# Supplementary material for: The effects of roadway characteristics on farm equipment crashes: a geographic information systems approach
Source: Inj Epidemiol. 2016 Dec 20;3:31. doi: 10.1186/s40621-016-0096-1 (PMC5167682; doi:10.1186/s40621-016-0096-1)
Supplement: Additional file 1: — List of roadway characteristics that demarcate Iowa road segments. (XLSX 97076 kb) [file 40621_2016_96_MOESM1_ESM.xlsx]

## Sheet: farmcrash1
FID_1	AADT	MSLINK	SYSCODE	LANELENGM	SURFWIDTH	SURFTYPE	SHDWIDTHR	SHDWIDTHL	LIMITMPH	PASSRESTLE	SLOPE	MEDTYPE	NUMLANES	SEG_Leng	ADV_YN	ADV	Pass_MET	Pass_Index	ADV_Index	TOT_rd_WID	LANE_WID	Count_	Z_Min	Z_Max	Z_Mean	SLength	Min_Slope	Max_Slope	Avg_Slope	Slope_1	crash	mph	median	lanes	surf	slopenew	adv_new	seg_new	aadt_cat	adv_cat	pass	slopenew100	grade	SHDWIDTH	Seg_MI	pass_ind_1	slope100	slp	curve
283976	19600	1	1	723	24	74	10	6	70	0	0	0	4	723.039	0	0	0	0	0	40	6	0	1.19383	7.61673	3.78931	723.925	0.106802	9.40876	4.20074	0	0	4	0	2	1	0.00887232	0	0.449826	5	1	1	0.887232	0.887232	16	0	0	0	1000	90.7894
40295	19600	2	1	297	24	74	10	6	70	0	0	0	4	296.853	0	0	0	0	0	40	6	0	1.12268	6.83053	2.97509	297.205	0.0583038	9.56772	3.51924	0	0	4	0	2	1	0.0192051	0	0.184674	5	1	1	1.92051	1.92051	16	0	0	0	1000	91.0022
80785	19600	3	1	402	24	74	10	6	70	0	0	0	4	402.256	0	0	0	0	0	40	6	0	3.04987	10.9992	8.17896	402.537	0.489857	9.54239	2.92681	0	0	4	0	2	1	0.0197482	0	0.250125	5	1	1	1.97482	1.97482	16	0	0	0	1000	98.9148
243061	19600	4	1	58	24	74	10	6	70	0	0	0	4	58.1308	0	0	0	0	0	40	6	0	8.64639	8.95972	8.7582	58.1328	0.4607	1.07799	0.769354	0	0	4	0	2	1	0.00538979	0	0.036122	5	1	1	0.538979	0.538979	16	0	0	0	1000	119.751
243062	19600	5	1	20	24	74	10	6	70	0	0	0	4	20.3206	0	0	0	0	0	40	6	0	8.7803	8.78885	8.78458	20.3206	0.0420946	0.0420946	0.0420946	0	0	4	0	2	1	0.000420946	0	0.0126266	5	1	1	0.0420946	0.0420946	16	0	0	0	1000	116.889
161977	19600	6	1	110	24	74	10	6	70	0	0	0	4	110.045	0	0	0	0	0	40	6	0	7.1224	8.78885	8.22718	110.063	0.207881	3.02075	1.51451	0	0	4	0	2	1	0.0151409	0	0.06839	5	1	1	1.51409	1.51409	16	0	0	0	1000	118.098
80786	19600	7	1	169	24	74	10	6	70	0	0	0	4	169.102	0	0	0	0	0	40	6	0	6.25415	8.13053	7.33186	169.173	0.00655012	6.65771	1.92245	0	0	4	0	2	1	0.0110915	0	0.105119	5	1	1	1.10915	1.10915	16	0	0	0	1000	119.629
39951	19600	8	1	576	24	74	10	6	70	0	0	0	4	575.619	0	0	0	0	0	40	6	0	1.26694	9.36354	6.0621	576.41	0.129334	9.72458	4.1555	0	0	4	0	2	1	0.0140466	0	0.358164	5	1	1	1.40466	1.40466	16	0	0	0	1000	115.439
202451	19600	9	1	84	24	74	10	6	70	0	0	0	4	84.384	0	0	0	0	0	40	6	0	1.26694	3.11361	1.87786	84.414	0.0376519	3.37093	2.1888	0	0	4	0	2	1	0.0218764	0	0.0524524	5	1	1	2.18764	2.18764	16	0	0	0	1000	90.3236
202452	19600	10	1	747	24	74	10	6	70	0	0	0	4	746.865	0	0	0	0	0	40	6	0	1.81825	6.91822	4.53185	747.244	0.0788359	6.74545	2.52284	0	0	4	0	2	1	0.00682504	0	0.464316	5	1	1	0.682504	0.682504	16	0	0	0	1000	90.2258
161978	19600	11	1	62	30	74	10	6	70	0	0	0	6	62.1398	0	0	0	0	0	46	5	0	5.59338	7.24395	6.05679	62.176	0.107783	5.35312	2.65748	0	0	4	0	2	1	0.0265467	0	0.0386344	5	1	1	2.65467	2.65467	16	0	0	0	1000	92.4208
202453	19500	12	1	129	30	74	10	6	70	0	0	0	6	129.38	0	0	0	0	0	46	5	0	1.5805	7.24395	4.22516	129.528	2.25155	6.84629	4.37906	0	0	4	0	2	1	0.0437237	0	0.080485	5	1	1	4.37237	4.37237	16	0	0	0	1000	90.8583
161979	19500	13	1	276	24	74	10	6	70	0	0	0	4	275.669	0	0	0	0	0	40	6	0	0.659339	7.38226	4.018	276.041	0	10.0638	3.64408	0	0	4	0	2	1	0.0243548	0	0.171524	5	1	1	2.43548	2.43548	16	0	0	0	1000	89.4717
40296	19900	14	1	8	24	74	10	6	70	0	0	0	4	7.79856	0	0	0	0	0	40	6	0	5	5	5	7.79856	0	0	0	0	0	4	0	2	1	0	0	0.0048458	5	1	1	0	0	16	0	0	0	1000	89.645
202454	240	15	1	401	20	60	6	6	45	0	0	0	1	410.911	0	0	0	0	0	32	20	0	2.29325	6.61378	4.74897	411.281	0.142571	7.17732	3.64642	0	0	2	0	0	1	0.010505	0	0.255558	3	1	1	1.0505	1.0505	12	0	0	0	1000	288.274
202455	290	16	1	80	20	60	6	6	45	0	0	0	1	36.3052	0	0	0	0	0	32	20	0	5	5.19625	5.11246	36.306	0.620674	0.663781	0.655778	0	0	2	0	0	1	0.00540532	0	0.0225595	3	1	1	0.540532	0.540532	12	0	0	0	1000	358.237
11	290	17	1	60	20	60	6	6	55	0	0	0	1	65.0741	0	0	0	0	0	32	20	0	5	5	5	65.0741	0	0	0	0	0	3	0	0	1	0	0	0.0404351	3	1	1	0	0	12	0	0	0	1000	81.5768
83622	290	18	1	451	20	60	6	6	55	0	0	0	1	390.01	0	0	0	0	0	32	20	0	1.21557	8.45432	5.57552	390.478	0.0297297	10.1794	3.98884	0	0	3	0	0	1	0.0185382	0	0.242632	3	1	1	1.85382	1.85382	12	0	0	0	1000	115.134
205254	30	19	1	420	20	60	6	6	25	0	0	0	1	362.146	0	0	0	0	0	32	20	0	0.11132	6.83037	3.78942	362.759	0.0188321	10.2671	5.00781	0	0	1	0	0	1	0.0185221	0	0.225408	1	1	1	1.85221	1.85221	12	0	0	0	1000	166.751
40297	70	20	1	290	20	60	6	6	25	0	0	0	1	341.571	0	0	0	0	0	32	20	0	1.13913	7.98473	3.96359	342.236	0.541551	10.7841	5.38872	0	0	1	0	0	1	0.0200025	0	0.212656	2	1	1	2.00025	2.00025	12	0	0	0	1000	181.797
77544	20100	21	1	214	34	74	10	6	70	0	0	0	6	213.74	0	0	0	0	0	50	5.66667	0	3.39846	6.85455	4.6453	213.963	0.955763	7.73901	3.99949	0	0	4	0	2	1	0.0161527	0	0.132951	5	1	1	1.61527	1.61527	16	0	0	0	1000	91.0433
283977	20100	22	1	322	24	74	10	6	70	0	0	0	4	321.65	0	0	0	0	0	40	6	0	2.05369	13.1504	7.23559	322.709	0.00576004	15.9151	6.16446	0	0	4	0	2	1	0.034386	0	0.200522	5	1	1	3.4386	3.4386	16	0	0	0	1000	90.5307
12	20100	23	1	187	24	74	10	6	70	0	0	0	4	186.921	0	0	0	0	0	40	6	0	2.22213	5.06508	4.26072	187.05	0.136829	6.27804	2.89786	0.0151988	0	4	0	2	1	0.0151988	0	0.116228	5	1	1	1.51988	1.51988	16	0	0	1.51988	1000	91.3468
243063	20100	24	1	178	34	74	10	6	70	0	0	0	6	177.809	0	0	0	0	0	50	5.66667	0	2.33803	4.7124	3.34555	177.889	0.527363	4.85613	2.49659	0	0	4	0	2	1	0.0133475	0	0.110535	5	1	1	1.33475	1.33475	16	0	0	0	1000	92.3721
283978	19700	25	1	28	24	74	10	6	70	0	0	0	4	27.8509	0	0	0	0	0	40	6	0	2.27844	2.80512	2.54178	27.8559	1.89107	1.89107	1.89107	0	0	4	0	2	1	0.0189073	0	0.0173088	5	1	1	1.89073	1.89073	16	0	0	0	1000	91.9684
40298	19200	26	1	255	24	74	10	6	70	0	0	0	4	255.112	0	0	0	0	0	40	6	0	1.44555	6.77235	3.06176	255.506	0.139692	9.49287	4.33248	0	0	4	0	2	1	0.020848	0	0.158764	5	1	1	2.0848	2.0848	16	0	0	0	1000	91.4829
80787	19200	27	1	198	24	74	10	6	70	0	0	0	4	197.97	0	0	0	0	0	40	6	0	2.05644	3.6212	3.02711	197.99	0	2.99627	0.817454	0	0	4	0	2	1	0.00790323	0	0.123025	5	1	1	0.790323	0.790323	16	0	0	0	1000	89.1582
164894	620	28	1	339	20	60	6	4	45	0	0	0	1	247.422	0	0	0	0	0	30	20	0	1.5802	4.34789	3.2106	247.502	0.369353	5.10007	2.31603	0	0	2	0	0	1	0.0111825	0	0.153791	4	1	1	1.11825	1.11825	10	0	0	0	1000	358.208
161980	690	29	1	320	20	60	6	4	55	0	0	0	1	241.333	0	0	0	0	0	30	20	0	3	5.77924	4.26452	241.487	0.107829	7.34347	2.94948	0	0	3	0	0	1	0.0115088	0	0.150053	4	1	1	1.15088	1.15088	10	0	0	0	1000	73.1154
321223	510	30	1	401	20	60	6	4	45	0	0	0	1	293.754	0	0	0	0	0	30	20	0	1.63304	5.91559	3.47025	293.904	0.316488	7.17411	2.69241	0	0	2	0	0	1	0.0145712	0	0.182624	4	1	1	1.45712	1.45712	10	0	0	0	1000	181.086
43114	460	31	1	401	20	60	6	4	55	0	0	0	1	329.297	0	0	0	0	0	30	20	0	0.900016	7.75443	4.53402	329.66	1.10787	7.49336	4.15237	0	0	3	0	0	1	0.0207924	0	0.204841	4	1	1	2.07924	2.07924	10	0	0	0	1000	256.111
243064	20500	32	1	220	34	74	10	6	70	0	0	0	6	219.56	0	0	0	0	0	50	5.66667	0	1.73945	4.95534	3.16147	219.721	0.582575	6.0509	3.44669	0	0	4	0	2	1	0.0146362	0	0.136528	5	1	1	1.46362	1.46362	16	0	0	0	1000	90.5355
121247	20500	33	1	786	24	74	10	6	70	0	0	0	4	785.905	0	0	0	0	0	40	6	0	0.332457	5.93993	2.84122	786.202	0	6.4969	2.12717	0	0	4	0	2	1	0.00713236	0	0.488523	5	1	1	0.713236	0.713236	16	0	0	0	1000	90.8468
283979	20400	34	1	398	24	74	10	6	70	0	0	0	4	398.224	0	0	0	0	0	40	6	0	1.56135	8.98817	5.84769	398.54	0.0626316	9.6555	2.96124	0	0	4	0	2	1	0.0186351	0	0.247641	5	1	1	1.86351	1.86351	16	0	0	0	1000	90.8119
13	20400	35	1	1601	24	74	10	6	70	0	-2.4	0	4	1601	0	0	0	0	0	40	6	0	1.53513	8.79255	5.23016	1603.46	0.0632461	12.7068	4.30302	0.00452609	0	4	0	2	1	0.00452609	0	0.996344	5	1	1	0.452609	0.452609	16	0	0	0.452609	1000	91.0205
80788	20400	36	1	421	24	74	10	6	70	0	-2.3	0	4	421.006	0	0	0	0	0	40	6	0	3.55776	8.34626	6.08091	421.152	0.706294	4.44328	2.3291	0	0	4	0	2	1	0.01137	0	0.261691	5	1	1	1.137	1.137	16	0	0	0	1000	92.2439
14	20400	37	1	319	24	74	10	6	70	0	-2.3	0	4	319.222	0	0	0	0	0	40	6	0	3.1498	5.44113	4.35079	319.336	0.433892	4.66569	2.35537	0.00717532	0	4	0	2	1	0.00717532	0	0.198426	5	1	1	0.717532	0.717532	16	0	0	0.717532	1000	83.504
205255	20400	39	1	445	24	74	10	6	70	0	-3.4	0	4	445.241	0	0	0	0	0	40	6	0	1.71721	8.35371	4.49853	446.186	0.570972	12.4651	5.28843	0	0	4	0	2	1	0.0148738	0	0.277247	5	1	1	1.48738	1.48738	16	0	0	0	1000	77.4081
121248	20400	40	1	81	24	74	10	6	70	0	-3.4	0	4	80.5281	0	0	0	0	0	40	6	0	4.64394	5.46676	5.08546	80.533	0.586671	1.55542	1.0218	0	0	4	0	2	1	0.0102172	0	0.0500409	5	1	1	1.02172	1.02172	16	0	0	0	1000	81.0518
121241	20400	41	1	93	24	74	10	6	70	0	-3.4	0	4	93.2611	0	0	0	0	0	40	6	0	2.6216	5.46676	4.09911	93.3067	2.23677	4.03384	3.0509	0	0	4	0	2	1	0.0304926	0	0.0579781	5	1	1	3.04926	3.04926	16	0	0	0	1000	80.5416
283969	20400	42	1	49	24	74	10	6	70	0	-4.8	0	5	48.7668	0	0	0	0	0	40	4.8	0	2.01534	2.6216	2.30135	48.7707	1.10275	1.38362	1.24318	0	0	4	0	2	1	0.0124309	0	0.0303047	5	1	1	1.24309	1.24309	16	0	0	0	1000	86.5105
283970	20400	43	1	188	24	74	10	6	70	0	-3.4	0	5	188.154	0	0	0	0	0	40	4.8	0	2.01534	4.23657	3.32226	188.182	0.238817	3.07397	1.5156	0	0	4	0	2	1	0.0118036	0	0.116931	5	1	1	1.18036	1.18036	16	0	0	0	1000	90.8182
161975	20400	44	1	255	24	74	10	6	70	0	-2.6	0	4	254.679	0	0	0	0	0	40	6	0	1.64598	5.72662	3.60851	254.88	0.0141706	7.01705	3.27476	0	0	4	0	2	1	0.0160101	0	0.158375	5	1	1	1.60101	1.60101	16	0	0	0	1000	90.3243
121242	20400	45	1	138	24	74	10	6	70	0	-2.8	0	5	137.886	0	0	0	0	0	40	4.8	0	3.30981	5.07624	3.8895	137.911	0.200961	2.7694	1.62251	0	0	4	0	2	1	0.0128085	0	0.0856938	5	1	1	1.28085	1.28085	16	0	0	0	1000	90.3243
243059	20400	46	1	81	24	74	10	6	70	0	-2.7	0	5	81.1137	0	0	0	0	0	40	4.8	0	5.07624	6.84966	5.89252	81.1372	0.839034	3.25096	2.18654	0	0	4	0	2	1	0.0218571	0	0.0504163	5	1	1	2.18571	2.18571	16	0	0	0	1000	91.4702
161976	20400	47	1	242	24	74	10	6	70	0	-2.5	0	4	241.71	0	0	0	0	0	40	6	0	3.93443	7	5.5532	241.793	0	5.25211	1.81582	0	0	4	0	2	1	0.0126785	0	0.150243	5	1	1	1.26785	1.26785	16	0	0	0	1000	91.7215
2843	20400	48	1	184	24	74	10	6	70	0	-2.3	0	4	184.198	0	0	0	0	0	40	6	0	3.22972	6.69953	5.00361	184.333	0.482244	6.37641	3.18573	0	0	4	0	2	1	0.0188235	0	0.114539	5	1	1	1.88235	1.88235	16	0	0	0	1000	91.0002
83623	20400	49	1	84	30	74	10	6	70	0	-2.5	0	5	84.4807	0	0	0	0	0	46	6	0	5.1216	6	5.63104	84.5021	0.758292	3.01377	2.04452	0	0	4	0	2	1	0.010395	0	0.0525072	5	1	1	1.0395	1.0395	16	0	0	0	1000	90.637
121243	20400	50	1	101	36	74	10	6	70	0	-2.8	0	5	100.53	0	0	0	0	0	52	7.2	0	5.97028	7.74916	6.95423	100.603	0.223601	6.31512	2.95099	0	0	4	0	2	1	0.0176821	0	0.062512	5	1	1	1.76821	1.76821	16	0	0	0	1000	90.6053
283971	20400	51	1	257	24	74	10	6	70	0	-2.7	0	4	256.906	0	0	0	0	0	40	6	0	0.666711	7.34601	3.70941	257.152	0.337405	8.00979	3.53675	0	0	4	0	2	1	0.0259742	0	0.159787	5	1	1	2.59742	2.59742	16	0	0	0	1000	90.5699
121244	20400	52	1	190	36	74	10	6	70	0	-2.2	0	5	189.875	0	0	0	0	0	52	7.2	0	2.65929	10.1715	7.56738	190.245	3.333	8.79018	5.8384	0	0	4	0	2	1	0.0394872	0	0.118213	5	1	1	3.94872	3.94872	16	0	0	0	1000	90.3244
243060	20400	53	1	76	30	74	10	6	70	0	-2.1	0	5	76.2487	0	0	0	0	0	46	6	0	3.79878	6.60368	5.33099	76.302	3.06693	4.6007	3.67879	0	0	4	0	2	1	0.0367606	0	0.0474118	5	1	1	3.67606	3.67606	16	0	0	0	1000	91.5434
283972	20400	54	1	760	24	74	10	6	70	0	-2.4	0	4	759.631	0	0	0	0	0	40	6	0	1.84125	7.5634	4.91582	760.09	0.00256312	7.31171	2.60446	0	0	4	0	2	1	0.00752824	0	0.472298	5	1	1	0.752824	0.752824	16	0	0	0	1000	92.5969
10	20400	55	1	1589	24	74	10	6	70	0	-2.2	0	4	1588.78	0	0	0	0	0	40	6	0	0.215612	11.3373	6.51649	1590.85	0.0782468	12.5245	4.13213	0.00699106	0	4	0	2	1	0.00699106	0	0.988506	5	1	1	0.699106	0.699106	16	0	0	0.699106	1000	92.2551
121245	20400	56	1	227	24	74	10	6	70	0	-2.2	0	4	227.279	0	0	0	0	0	40	6	0	2.81009	8.17974	5.5371	227.692	0.525283	10.3114	5.29933	0	0	4	0	2	1	0.023583	0	0.141481	5	1	1	2.3583	2.3583	16	0	0	0	1000	92.7786
283973	20400	57	1	211	30	74	10	6	70	0	-2.1	0	6	211.469	0	0	0	0	0	46	5	0	2.81009	7.43933	5.16677	211.652	0.221093	8.87375	3.04978	0	0	4	0	2	1	0.0218719	0	0.131515	5	1	1	2.18719	2.18719	16	0	0	0	1000	92.4802
80781	20100	58	1	273	24	74	10	6	70	0	-2.2	0	4	272.611	0	0	0	0	0	40	6	0	2.80526	8.21228	4.97319	272.89	0.763557	9.0912	3.57568	0	0	4	0	2	1	0.0198139	0	0.169566	5	1	1	1.98139	1.98139	16	0	0	0	1000	90.3246
161973	20100	59	1	110	24	74	10	6	70	0	-2	0	4	110.407	0	0	0	0	0	40	6	0	2.62557	7.71064	4.72827	110.57	0.651022	7.18227	4.77118	0	0	4	0	2	1	0.0459895	0	0.0687051	5	1	1	4.59895	4.59895	16	0	0	0	1000	92.5045
202440	20300	60	1	130	24	74	10	6	70	0	-1.9	0	5	130.271	0	0	0	0	0	40	4.8	0	6.79528	8.31112	7.63911	130.299	0.0774932	2.88288	1.64035	0	0	4	0	2	1	0.0116336	0	0.0809639	5	1	1	1.16336	1.16336	16	0	0	0	1000	91.2339
39101	260	61	1	140	20	60	6	4	45	0	0	0	1	153.439	0	0	0	0	0	30	20	0	1.82522	9.76533	7.1688	153.951	0.507329	16.4321	6.56513	0	0	2	0	0	1	0.0515756	0	0.0956607	3	1	1	5.15756	5.15756	10	0	0	0	1000	2.30467
202441	240	62	1	320	20	60	6	4	55	0	0	0	1	278.014	0	0	0	0	0	30	20	0	2.60119	7.70787	5.39487	278.659	0.59082	15.114	5.3079	0	0	3	0	0	1	0.0183259	0	0.173151	3	1	1	1.83259	1.83259	10	0	0	0	1000	76.4638
4	150	63	1	370	20	60	6	4	45	0	0	0	1	333.82	0	0	0	0	0	30	20	0	4.18044	8.27741	6.15774	334.258	0.531514	13.9546	3.87748	0.0122569	0	2	0	0	1	0.0122569	0	0.207698	3	1	1	1.22569	1.22569	10	0	0	1.22569	1000	182.5
80777	180	64	1	370	20	60	6	4	55	0	0	0	1	301.023	0	0	0	0	0	30	20	0	2.42673	8.86543	5.20153	301.45	0.0725296	15.1007	3.45477	0	0	3	0	0	1	0.0213591	0	0.187312	3	1	1	2.13591	2.13591	10	0	0	0	1000	258.409
202442	20600	65	1	167	30	74	10	6	70	0	-1.9	0	5	166.707	0	0	0	0	0	46	6	0	6.24472	7.40712	6.97384	166.733	0.0442893	2.66088	1.51097	0	0	4	0	2	1	0.00697159	0	0.103603	5	1	1	0.697159	0.697159	16	0	0	0	1000	90.0403
40288	20600	66	1	476	24	74	10	6	70	0	-1.8	0	4	475.665	0	0	0	0	0	40	6	0	1.29245	9.4802	5.16932	476.625	0.602957	9.80673	5.59599	0	0	4	0	2	1	0.0171786	0	0.296161	5	1	1	1.71786	1.71786	16	0	0	0	1000	91.6266
202443	20600	67	1	1613	24	74	10	6	70	0	-1.7	0	4	1613.72	0	0	0	0	0	40	6	0	1.44402	10.4976	5.59433	1614.84	0.0145861	10.8406	2.84716	0	0	4	0	2	1	0.00560646	0	1.00342	5	1	1	0.560646	0.560646	16	0	0	0	1000	91.13
243055	20600	68	1	1600	24	74	10	6	70	0	-2.2	0	4	1599.78	0	0	0	0	0	40	6	0	0.387005	6.97855	3.22374	1600.51	0	8.86241	2.29267	0	0	4	0	2	1	0.00411841	0	0.99451	5	1	1	0.411841	0.411841	16	0	0	0	1000	91.3202
5	20600	69	1	663	24	74	10	6	70	0	-2.1	0	4	663.447	0	0	0	0	0	40	6	0	0.297351	7.05334	3.85468	663.893	0.119903	9.98753	2.76893	0.0101763	0	4	0	2	1	0.0101763	0	0.412524	5	1	1	1.01763	1.01763	16	0	0	1.01763	1000	91.1249
40289	20600	70	1	374	24	69	10	6	70	0	-1.9	0	4	374.204	0	0	0	0	0	40	6	0	2	8.10919	4.78077	374.387	0.083317	6.89563	2.42828	0	0	4	0	2	1	0.0163178	0	0.232633	5	1	1	1.63178	1.63178	16	0	0	0	1000	91.2708
121239	20600	71	1	88	24	69	10	6	70	0	-1.7	0	5	88.0189	0	0	0	0	0	40	4.8	0	2.87235	4	3.58054	88.0281	0.323744	1.80005	1.28119	0	0	4	0	2	1	0.0128101	0	0.0546981	5	1	1	1.28101	1.28101	16	0	0	0	1000	91.3302
40290	20600	72	1	171	34	69	10	6	70	0	-1.6	0	6	170.953	0	0	0	0	0	50	5.66667	0	1.49906	4	2.87235	170.973	0.645146	2.09844	1.46297	0	0	4	0	2	1	0.0146277	0	0.106238	5	1	1	1.46277	1.46277	16	0	0	0	1000	91.4346
202444	20100	73	1	236	24	69	10	6	70	0	-2	0	4	236.108	0	0	0	0	0	40	6	0	0.190367	1.72966	1.04714	236.136	0.0540226	2.63904	1.33174	0	0	4	0	2	1	0.00651865	0	0.146728	5	1	1	0.651865	0.651865	16	0	0	0	1000	92.0319
6	20100	74	1	217	24	69	10	6	70	0	-2.6	0	4	217.049	0	0	0	0	0	40	6	0	0.910144	5.23156	3.06062	217.264	0.288827	10.4633	3.26526	0.0198901	0	4	0	2	1	0.0198901	0	0.135002	5	1	1	1.98901	1.98901	16	0	0	1.98901	1000	89.7721
9	20700	75	1	105	24	69	10	6	70	0	-2.5	0	5	105.135	0	0	0	0	0	40	4.8	0	2	3	2.81649	105.147	0	2.91503	0.951369	0.00951051	0	4	0	2	1	0.00951051	0	0.0653352	5	1	1	0.951051	0.951051	16	0	0	0.951051	1000	89.7642
161974	600	76	1	320	20	69	6	4	45	0	0	0	1	250.373	0	0	0	0	0	30	20	0	2.79203	6.61121	4.47845	250.583	0.288804	8.65347	3.03198	0	0	2	0	0	1	0.0152411	0	0.155705	4	1	1	1.52411	1.52411	10	0	0	0	1000	0.0626073
164818	580	77	1	401	20	69	6	4	55	0	0	0	1	403.202	0	0	0	0	0	30	20	0	1.10394	3	2.20748	403.253	0	3.15791	1.12065	0	0	3	0	0	1	0.00470193	0	0.250569	4	1	1	0.470193	0.470193	10	0	0	0	1000	70.6213
283963	230	78	1	320	20	69	6	4	45	0	0	0	1	283.195	0	0	0	0	0	30	20	0	0.965882	7.3955	3.31916	283.649	0	14.5769	4.43125	0	0	2	0	0	1	0.0226675	0	0.176251	3	1	1	2.26675	2.26675	10	0	0	0	1000	180.511
202446	220	79	1	320	20	69	6	4	55	0	0	0	1	268.05	0	0	0	0	0	30	20	0	0.393974	3.91927	1.24751	268.164	0	8.2292	1.76346	0	0	3	0	0	1	0.013146	0	0.16663	3	1	1	1.3146	1.3146	10	0	0	0	1000	262.671
121240	21300	80	1	218	34	69	10	6	70	0	-2.7	0	5	218.453	0	0	0	0	0	50	6.8	0	1.35426	2	1.85998	218.465	0	2.36478	0.584076	0	0	4	0	2	1	0.00295582	0	0.135748	5	1	1	0.295582	0.295582	16	0	0	0	1000	91.9217
243057	21300	81	1	1057	24	69	10	6	70	0	-2.5	0	4	1056.98	0	0	0	0	0	40	6	0	1.03232	7.16608	3.08061	1057.33	0	6.56155	1.90333	0	0	4	0	2	1	0.00580115	0	0.656997	5	1	1	0.580115	0.580115	16	0	0	0	1000	91.2738
202447	21300	82	1	1603	24	69	10	6	70	0	-2.8	0	4	1602.74	0	0	0	0	0	40	6	0	0	6.4445	2.42278	1603.21	0	6.66602	1.78105	0	0	4	0	2	1	0.00401974	0	0.99619	5	1	1	0.401974	0.401974	16	0	0	0	1000	90.7981
283964	21300	83	1	222	34	69	10	6	70	0	-2.6	0	6	222.21	0	0	0	0	0	50	5.66667	0	1.56247	5	3.50132	222.301	0.856045	4.69644	2.61214	0	0	4	0	2	1	0.0154634	0	0.138131	5	1	1	1.54634	1.54634	16	0	0	0	1000	89.4913
40291	21200	84	1	319	24	69	10	6	70	0	-2.6	0	4	318.941	0	0	0	0	0	40	6	0	1	3.01859	2.06563	318.991	0	3.11555	1.4365	0	0	4	0	2	1	0.00632805	0	0.198212	5	1	1	0.632805	0.632805	16	0	0	0	1000	89.5493
282106	120	85	1	690	20	69	6	4	45	0	0	0	1	665.749	0	0	0	0	0	30	20	0	0.0210707	4.93403	2.61975	666.129	0	6.65528	2.54516	0	0	2	0	0	1	0.00737539	0	0.413913	3	1	1	0.737539	0.737539	10	0	0	0	1000	0.0379246
43392	100	86	1	660	20	69	6	4	30	0	0	0	1	658.625	0	0	0	0	0	30	20	0	1	4.46814	1.71328	658.73	0	6.49346	0.936282	0	0	1	0	0	1	0.00526489	0	0.409316	2	1	1	0.526489	0.526489	10	0	0	0	1000	127.917
287065	40	87	1	660	20	69	6	4	40	0	0	0	1	626.397	0	0	0	0	0	30	20	0	0.0430011	4.64416	2.30389	626.736	0	6.30083	2.5871	0	0	2	0	0	1	0.00734146	0	0.389436	2	1	1	0.734146	0.734146	10	0	0	0	1000	137.494
79144	40	88	1	610	20	69	6	4	40	0	0	0	1	590.807	0	0	0	0	0	30	20	0	1	4.46814	1.38896	590.911	0	5.36867	0.991534	0	0	2	0	0	1	0.00586914	0	0.367175	2	1	1	0.586914	0.586914	10	0	0	0	1000	181.405
83884	21400	89	1	191	34	69	10	6	70	0	-2.7	0	6	191.418	0	0	0	0	0	50	5.66667	0	3.01859	5.44759	4.14393	191.449	0.0321195	3.24415	1.28755	0	0	4	0	2	1	0.0126875	0	0.118961	5	1	1	1.26875	1.26875	16	0	0	0	1000	90.5521
43393	21400	90	1	869	24	69	10	6	70	0	-2.4	0	4	868.897	0	0	0	0	0	40	6	0	1.16998	7.64272	5.02364	869.615	0.0156867	9.99927	3.33353	0	0	4	0	2	1	0.00744323	0	0.540354	5	1	1	0.744323	0.744323	16	0	0	0	1000	90.6924
287066	21400	91	1	1604	24	69	10	6	70	0	-2.6	0	4	1604.08	0	0	0	0	0	40	6	0	0.400466	5.5831	3.12958	1604.52	0	6.22273	1.80164	0	0	4	0	2	1	0.00323001	0	0.997005	5	1	1	0.323001	0.323001	16	0	0	0	1000	90.6659
208508	21400	92	1	1668	24	69	10	6	70	0	-2	0	4	1667.95	0	0	0	0	0	40	6	0	0.288756	8.30825	2.32684	1669.03	0	14.7659	2.10432	0	0	4	0	2	1	0.00480489	0	1.03709	5	1	1	0.480489	0.480489	16	0	0	0	1000	90.8183
124345	21400	93	1	1575	24	69	10	6	70	0	-2.7	0	4	1575.29	0	0	0	0	0	40	6	0	0	6.96312	2.83685	1576.18	0	10.973	2.30296	0	0	4	0	2	1	0.00441771	0	0.979394	5	1	1	0.441771	0.441771	16	0	0	0	1000	91.089
246157	21500	94	1	389	24	60	10	6	70	0	-2.7	0	4	389.079	0	0	0	0	0	40	6	0	1.02951	6	3.46894	389.429	0.0122201	10.3636	3.37384	0	0	4	0	2	1	0.0127635	0	0.24198	5	1	1	1.27635	1.27635	16	0	0	0	1000	91.5458
43394	21500	95	1	400	24	60	10	6	70	0	-2.7	0	4	399.68	0	0	0	0	0	40	6	0	0.229257	3.91474	0.965237	399.792	0	7.78261	1.21608	0	0	4	0	2	1	0.0092185	0	0.248419	5	1	1	0.92185	0.92185	16	0	0	0	1000	90.819
249145	21500	96	1	391	24	69	10	6	70	0	-2.4	0	4	390.981	0	0	0	0	0	40	6	0	0	1	0.506188	391.015	0	3.13884	0.94469	0	0	4	0	2	1	0.00255745	0	0.242965	5	1	1	0.255745	0.255745	16	0	0	0	1000	89.8059
83885	21500	97	1	160	34	69	10	6	70	0	-2.1	0	6	159.885	0	0	0	0	0	50	5.66667	0	0.667296	2	1.37061	159.895	0	1.88057	0.849747	0	0	4	0	2	1	0.00833488	0	0.099354	5	1	1	0.833488	0.833488	16	0	0	0	1000	91.6674
205548	19300	98	1	266	24	69	10	6	70	0	-2.4	0	4	266.056	0	0	0	0	0	40	6	0	2	4.81723	3.33081	266.091	0	2.58722	1.38622	0	0	4	0	2	1	0.0105875	0	0.165341	5	1	1	1.05875	1.05875	16	0	0	0	1000	91.0221
124346	19300	99	1	250	24	69	10	6	70	0	-2.3	0	4	249.607	0	0	0	0	0	40	6	0	0.0469412	6.73698	2.25427	249.918	0	9.57876	4.00966	0	0	4	0	2	1	0.0267689	0	0.155292	5	1	1	2.67689	2.67689	16	0	0	0	1000	90.9306
323016	2120	100	1	389	20	60	6	4	45	0	0	0	1	344.409	0	0	0	0	0	30	20	0	0	1.93892	0.772664	344.457	0	3.43612	1.14268	0	0	2	0	0	1	0.00562892	0	0.214035	5	1	1	0.562892	0.562892	10	0	0	0	1000	359.52
160208	1890	101	1	389	20	69	6	4	55	0	0	0	1	353.13	0	0	0	0	0	30	20	0	0.265548	3.72828	1.80169	353.237	0.151181	5.20896	2.04684	0	0	3	0	0	1	0.00980288	0	0.219491	5	1	1	0.980288	0.980288	10	0	0	0	1000	41.5832
246158	1010	102	1	389	20	69	6	4	45	0	0	0	1	344.249	0	0	0	0	0	30	20	0	0.265548	2	1.20937	344.271	0	2.34265	0.83082	0	0	2	0	0	1	0.00503804	0	0.21392	4	1	1	0.503804	0.503804	10	0	0	0	1000	179.623
242720	1260	103	1	389	20	60	6	4	55	0	0	0	1	369.98	0	0	0	0	0	30	20	0	1	3	1.92681	370.022	0	2.78719	1.06255	0	0	3	0	0	1	0.00540508	0	0.229921	5	1	1	0.540508	0.540508	10	0	0	0	1000	215.858
83886	23300	104	1	164	34	69	10	6	70	0	-2.6	0	6	163.768	0	0	0	0	0	50	5.66667	0	1.43545	2.88701	1.90499	163.786	0.0672472	3.33267	0.886579	0	0	4	0	2	1	0.0088625	0	0.101772	5	1	1	0.88625	0.88625	16	0	0	0	1000	91.156
83887	23300	105	1	383	24	69	10	6	70	0	-1.9	0	4	383.065	0	0	0	0	0	40	6	0	0.214285	2.90154	1.34783	383.127	0	3.32803	1.15319	0	0	4	0	2	1	0.00701402	0	0.238064	5	1	1	0.701402	0.701402	16	0	0	0	1000	90.8717
205549	23200	106	1	40	24	69	10	6	70	0	-2.5	0	4	39.9218	0	0	0	0	0	40	6	0	0	0.214285	0.0800911	39.9232	0.531423	1.07352	0.80248	0	0	4	0	2	1	0.00536743	0	0.0248071	5	1	1	0.536743	0.536743	16	0	0	0	1000	90.3259
124347	23200	107	1	107	24	69	10	6	70	0	-2.5	0	4	107.119	0	0	0	0	0	40	6	0	0.106077	1	0.817064	107.131	0.0913995	2.91488	0.880425	0	0	4	0	2	1	0.0083442	0	0.0665681	5	1	1	0.83442	0.83442	16	0	0	0	1000	91.5712
43395	23200	108	1	661	24	69	10	6	70	0	-2.3	0	4	661.196	0	0	0	0	0	40	6	0	0	4.19298	1.29155	661.304	0	5.25925	1.18035	0	0	4	0	2	1	0.00634047	0	0.410915	5	1	1	0.634047	0.634047	16	0	0	0	1000	90.326
83888	23200	109	1	1602	24	69	10	6	70	0	-2.3	0	4	1601.8	0	0	0	0	0	40	6	0	0.371156	6.61232	3.7475	1602.33	0.0243329	5.73277	2.07183	0	0	4	0	2	1	0.00389504	0	0.995644	5	1	1	0.389504	0.389504	16	0	0	0	1000	90.7841
3105	23200	110	1	1613	24	69	10	6	70	0	-2	0	4	1613.43	0	0	0	0	0	40	6	0	0.0323418	6.56215	3.60862	1614.14	0	9.56345	2.07585	0	0	4	0	2	1	0.00404539	0	1.00298	5	1	1	0.404539	0.404539	16	0	0	0	1000	90.616
205550	23200	111	1	1157	24	69	10	6	70	0	-2	0	4	1157.16	0	0	0	0	0	40	6	0	0	7.90891	2.44257	1157.83	0	10.1775	2.35577	0	0	4	0	2	1	0.00683083	0	0.71944	5	1	1	0.683083	0.683083	16	0	0	0	1000	90.4228
43396	23200	112	1	212	34	69	10	6	70	0	-2.2	0	6	212.314	0	0	0	0	0	50	5.66667	0	1.60741	4.41244	3.26318	212.347	1.20568	2.86032	1.70991	0	0	4	0	2	1	0.0132096	0	0.131946	5	1	1	1.32096	1.32096	16	0	0	0	1000	88.4242
165078	22900	113	1	233	24	69	10	6	70	0	-2	0	4	232.815	0	0	0	0	0	40	6	0	3.01964	6.18608	4.2124	232.911	0.1054	5.24823	2.14894	0	0	4	0	2	1	0.0135951	0	0.144724	5	1	1	1.35951	1.35951	16	0	0	0	1000	88.188
124348	110	114	1	311	20	69	6	4	45	0	0	0	1	272.959	0	0	0	0	0	30	20	0	1	6.02282	2.66778	273.483	0	14.9495	4.47494	0	0	2	0	0	1	0.0183661	0	0.169934	3	1	1	1.83661	1.83661	10	0	0	0	1000	179.293
83889	130	115	1	339	20	60	6	4	55	0	0	0	1	288.58	0	0	0	0	0	30	20	0	0.688743	4	2.91504	288.697	0	7.26619	2.06667	0	0	3	0	0	1	0.0114697	0	0.179388	3	1	1	1.14697	1.14697	10	0	0	0	1000	273.021
168055	1970	116	3	378	22	69	2	2	55	0.193	-1.9	0	2	377.832	0	0	310.603	0.822066	0	26	11	0	0.869869	6.33316	2.78075	378.08	0.0559329	6.98975	2.76389	0	0	3	0	1	1	0.0144501	0	0.234928	5	1	3	1.44501	1.44501	4	0	0.822066	0	1000	1.7364
246159	1970	117	3	156	22	69	2	2	55	0.097	-1.9	0	2	155.766	0	0	156.106	1.00218	0	26	11	0	6.33316	8.87743	8.04702	155.841	0.302427	5.10429	2.74631	0	0	3	0	1	1	0.0163261	0	0.0968352	5	1	5	1.63261	1.63261	4	0	1	0	1000	0.442683
205551	1970	118	3	409	22	69	2	2	55	0.193	-1.9	0	2	409.4	0	0	310.603	0.758677	0	26	11	0	3.20007	9	6.71991	409.656	0.0270253	6.65141	2.78523	0	0	3	0	1	1	0.014158	0	0.254549	5	1	3	1.4158	1.4158	4	0	0.758677	0	1000	0.560565
249113	1970	119	3	503	22	69	2	2	55	0	-1.9	0	2	502.837	0	0	0	0	0	26	11	0	0.426895	6.97597	4.0037	503.072	0.081691	7.00516	2.49026	0	0	3	0	1	1	0.0130182	0	0.312594	5	1	1	1.30182	1.30182	4	0	0	0	1000	0.437667
168056	1970	120	3	165	22	69	2	2	55	0	-1.9	0	2	164.953	0	0	0	0	0	26	11	0	2.24779	5.13846	3.86444	165.01	0.412308	3.31471	2.33919	0	0	3	0	1	1	0.0175182	0	0.102532	5	1	1	1.75182	1.75182	4	0	0	0	1000	0.319287
165079	1970	121	3	124	22	69	2	2	55	0.077	-1.6	0	2	124.285	0	0	123.919	0.99706	0	26	11	0	2.36106	7.00954	4.0898	124.423	1.10924	9.29875	3.74476	0	0	3	0	1	1	0.0373603	0	0.0773127	5	1	5	3.73603	3.73603	4	0	0.99706	0	1000	0.200009
205552	1970	122	3	538	22	69	2	2	55	0.317	-1.6	0	2	538.512	0	0	510.161	0.947352	0	26	11	0	1.32398	7.88659	4.57922	539.022	0.0698979	13.9139	2.76309	0	0	3	0	1	1	0.0121751	0	0.334932	5	1	4	1.21751	1.21751	4	0	0.947352	0	1000	0.2
287067	1970	123	3	665	22	69	2	2	55	0	-1.6	0	2	665.331	0	0	0	0	0	26	11	0	1.38452	5.28104	2.87746	665.484	0	5.55933	1.59243	0	0	3	0	1	1	0.00585518	0	0.413512	5	1	1	0.585518	0.585518	4	0	0	0	1000	0.199455
83890	1970	124	3	105	22	69	2	2	55	0	-1.6	0	2	104.782	0	0	0	0	0	26	11	0	2.2928	2.96446	2.7088	104.79	0.0371791	2.43574	0.641131	0	0	3	0	1	1	0.0064095	0	0.0651136	5	1	1	0.64095	0.64095	4	0	0	0	1000	0.319533
3106	1970	125	3	188	22	69	2	2	55	0	-1.6	0	2	188.133	0	0	0	0	0	26	11	0	2.2928	3.99437	2.94926	188.162	0.2125	3.14309	1.48651	0	0	3	0	1	1	0.00904314	0	0.116918	5	1	1	0.904314	0.904314	4	0	0	0	1000	0.319549
205554	1970	126	3	564	22	69	2	2	55	0.342	-1.6	0	2	563.589	0	0	550.394	0.976588	0	26	11	0	2	5.66718	4.28524	563.684	0.00200591	4.51697	1.29877	0	0	3	0	1	1	0.00650572	0	0.350257	5	1	4	0.650572	0.650572	4	0	0.976588	0	1000	0.730687
205555	1970	127	3	136	22	69	2	2	55	0.068	-1.6	0	2	136.299	0	0	109.435	0.802907	0	26	11	0	1.41872	3.05281	2.09398	136.323	0.261007	3.05855	1.62553	0	0	3	0	1	1	0.0119869	0	0.084707	5	1	3	1.19869	1.19869	4	0	0.802907	0	1000	0.702942
165080	1970	128	3	500	22	69	2	2	45	0	-1.6	0	2	500.086	0	0	0	0	0	26	11	0	1.37359	6.52094	4.10058	500.728	0.0186029	13.4732	3.71423	0	0	2	0	1	1	0.0102797	0	0.311138	5	1	1	1.02797	1.02797	4	0	0	0	1000	0.208808
290019	1970	129	3	72	22	69	2	2	45	0	-1.6	0	2	72.3795	0	0	0	0	0	26	11	0	3	3.09125	3.0308	72.3797	0.0741933	0.38156	0.195601	0	0	2	0	1	1	0.00126075	0	0.0449746	5	1	1	0.126075	0.126075	4	0	0	0	1000	0.319771
124349	1970	130	3	32	25	74	5	5	45	0.019	-1.5	0	2	32.2081	0	0	30.5775	0.949372	0	35	12.5	0	3.09125	3.1048	3.09992	32.2081	0.0185658	0.0655631	0.0420645	0	0	2	0	1	1	0.000420645	0	0.0200132	5	1	4	0.0420645	0.0420645	10	0	0.949372	0	1000	359.186
124350	1970	131	3	117	30	74	0	0	35	0	-1.5	0	2	116.881	0	0	0	0	0	30	15	0	1.97757	3.79524	2.83782	116.953	0.250556	6.22059	2.52145	0	0	2	0	1	1	0.0155419	0	0.0726713	5	1	1	1.55419	1.55419	0	0	0	0	1000	0.999404
43397	1870	132	3	197	30	74	0	0	35	0	-2.2	0	2	197.289	0	0	0	0	0	30	15	0	2	4.79523	3.66624	197.347	0.0186063	3.83759	1.92927	0	0	2	0	1	1	0.014164	0	0.122626	5	1	1	1.4164	1.4164	0	0	0	0	1000	0.730921
246160	1780	133	3	231	30	74	0	0	35	0	-2.2	0	2	230.935	0	0	0	0	0	30	15	0	2.31886	3.91832	3.32976	230.973	0.113175	3.21821	1.34342	0	0	2	0	1	1	0.00692488	0	0.14352	5	1	1	0.692488	0.692488	0	0	0	0	1000	272.159
199247	1530	134	3	55	30	74	0	5	35	0.012	-1.8	0	2	55.1051	0	0	19.3121	0.350459	0	35	15	0	2	2.93181	2.49181	55.1241	1.80348	3.25225	2.55632	0	0	2	0	1	1	0.0169039	0	0.0342525	5	1	1	1.69039	1.69039	5	0	0.350459	0	1000	271.456
3107	1530	135	3	21	29	74	0	3	45	0.012	-2	0	2	20.7438	0	0	19.3121	0.930982	0	32	14.5	0	2	2	2	20.7438	0	0	0	0	0	2	0	1	1	0	0	0.0128896	5	1	4	0	0	3	0	0.930982	0	1000	271.43
124351	1530	136	3	54	27	74	0	3	45	0	0	0	2	54.3656	0	0	0	0	0	30	13.5	0	1.1783	2	1.74972	54.3752	0.305989	2.95916	1.51165	0	0	2	0	1	1	0.0151116	0	0.0337872	5	1	1	1.51116	1.51116	3	0	0	0	1000	271.43
246161	1530	137	3	124	27	74	0	3	45	0.037	0	0	2	124.369	0	0	59.5456	0.47878	0	30	13.5	0	1	1.95405	1.19374	124.379	0	2.45699	0.91057	0	0	2	0	1	1	0.00767048	0	0.0772856	5	1	2	0.767048	0.767048	3	0	0.47878	0	1000	272.115
287068	1530	138	3	145	27	74	0	3	45	0.081	0	0	2	144.894	0	0	130.357	0.899669	0	30	13.5	0	0	2	1.26765	144.923	0	3.33259	1.4124	0	0	2	0	1	1	0.0138005	0	0.0900508	5	1	4	1.38005	1.38005	3	0	0.899669	0	1000	272.115
205556	1530	139	3	33	26	74	3	3	45	0.018	0	0	2	33.1074	0	0	28.9681	0.874975	0	32	13	0	0	0	0	33.1074	0	0	0	0	0	2	0	1	1	0	0	0.020572	5	1	3	0	0	6	0	0.874975	0	1000	272.085
124352	1530	140	3	37	25	74	3	3	55	0.019	-1.8	0	2	36.6094	0	0	30.5775	0.835235	0	31	12.5	0	0	0.53756	0.250806	36.6134	1.27193	1.6648	1.46837	0	0	3	0	1	1	0.0146821	0	0.0227505	5	1	3	1.46821	1.46821	6	0	0.835235	0	1000	270.412
43398	1530	141	3	746	24	60	3	3	55	0.464	-1.7	0	2	746.319	0	0	746.734	1.00056	0	30	12	0	0.53756	7.54705	4.2423	746.628	0.00413671	7.33362	2.38648	0	0	3	0	1	1	0.0093882	0	0.463933	5	1	5	0.93882	0.93882	6	0	1	0	1000	271.206
86843	1530	142	3	1216	24	60	3	3	55	0.64	-1.9	0	2	1216.54	1	1	1029.98	0.846643	0.0822002	30	12	0	1.02343	7.54705	3.73824	1217.61	0.114367	14.2577	2.92476	0	0	3	0	1	1	0.00535774	0.132173	0.756586	5	1	3	0.535774	0.535774	6	0.756586	0.846643	0	1000	270.387
246162	1360	143	3	111	24	60	3	3	55	0.062	-5.4	0	2	111.271	0	0	99.7791	0.896723	0	30	12	0	1.52384	3	2.47913	111.31	0	3.27957	2.36953	0	0	3	0	1	1	0.0132617	0	0.0691647	5	1	4	1.32617	1.32617	6	0	0.896723	0	1000	269.843
168057	1360	144	3	385	24	60	3	3	55	0.216	-4.9	0	2	385.247	0	0	347.617	0.902324	0	30	12	0	1.57869	4.95813	3.56118	385.549	0	10.1903	3.17035	0	0	3	0	1	1	0.00876525	0	0.239569	5	1	4	0.876525	0.876525	6	0	0.902324	0	1000	280.841
83891	1360	145	3	160	24	60	3	3	55	0.068	0	0	2	160.007	0	0	109.435	0.683939	0	30	12	0	1	2.20202	1.36801	160.026	0.206728	3.71517	1.18976	0	0	3	0	1	1	0.00751143	0	0.0994355	5	1	3	0.751143	0.751143	6	0	0.683939	0	1000	343.433
83892	1360	146	3	1206	24	60	3	3	55	0.491	-0.8	0	2	1206.25	0	0	790.186	0.655076	0	30	12	0	0.303971	8.00341	2.83271	1206.72	0	6.60966	2.00125	0	0	3	0	1	1	0.00638049	0	0.749818	5	1	3	0.638049	0.638049	6	0	0.655076	0	1000	0.319514
168058	1360	147	3	1607	24	60	3	3	55	0.783	-1.5	0	2	1607.02	0	0	1260.11	0.784132	0	30	12	0	0.373222	7.27404	3.46949	1607.56	0	9.08261	1.95316	0	0	3	0	1	1	0.00429272	0	0.998893	5	1	3	0.429272	0.429272	6	0	0.784132	0	1000	1.21675
43399	1360	148	3	1538	24	60	3	3	55	0.851	-1.8	0	2	1537.76	0	0	1369.55	0.890611	0	30	12	0	0.772345	8.27949	4.06632	1539.39	0	13.2426	3.52364	0	0	3	0	1	1	0.00487669	0	0.956533	5	1	3	0.487669	0.487669	6	0	0.890611	0	1000	1.44821
77449	1360	149	3	1601	24	60	5	5	55	0.758	-1.8	0	2	1600.82	0	0	1219.88	0.762033	0	34	12	0	1	9.94964	4.62272	1601.59	0	6.28831	2.58622	0	0	3	0	1	1	0.00558798	0	0.995181	5	1	3	0.558798	0.558798	10	0	0.762033	0	1000	2.21248
287069	1360	151	3	807	24	60	3	3	55	0.497	-1.4	0	2	807.381	0	0	799.842	0.990662	0	30	12	0	0	8.7524	3.79243	807.864	0.0146677	10.0443	2.37542	0	0	3	0	1	1	0.010834	0	0.501983	5	1	5	1.0834	1.0834	6	0	0.990662	0	1000	359.746
318090	1360	152	3	801	24	60	3	3	55	0.28	-1.5	0	2	801.008	0	0	450.615	0.56256	0	30	12	0	0.263171	8.54877	4.48151	802.194	0.06238	13.6667	4.16869	0	0	3	0	1	1	0.0103287	0	0.49846	5	1	2	1.03287	1.03287	6	0	0.56256	0	1000	359.987
287070	1360	153	3	801	24	60	3	3	55	0.261	-1.3	0	2	800.986	0	0	420.038	0.524401	0	30	12	0	0.402141	9.61415	4.85221	801.75	0.0258221	9.93372	3.49583	0	0	3	0	1	1	0.0114899	0	0.498184	5	1	2	1.14899	1.14899	6	0	0.524401	0	1000	1.08506
114928	2150	154	3	358	24	60	3	3	45	0	-1.6	0	2	357.811	0	0	0	0	0	30	12	0	0.738855	6.6265	4.42251	358.027	0.0225045	8.86622	2.46353	0	0	2	0	1	1	0.0164447	0	0.222467	5	1	1	1.64447	1.64447	6	0	0	0	1000	0.443965
165081	2150	155	3	37	27	74	6	6	45	0	-2.1	0	2	36.9265	0	0	0	0	0	39	13.5	0	4.60384	5.15957	4.99195	36.9333	0.31047	2.69945	1.50517	0	0	2	0	1	1	0.0150468	0	0.0229493	5	1	1	1.50468	1.50468	12	0	0	0	1000	358.04
205557	2150	156	3	500	30	74	0	0	35	0	-2.3	0	2	500.109	0	0	0	0	0	30	15	0	0.356804	4.60384	1.35511	500.178	0	3.67064	1.1499	0	0	2	0	1	1	0.00849105	0	0.310796	5	1	1	0.849105	0.849105	0	0	0	0	1000	1.69494
165082	2150	157	3	30	39	74	0	0	35	0	-2.6	0	2	30.0059	0	0	0	0	0	39	19.5	0	1	1.22336	1.05584	30.0076	0	1.48875	0.744416	0	0	2	0	1	1	0.00744333	0	0.0186458	5	1	1	0.744333	0.744333	0	0	0	0	1000	0.951196
83893	2150	158	3	45	29	74	0	0	35	0	-3.2	0	2	45.0951	0	0	0	0	0	29	14.5	0	1.22336	1.48002	1.41904	45.0966	0.0399	1.57302	0.569182	0	0	2	0	1	1	0.00569135	0	0.0280217	5	1	1	0.569135	0.569135	0	0	0	0	1000	0.685836
205558	3930	159	3	15	29	74	0	0	35	0	-3.4	0	2	14.9532	0	0	0	0	0	29	14.5	0	1.25509	1.48002	1.36755	14.9549	1.50422	1.50422	1.50422	0	0	2	0	1	1	0.0150405	0	0.00929253	5	1	1	1.50405	1.50405	0	0	0	0	1000	1.72666
205559	3930	160	3	30	39	74	0	0	35	0	-3.5	0	2	29.6944	0	0	0	0	0	39	19.5	0	1	1.25509	1.12754	29.6955	0.859045	0.859045	0.859045	0	0	2	0	1	1	0.00859013	0	0.0184519	5	1	1	0.859013	0.859013	0	0	0	0	1000	0.0555369
246163	3930	161	3	169	24	60	6	6	35	0	-3.7	0	2	168.728	0	0	0	0	0	36	12	0	1	2	1.38231	168.735	0	1.70275	0.5927	0	0	2	0	1	1	0.00592646	0	0.104847	5	1	1	0.592646	0.592646	12	0	0	0	1000	0.931783
246164	3930	162	3	108	24	60	6	6	35	0	-3	0	2	107.764	0	0	0	0	0	36	12	0	0.639295	2	1.55276	107.823	0	6.20121	2.51716	0	0	2	0	1	1	0.0126198	0	0.0669982	5	1	1	1.26198	1.26198	12	0	0	0	1000	0.439542
249114	3930	163	3	209	24	60	6	6	35	0	-3	0	2	209.325	0	0	0	0	0	36	12	0	1.9896	4.21292	3.57705	209.4	0	5.96666	1.80287	0	0	2	0	1	1	0.0106176	0	0.130115	5	1	1	1.06176	1.06176	12	0	0	0	1000	0.439747
280318	3180	164	3	183	24	60	6	6	35	0	-3	0	2	183.261	0	0	0	0	0	36	12	0	0	2.68782	1.34229	183.292	0	3.33257	1.46685	0	0	2	0	1	1	0.0146642	0	0.113892	5	1	1	1.46642	1.46642	12	0	0	0	1000	1.22676
124353	2730	165	3	221	24	60	6	6	35	0	-3	0	2	220.748	0	0	0	0	0	36	12	0	0	0.995811	0.467868	220.758	0	2.32052	0.506602	0	0	2	0	1	1	0.00451088	0	0.137172	5	1	1	0.451088	0.451088	12	0	0	0	1000	2.63521
205560	2730	166	3	138	22	60	6	6	35	0	-2.2	0	2	137.635	0	0	0	0	0	34	11	0	0.843087	1.71029	1.01829	137.645	0	2.78824	0.652299	0	0	2	0	1	1	0.00630027	0	0.0855287	5	1	1	0.630027	0.630027	12	0	0	0	1000	2.24655
321225	2730	167	3	380	22	60	6	6	35	0	-2.2	0	2	379.924	0	0	0	0	0	34	11	0	1.71029	7.25916	5.04727	380.275	0.98854	7.93473	3.78571	0	0	2	0	1	1	0.0145917	0	0.236292	5	1	1	1.45917	1.45917	12	0	0	0	1000	2.48261
290020	1980	168	3	305	22	60	5	5	55	0.19	-2.8	0	2	305.132	0	0	305.775	1.00211	0	32	11	0	3.159	6.90669	4.9255	305.228	0.116337	5.99925	1.82492	0	0	3	0	1	1	0.0122783	0	0.18966	5	1	5	1.22783	1.22783	10	0	1	0	1000	2.41857
83894	1980	169	3	497	22	60	5	5	55	0.193	-2.8	0	2	497.367	0	0	310.603	0.624494	0	32	11	0	2.62196	10.6887	5.43265	498.21	0.020305	17.5059	3.91253	0	0	3	0	1	1	0.0161916	0	0.309573	5	1	2	1.61916	1.61916	10	0	0.624494	0	1000	2.71863
241391	2050	170	3	830	22	60	5	5	55	0.509	-2.6	0	2	830.207	0	0	819.154	0.986687	0	32	11	0	0.769082	7.00426	4.07265	830.649	0.112031	9.63265	2.50695	0	0	3	0	1	1	0.00750639	0	0.516141	5	1	4	0.750639	0.750639	10	0	0.986687	0	1000	2.59886
83895	2050	171	3	1617	22	60	5	5	55	0.721	-2.6	0	2	1616.78	0	0	1160.33	0.717681	0	32	11	0	1.32874	7.03303	4.19742	1617.91	0	10.0674	2.8897	0	0	3	0	1	1	0.00352572	0	1.00532	5	1	3	0.352572	0.352572	10	0	0.717681	0	1000	1.19696
119687	2050	172	3	1602	22	60	5	5	55	0.833	-2.2	0	2	1602.62	0	0	1340.58	0.836493	0	32	11	0	1.00381	13.2854	5.14689	1606.25	0.183007	20.1287	5.26024	0	0	3	0	1	1	0.00764614	0	0.998077	5	1	3	0.764614	0.764614	10	0	0.836493	0	1000	0.718932
321226	2050	173	3	1610	22	60	5	5	55	0.628	-2.2	0	2	1609.99	0	0	1010.67	0.627746	0	32	11	0	0.893445	6	2.78303	1610.34	0	5.40808	1.53233	0	0	3	0	1	1	0.00317109	0	1.00062	5	1	2	0.317109	0.317109	10	0	0.627746	0	1000	0.703565
208510	2050	174	3	1585	22	60	5	5	55	0.677	-2.5	0	2	1584.84	0	0	1089.52	0.687465	0	32	11	0	0.859944	11.4482	5.46045	1585.8	0	10.95	2.60453	0	0	3	0	1	1	0.00667692	0	0.98537	5	1	3	0.667692	0.667692	10	0	0.687465	0	1000	0.804673
37162	2050	175	3	1602	22	60	5	5	55	0.249	-2.3	0	2	1601.75	0	0	400.726	0.250181	0	32	11	0	0.566744	14.1693	5.62648	1602.97	0	11.3187	2.91744	0	0	3	0	1	1	0.00848587	0	0.996038	5	1	1	0.848587	0.848587	10	0	0.250181	0	1000	0.690298
119688	2050	176	3	1560	22	60	5	5	55	0.59	-2.2	0	2	1560.6	0	0	949.511	0.608425	0	32	11	0	1.59243	13.6334	7.08291	1564.04	0	17.2428	5.04341	0	0	3	0	1	1	0.0076986	0	0.971852	5	1	2	0.76986	0.76986	10	0	0.608425	0	1000	1.05464
49432	2050	177	3	1600	22	60	5	5	55	0.721	-2.3	0	2	1599.79	0	0	1160.33	0.725306	0	32	11	0	1	11.2465	6.19035	1601.37	0.14289	9.9072	3.63334	0	0	3	0	1	1	0.00639859	0	0.995042	5	1	3	0.639859	0.639859	10	0	0.725306	0	1000	1.6873
127465	2050	178	3	1600	22	60	5	5	55	0.82	-2.1	0	2	1600.1	0	0	1319.66	0.824734	0	32	11	0	2.06734	11.1993	5.96407	1602.35	0.0475852	13.257	4.42184	0	0	3	0	1	1	0.00569907	0	0.995656	5	1	3	0.569907	0.569907	10	0	0.824734	0	1000	2.00868
323017	2050	179	3	1597	22	60	5	5	55	0.671	-1.8	0	2	1597.15	0	0	1079.87	0.676123	0	32	11	0	1.22803	12.6219	6.53067	1599.81	0.00152786	20.9836	4.28257	0	0	3	0	1	1	0.00712199	0	0.994074	5	1	3	0.712199	0.712199	10	0	0.676123	0	1000	0.601018
323018	2050	180	3	1602	22	60	5	5	55	0.727	-2	0	2	1602.51	0	0	1169.99	0.730098	0	32	11	0	0.0128633	11.7874	4.99867	1603.69	0	11.6107	3.03988	0	0	3	0	1	1	0.00734212	0	0.996489	5	1	3	0.734212	0.734212	10	0	0.730098	0	1000	0.921303
46500	2050	181	3	1581	22	60	5	5	55	0.392	-1.5	0	2	1581.08	0	0	630.861	0.399006	0	32	11	0	0.290756	9.58707	4.15587	1581.68	0	6.54155	2.11428	0	0	3	0	1	1	0.00587751	0	0.982807	5	1	1	0.587751	0.587751	10	0	0.399006	0	1000	0.652906
119689	1500	182	3	414	22	60	5	5	55	0.199	-0.5	0	2	414.116	0	0	320.259	0.773355	0	32	11	0	0.239661	6.90452	4.98783	414.262	0.150991	5.89284	2.09359	0	0	3	0	1	1	0.0160885	0	0.25741	5	1	3	1.60885	1.60885	10	0	0.773355	0	1000	1.09301
252212	1500	183	3	133	22	60	10	10	55	0.068	-0.7	0	2	132.644	0	0	109.435	0.82503	0	42	11	0	0	1.10394	0.44777	132.653	0.113808	2.15978	1.01299	0	0	3	0	1	1	0.00832196	0	0.082427	5	1	3	0.832196	0.832196	20	0	0.82503	0	1000	1.13015
249262	1200	184	3	85	22	60	10	10	55	0.05	-0.4	0	2	84.9364	0	0	80.467	0.94738	0	42	11	0	1.10394	6.83286	3.57928	85.1506	3.33328	8.56151	6.74787	0	0	3	0	1	1	0.0672798	0	0.0529101	4	1	4	6.72798	6.72798	20	0	0.94738	0	1000	0.325029
46501	1060	185	3	126	22	60	10	10	55	0.078	-0.2	0	2	125.562	0	0	125.529	0.999737	0	42	11	0	1.43347	7.75544	5.77406	125.833	0.968408	9.59011	5.77499	0	0	3	0	1	1	0.0502408	0	0.0781892	4	1	5	5.02408	5.02408	20	0	0.999737	0	1000	0.589047
86990	1060	186	3	82	22	60	10	10	55	0.05	-1	0	2	82.4437	0	0	80.467	0.976023	0	42	11	0	0.333967	3.91927	1.56505	82.5926	3.17478	8.08198	5.68453	0	0	3	0	1	1	0.0434095	0	0.0513206	4	1	4	4.34095	4.34095	20	0	0.976023	0	1000	0.325061
208655	600	187	3	133	22	60	10	10	55	0.083	-0.8	0	2	133.486	0	0	133.575	1.00067	0	42	11	0	3.91927	7.29986	6.27751	133.621	0.712007	7.02306	3.98378	0	0	3	0	1	1	0.0252999	0	0.083028	4	1	5	2.52999	2.52999	20	0	1	0	1000	0.325078
127450	600	188	3	130	22	60	10	10	55	0.08	-1.4	0	2	129.838	0	0	128.747	0.991598	0	42	11	0	2	5.36493	3.02935	129.907	0.188087	6.47463	2.593	0	0	3	0	1	1	0.0259027	0	0.0807203	4	1	5	2.59027	2.59027	20	0	0.991598	0	1000	359.924
199246	600	189	3	532	22	60	5	5	55	0.317	-2.1	0	2	532.158	0	0	510.161	0.958663	0	32	11	0	1.06573	3.5486	2.19848	532.224	0	3.27644	1.33429	0	0	3	0	1	1	0.00466507	0	0.330708	4	1	4	0.466507	0.466507	10	0	0.958663	0	1000	0.88605
86991	1220	190	3	1652	26	65	8	8	55	0.702	-1	0	2	1651.87	0	0	1129.76	0.683924	0	42	13	0	1.15747	10.8827	6.36746	1653.25	0.0752768	9.56299	3.39461	0	0	3	0	1	1	0.0058825	0	1.02728	4	1	3	0.58825	0.58825	16	0	0.683924	0	1000	90.9396
252211	1220	191	3	1019	26	65	8	8	55	0.578	-1.3	0	2	1019	0	0	930.199	0.912855	0	42	13	0	2.26062	9.63239	6.08268	1020.09	0.116139	12.3213	3.74381	0	0	3	0	1	1	0.00722657	0	0.633855	4	1	4	0.722657	0.722657	16	0	0.912855	0	1000	92.8478
86992	1380	192	3	587	26	65	8	8	55	0.329	-1	0	2	586.875	0	0	529.473	0.90219	0	42	13	0	2	7.68557	5.20363	587.437	0.0260208	9.43527	3.52923	0	0	3	0	1	1	0.00967861	0	0.365016	5	1	4	0.967861	0.967861	16	0	0.90219	0	1000	92.6956
282093	1380	193	3	1590	26	65	8	8	55	0.392	-1	0	2	1590.64	0	0	630.861	0.396608	0	42	13	0	0	8.99984	5.14286	1592.26	0	8.98771	3.54593	0	0	3	0	1	1	0.00565225	0	0.989382	5	1	1	0.565225	0.565225	16	0	0.396608	0	1000	91.05
168183	1380	194	3	544	26	65	8	8	55	0.112	-0.8	0	2	543.668	0	0	180.246	0.331537	0	42	13	0	0.144013	6.26686	2.73512	544.206	0.00228042	13.3094	2.94544	0	0	3	0	1	1	0.011251	0	0.338154	5	1	1	1.1251	1.1251	16	0	0.331537	0	1000	90.0392
86993	1380	195	3	234	26	65	8	8	55	0.146	0.9	0	2	234.472	0	0	234.964	1.0021	0	42	13	0	3.00815	7.92841	4.69825	234.552	0	4.59899	2.10827	0	0	3	0	1	1	0.0209773	0	0.145744	5	1	5	2.09773	2.09773	16	0	1	0	1000	88.6176
89952	1380	196	3	495	26	65	8	8	55	0.218	-0.6	0	2	495.184	0	0	350.836	0.708496	0	42	13	0	1.73379	8.59455	5.1162	495.546	0.177516	7.51138	3.0952	0	0	3	0	1	1	0.0138448	0	0.307918	5	1	3	1.38448	1.38448	16	0	0.708496	0	1000	77.9233
239723	1380	197	3	584	26	65	8	8	55	0.23	-2.4	0	2	584.334	0	0	370.148	0.633453	0	42	13	0	4.50539	11	7.91727	584.709	0	9.66402	2.39618	0	0	3	0	1	1	0.0111074	0	0.363321	5	1	2	1.11074	1.11074	16	0	0.633453	0	1000	51.5732
322992	1380	198	3	1260	26	65	8	8	55	0.441	-0.9	0	2	1259.71	0	0	709.719	0.563401	0	42	13	0	0.678667	10.9533	5.30747	1261.08	0.130098	12.4926	3.59008	0	0	3	0	1	1	0.00814749	0	0.783596	5	1	2	0.814749	0.814749	16	0	0.563401	0	1000	42.9657
127451	1380	199	3	397	26	65	8	8	55	0.222	-1	0	2	397.219	0	0	357.273	0.899437	0	42	13	0	0.914425	7.25991	5.11141	397.767	0.319957	11.6566	4.23241	0	0	3	0	1	1	0.0159528	0	0.247161	5	1	4	1.59528	1.59528	16	0	0.899437	0	1000	48.7727
130376	1380	200	3	557	26	65	8	8	55	0.218	-0.8	0	2	557.099	0	0	350.836	0.629755	0	42	13	0	1.58134	7.67349	3.50198	557.532	0	13.5067	2.37957	0	0	3	0	1	1	0.010927	0	0.346434	5	1	2	1.0927	1.0927	16	0	0.629755	0	1000	48.3665
249263	1380	201	3	110	26	65	8	8	55	0	-1.3	0	2	109.875	0	0	0	0	0	42	13	0	2.83263	7.28586	5.53966	110.004	1.93615	9.15135	4.05701	0	0	3	0	1	1	0.0404824	0	0.0683533	5	1	1	4.04824	4.04824	16	0	0	0	1000	49.3809
119656	1380	202	3	1435	26	65	8	8	55	0.82	-1	0	2	1435.16	0	0	1319.66	0.919523	0	42	13	0	0.0159452	7.28586	2.73702	1435.46	0	5.46718	1.55548	0	0	3	0	1	1	0.00506452	0	0.891953	5	1	4	0.506452	0.506452	16	0	0.919523	0	1000	49.1128
86994	1380	203	3	403	26	65	8	8	55	0.168	0.7	0	2	402.578	0	0	270.369	0.671595	0	42	13	0	0.754584	7.23251	4.09518	402.802	0.199583	5.85858	2.81079	0	0	3	0	1	1	0.0160821	0	0.25029	5	1	3	1.60821	1.60821	16	0	0.671595	0	1000	76.7337
208656	1380	204	3	865	26	65	8	8	55	0.242	-1.5	0	2	864.99	0	0	389.46	0.450248	0	42	13	0	2.22428	7.9662	5.03987	865.219	0	4.89774	1.84301	0	0	3	0	1	1	0.00663637	0	0.537622	5	1	2	0.663637	0.663637	16	0	0.450248	0	1000	90.6007
77546	1380	205	3	336	26	65	8	8	45	0.209	1.1	0	2	336.168	0	0	336.352	1.00055	0	42	13	0	2.69165	6.75512	5.13642	336.256	0.71179	3.94516	1.99573	0	0	2	0	1	1	0.0120845	0	0.208939	5	1	5	1.20845	1.20845	16	0	1	0	1000	81.3898
6213	1750	206	3	255	26	65	6	6	45	0	-2.1	0	2	254.679	0	0	0	0	0	38	13	0	1.43986	4.39197	3.16964	254.722	0	4.45557	1.44076	0	0	2	0	1	1	0.0115896	0	0.158277	5	1	1	1.15896	1.15896	12	0	0	0	1000	64.1202
171132	1750	207	3	188	26	65	6	6	30	0	0	0	2	187.568	0	0	0	0	0	38	13	0	1	2	1.39441	187.593	0	3.07829	1.29645	0	0	1	0	1	1	0.00533068	0	0.116565	5	1	1	0.533068	0.533068	12	0	0	0	1000	79.2373
208657	2430	208	3	176	26	65	8	8	25	0	-0.1	0	2	176.041	0	0	0	0	0	42	13	0	0.527785	1	0.968495	176.046	0	2.40999	0.268304	0	0	1	0	1	1	0.00268234	0	0.10939	5	1	1	0.268234	0.268234	16	0	0	0	1000	91.7405
168184	2430	209	3	108	24	65	7	7	25	0	-0.7	0	2	108.466	0	0	0	0	0	38	12	0	0	0.527785	0.0865522	108.471	0	1.68124	0.553658	0	0	1	0	1	1	0.00486569	0	0.0674006	5	1	1	0.486569	0.486569	14	0	0	0	1000	93.7939
46502	2430	210	3	113	68	65	0	0	20	0	-0.7	0	2	112.946	0	0	0	0	0	68	34	0	0.0727001	1	0.872676	112.959	0	3.32634	0.821298	0	0	1	0	1	1	0.00820918	0	0.0701894	5	1	1	0.820918	0.820918	0	0	0	0	1000	93.7114
46503	2760	211	3	110	24	65	5	5	35	0	-0.4	0	2	110.416	0	0	0	0	0	34	12	0	1	2.78588	1.96313	110.435	0.757635	2.73194	1.61753	0	0	2	0	1	1	0.0161714	0	0.0686209	5	1	1	1.61714	1.61714	10	0	0	0	1000	92.3257
34139	2760	212	3	334	24	65	5	5	35	0	-0.8	0	2	334.468	0	0	0	0	0	34	12	0	2.78588	5.12514	3.77396	334.578	0.0188276	4.94143	2.03038	0	0	2	0	1	1	0.0069917	0	0.207897	5	1	1	0.69917	0.69917	10	0	0	0	1000	93.8966
199143	2760	213	3	814	24	65	8	8	45	0	0	0	2	814.242	0	0	0	0	0	40	12	0	1.55464	7.8217	5.22615	815.243	0	14.0258	3.89079	0	0	2	0	1	1	0.00768734	0	0.506569	5	1	1	0.768734	0.768734	16	0	0	0	1000	94.1484
127452	2820	214	3	39	24	65	6	6	55	0	0.1	0	2	38.6668	0	0	0	0	0	36	12	0	5.01717	5.98654	5.48139	38.6791	2.29513	2.71881	2.50698	0	0	3	0	1	1	0.0250618	0	0.0240341	5	1	1	2.50618	2.50618	12	0	0	0	1000	84.8282
249264	2820	215	3	1451	24	65	3	3	55	0	0	0	2	1451.41	0	0	0	0	0	30	12	0	0.694181	10.2104	6.56625	1452.88	0	11.7181	3.51599	0	0	3	0	1	1	0.00654993	0	0.902778	5	1	1	0.654993	0.654993	6	0	0	0	1000	84.8212
86995	2820	216	3	180	24	60	8	8	55	0	-1.4	0	2	179.813	0	0	0	0	0	40	12	0	2.00275	6.63516	4.30817	180.117	1.096	9.96662	5.01724	0	0	3	0	1	1	0.025719	0	0.111919	5	1	1	2.5719	2.5719	16	0	0	0	1000	69.7431
199144	2820	217	3	1384	24	60	8	8	55	0.23	-0.9	0	2	1384.59	0	0	370.148	0.267334	0	40	12	0	0.187699	8.31211	5.02239	1385.85	0.0808686	12.1087	3.44137	0	0	3	0	1	1	0.00586242	0	0.861124	5	1	1	0.586242	0.586242	16	0	0.267334	0	1000	68.1248
171133	2820	218	3	396	24	60	8	8	55	0.242	-3.5	0	2	396.034	0	0	389.46	0.983402	0	40	12	0	3	7.26426	5.40432	396.238	0.0145019	9.81469	2.1951	0	0	3	0	1	1	0.0107619	0	0.246211	5	1	4	1.07619	1.07619	16	0	0.983402	0	1000	67.4876
239724	2820	219	3	1095	24	60	8	8	55	0.36	-0.4	0	2	1094.65	0	0	579.362	0.529265	0	40	12	0	0.666985	13.9116	4.87743	1096.8	0.13503	26.7783	4.36319	0	0	3	0	1	1	0.0120756	0	0.681522	5	1	2	1.20756	1.20756	16	0	0.529265	0	1000	92.1987
49431	2820	220	3	530	24	60	8	8	55	0.118	0.3	0	2	530.331	0	0	189.902	0.358082	0	40	12	0	3.6041	10.716	6.98438	530.797	0.75886	10.6916	3.48406	0	0	3	0	1	1	0.0133985	0	0.329822	5	1	1	1.33985	1.33985	16	0	0.358082	0	1000	89.6844
86996	2820	221	3	457	24	60	8	8	55	0	-2.3	0	2	457.384	0	0	0	0	0	40	12	0	3.26287	9.72604	6.68882	457.882	0.255612	11.3685	3.63321	0	0	3	0	1	1	0.0141153	0	0.284515	5	1	1	1.41153	1.41153	16	0	0	0	1000	75.9398
199147	2820	222	3	1133	24	60	9	9	55	0.081	-1	0	2	1132.64	0	0	130.357	0.115091	0	42	12	0	0.497492	10.6861	5.55172	1133.57	0.0700807	8.01804	3.37292	0	0	3	0	1	1	0.0089881	0	0.704368	5	1	1	0.89881	0.89881	18	0	0.115091	0	1000	90.3211
46504	4930	223	3	251	24	60	9	9	25	0	-1.1	0	2	251.526	0	0	0	0	0	42	12	0	1	6.88647	4.16147	251.716	0.636358	7.50406	3.28723	0	0	1	0	1	1	0.0233853	0	0.156409	5	1	1	2.33853	2.33853	18	0	0	0	1000	94.0033
46505	4930	224	3	40	30	60	9	9	25	0	0	0	2	39.6123	0	0	0	0	0	48	15	0	1	1	1	39.6123	0	0	0	0	0	1	0	1	1	0	0	0.0246139	5	1	1	0	0	18	0	0	0	1000	92.5241
86997	4930	225	3	509	30	65	0	0	25	0	-2.2	0	2	509.232	0	0	0	0	0	30	15	0	0	1	0.569112	509.244	0	1.88597	0.392774	0	0	1	0	1	1	0.0019637	0	0.316429	5	1	1	0.19637	0.19637	0	0	0	0	1000	91.2072
6215	5000	226	3	604	30	65	0	0	25	0	-2.5	0	2	604.211	0	0	0	0	0	30	15	0	0	1	0.746256	604.235	0	3.30897	0.321449	0	0	1	0	1	1	0.00165499	0	0.375454	5	1	1	0.165499	0.165499	0	0	0	0	1000	90.9945
290171	5000	227	3	45	39	74	0	0	25	0	-2.2	0	3	45.2104	0	0	0	0	0	39	13	0	0.941658	1.48002	1.10411	45.2156	0.246358	2.13521	1.19089	0	0	1	0	2	1	0.0119065	0	0.0280957	5	1	1	1.19065	1.19065	0	0	0	0	1000	91.7656
127453	2020	228	3	45	39	65	0	0	25	0	-2.4	0	3	45.4946	0	0	0	0	0	39	13	0	1.48002	2	1.86999	45.5005	0	2.28591	1.14311	0	0	1	0	2	1	0.0114281	0	0.0282727	5	1	1	1.14281	1.14281	0	0	0	0	1000	91.7654
49429	2020	229	3	382	24	65	8	8	35	0	-2.2	0	2	382.115	0	0	0	0	0	40	12	0	2	5.98794	4.87464	382.231	0.399285	4.06464	2.24297	0	0	2	0	1	1	0.0104333	0	0.237507	5	1	1	1.04333	1.04333	16	0	0	0	1000	94.1623
249266	1480	230	3	79	24	65	8	8	45	0	0	0	2	79.0375	0	0	0	0	0	40	12	0	4.34961	5.59421	4.9295	79.0707	1.97376	4.0439	2.84014	0	0	2	0	1	1	0.0157404	0	0.0491322	5	1	1	1.57404	1.57404	16	0	0	0	1000	109.317
6216	1480	231	3	321	24	65	8	8	45	0	3	0	2	320.855	0	0	0	0	0	40	12	0	1.0741	5.3497	3.3615	321.022	0.0429214	7.07868	2.52813	0	0	2	0	1	1	0.0133187	0	0.199474	5	1	1	1.33187	1.33187	16	0	0	0	1000	96.0321
6217	1480	232	3	825	24	65	8	8	55	0.398	-1.2	0	2	825.264	0	0	640.517	0.776137	0	40	12	0	2	5.89686	3.72361	825.636	0.00694281	8.6353	2.25138	0	0	3	0	1	1	0.00471982	0	0.513027	5	1	3	0.471982	0.471982	16	0	0.776137	0	1000	90.7957
130375	1480	233	3	1504	24	65	8	8	55	0.839	-1.1	0	2	1504.15	0	0	1350.24	0.897673	0	40	12	0	0.0343216	7.34229	2.82722	1504.87	0	8.27085	2.38572	0	0	3	0	1	1	0.00485621	0	0.935083	5	1	4	0.485621	0.485621	16	0	0.897673	0	1000	92.3428
208658	1480	234	3	117	24	69	8	8	55	0	-1.4	0	2	117.386	0	0	0	0	0	40	12	0	1.43313	5.13201	3.51983	117.458	0.653272	5.41704	3.1517	0	0	3	0	1	1	0.0314912	0	0.0729847	5	1	1	3.14912	3.14912	16	0	0	0	1000	91.5471
196119	1740	235	3	1209	24	69	8	8	55	0.037	-1.3	0	2	1209.28	0	0	59.5456	0.0492404	0	40	12	0	3.05628	11.017	6.85102	1210.25	0.00241903	9.9595	2.94708	0	0	3	0	1	1	0.00657775	0	0.752012	5	1	1	0.657775	0.657775	16	0	0.0492404	0	1000	90.7659
89951	1740	236	3	402	24	60	8	8	55	0.249	-1.5	0	2	402.361	0	0	400.726	0.995937	0	40	12	0	2.01179	8.12599	5.18317	402.749	0.0922276	10.1547	3.13714	0	0	3	0	1	1	0.0151812	0	0.250256	5	1	5	1.51812	1.51812	16	0	0.995937	0	1000	90.531
241311	1740	237	3	1611	24	69	8	8	55	0.242	-0.4	0	2	1611.12	0	0	389.46	0.241733	0	40	12	0	1	9.28181	3.95242	1613.14	0	13.5295	3.8698	0	0	3	0	1	1	0.00513395	0	1.00236	5	1	1	0.513395	0.513395	16	0	0.241733	0	1000	91.4842
158508	1740	238	3	1609	24	69	8	8	55	0.559	-0.9	0	2	1609.24	0	0	899.621	0.559034	0	40	12	0	1.23051	12.4227	5.59482	1611.05	0	13.7792	3.58229	0	0	3	0	1	1	0.00694715	0	1.00106	5	1	2	0.694715	0.694715	16	0	0.559034	0	1000	90.5164
37132	1740	239	3	1644	24	69	8	8	55	0.168	-0.6	0	2	1644.15	0	0	270.369	0.164443	0	40	12	0	1.18225	14.7317	8.55905	1646.61	0.12701	12.0688	4.57158	0	0	3	0	1	1	0.00822872	0	1.02315	5	1	1	0.822872	0.822872	16	0	0.164443	0	1000	90.5525
252210	1740	240	3	918	24	69	8	8	55	0.423	-1.2	0	2	918.321	0	0	680.751	0.7413	0	40	12	0	1.3778	13.4489	8.31	920.861	0.145704	17.7377	5.97989	0	0	3	0	1	1	0.0131085	0	0.572196	5	1	3	1.31085	1.31085	16	0	0.7413	0	1000	89.5081
158509	1740	241	3	292	24	69	8	8	55	0.18	1.9	0	2	292.236	0	0	289.681	0.991256	0	40	12	0	0.757676	9.53724	2.63199	292.975	0.233827	16.2921	5.07767	0	0	3	0	1	1	0.0299669	0	0.182046	5	1	5	2.99669	2.99669	16	0	0.991256	0	1000	91.8961
9167	1740	242	3	749	24	69	8	8	55	0.465	2.9	0	2	748.849	0	0	748.343	0.999325	0	40	12	0	1	7.98118	4.33083	749.78	0	13.3785	3.83302	0	0	3	0	1	1	0.00931097	0	0.465892	5	1	5	0.931097	0.931097	16	0	0.999325	0	1000	69.0166
158510	1740	243	3	728	24	69	8	8	55	0.441	-5.3	0	2	727.618	0	0	709.719	0.975401	0	40	12	0	0.687061	8	5.44461	728.31	0.084329	7.57971	3.69576	0	0	3	0	1	1	0.010041	0	0.452551	5	1	4	1.0041	1.0041	16	0	0.975401	0	1000	2.01567
322958	1020	244	3	1616	24	69	8	8	55	0.578	-3.1	0	2	1616.23	0	0	930.199	0.575535	0	40	12	0	1.0078	10.3493	5.69234	1618.53	0.0631746	13.5269	4.22828	0	0	3	0	1	1	0.00577162	0	1.0057	4	1	2	0.577162	0.577162	16	0	0.575535	0	1000	37.6101
290172	1020	245	3	1200	24	69	8	8	55	0.497	-1.9	0	2	1199.73	0	0	799.842	0.666686	0	40	12	0	0	12.203	4.44384	1201.86	0	18.9706	4.22736	0	0	3	0	1	1	0.0101534	0	0.746802	4	1	3	1.01534	1.01534	16	0	0.666686	0	1000	91.7695
9168	1020	246	3	413	24	69	8	8	55	0.031	-2.2	0	2	413.161	0	0	49.8895	0.120751	0	40	12	0	2.37836	11.6673	6.21474	413.847	0.143983	12.0002	4.60964	0	0	3	0	1	1	0.0224452	0	0.257153	4	1	1	2.24452	2.24452	16	0	0.120751	0	1000	92.9495
322979	1020	247	3	1581	24	69	8	8	55	0.572	-2.4	0	2	1581.17	0	0	920.542	0.582189	0	40	12	0	1.23657	12.5742	5.64404	1584.38	0	18.7245	5.08399	0	0	3	0	1	1	0.00715588	0	0.984488	4	1	2	0.715588	0.715588	16	0	0.582189	0	1000	92.3503
34140	1020	248	3	1222	24	69	8	8	55	0.242	-1.7	0	2	1221.85	0	0	389.46	0.318747	0	40	12	0	1.41897	10.0436	5.17419	1223.39	0.0241128	9.6158	4.05895	0	0	3	0	1	1	0.00704974	0	0.760182	4	1	1	0.704974	0.704974	16	0	0.318747	0	1000	92.2559
49430	1020	249	3	397	24	69	8	8	55	0.246	-2.2	0	2	396.719	0	0	395.898	0.997929	0	40	12	0	3.03833	6.09942	5.00989	396.847	0.388091	4.85349	2.15834	0	0	3	0	1	1	0.00771355	0	0.246589	4	1	5	0.771355	0.771355	16	0	0.997929	0	1000	90.5471
46506	1870	250	5	108	24	69	10	10	35	0	0	0	2	108.519	0	0	0	0	0	44	12	0	2.05644	5.77924	3.86354	108.599	1.64803	5.60725	3.43158	0	0	2	0	1	1	0.0342802	0	0.0674804	5	1	1	3.42802	3.42802	20	0	0	0	1000	1.69044
46507	1870	251	5	124	24	69	10	10	25	0	0	0	2	123.977	0	0	0	0	0	44	12	0	1.1899	2.05644	1.74433	123.995	0.0570351	3.24248	1.17085	0	0	1	0	1	1	0.00698853	0	0.077047	5	1	1	0.698853	0.698853	20	0	0	0	1000	1.54103
168185	2844	252	5	133	24	65	5	5	25	0	0	0	2	133.05	0	0	0	0	0	34	12	0	1.48811	5	3.33192	133.223	0.239849	8.33027	3.9755	0	0	1	0	1	1	0.0263609	0	0.0827812	5	1	1	2.63609	2.63609	10	0	0	0	1000	1.38109
46508	2450	253	5	258	24	65	0	0	25	0	0	0	2	258.465	0	0	0	0	0	24	12	0	3.03955	16.5061	8.90083	260.238	1.06157	20.9067	9.81161	0	0	1	0	1	1	0.0517471	0	0.161705	5	1	1	5.17471	5.17471	0	0	0	0	1000	1.46961
127454	2870	254	5	176	24	65	0	0	20	0	0	0	2	175.756	0	0	0	0	0	24	12	0	2.23513	12.8512	5.08257	176.329	0.0997641	13.3003	6.08362	0	0	1	0	1	1	0.0602061	0	0.109566	5	1	1	6.02061	6.02061	0	0	0	0	1000	1.34495
249274	2870	255	5	106	23	65	0	0	20	0	0	0	2	106.196	0	0	0	0	0	23	11.5	0	1.64252	2.5548	1.91172	106.213	0.0949348	3.27217	1.41728	0	0	1	0	1	1	0.00858917	0	0.0659977	5	1	1	0.858917	0.858917	0	0	0	0	1000	1.04197
208661	2870	256	5	217	24	65	0	0	20	0	0	0	2	217.435	0	0	0	0	0	24	12	0	0.375557	2.5548	1.66427	217.468	0	3.12479	1.47959	0	0	1	0	1	1	0.010021	0	0.135128	5	1	1	1.0021	1.0021	0	0	0	0	1000	1.30024
6220	2230	257	5	187	24	65	0	0	25	0	0	0	2	186.744	0	0	0	0	0	24	12	0	0.375557	3.37718	1.56454	186.782	0	3.3707	1.60761	0	0	1	0	1	1	0.0160702	0	0.116061	5	1	1	1.60702	1.60702	0	0	0	0	1000	1.56928
46509	1510	258	4	127	24	69	3	3	35	0	0	0	2	126.559	0	0	0	0	0	30	12	0	1	2	1.58871	126.577	0	3.15438	1.17292	0	0	2	0	1	1	0.00790032	0	0.0786514	5	1	1	0.790032	0.790032	6	0	0	0	1000	92.598
86999	2100	259	4	95	24	69	3	3	25	0	0	0	2	94.6916	0	0	0	0	0	30	12	0	0	0.802701	0.147969	94.7074	0	3.33303	1.22121	0	0	1	0	1	1	0.00847559	0	0.0588485	5	1	1	0.847559	0.847559	6	0	0	0	1000	90.7726
249275	2100	260	4	117	24	69	0	0	25	0	0	0	2	117.154	0	0	0	0	0	24	12	0	0.3534	1	0.91916	117.161	0	2.2077	0.552026	0	0	1	0	1	1	0.00551891	0	0.0728003	5	1	1	0.551891	0.551891	0	0	0	0	1000	90.7046
127458	2920	261	4	254	40	69	0	0	25	0	0	0	2	254.305	0	0	0	0	0	40	20	0	1	1.91958	1.1143	254.313	0	2.37526	0.361665	0	0	1	0	1	1	0.00361593	0	0.158023	5	1	1	0.361593	0.361593	0	0	0	0	1000	90.8087
46510	2030	262	4	535	24	69	3	3	25	0	0	0	2	534.77	0	0	0	0	0	30	12	0	0.728369	2.84158	1.97269	534.789	0	1.91595	0.595633	0	0	1	0	1	1	0.0039515	0	0.332302	5	1	1	0.39515	0.39515	6	0	0	0	1000	91.0994
171230	1790	263	4	514	24	69	3	3	45	0.311	0	0	2	514.336	0	0	500.505	0.973108	0	30	12	0	0	2	0.424629	514.381	0	3.33315	0.8832	0	0	2	0	1	1	0.00388817	0	0.319622	5	1	4	0.388817	0.388817	6	0	0.973108	0	1000	90.8956
6221	1790	264	4	298	24	69	3	3	55	0.193	0	0	2	297.799	0	0	310.603	1.04299	0	30	12	0	1.12486	3.71855	2.4527	297.911	0	6.25831	2.0786	0	0	3	0	1	1	0.00870625	0	0.185113	5	1	5	0.870625	0.870625	6	0	1	0	1000	90.582
130480	1790	265	4	402	24	69	3	3	55	0.988	0	0	2	402.391	0	0	1590.03	3.95145	0	30	12	0	3	8.93372	5.15923	402.505	0	5.286	1.74485	0	0	3	0	1	1	0.014742	0	0.250105	5	1	5	1.4742	1.4742	6	0	1	0	1000	90.8158
130346	1790	266	4	410	24	69	3	3	55	0.157	0	0	2	410.458	1	1	252.666	0.615571	0.24363	30	12	0	1.70149	10.2866	6.76027	411.442	0.195448	18.7693	5.6433	0	0	3	0	1	1	0.020866	0.391148	0.255658	5	3	2	2.0866	2.0866	6	0.255658	0.615571	0	1000	90.3263
87000	20	267	4	808	26	20	1	1	55	0.51	0	0	2	807.911	0	0	820.763	1.01591	0	28	13	0	1.75504	12.2942	5.70917	809.275	0	14.6958	4.20557	0	0	3	0	1	0	0.0130229	0	0.50286	1	1	5	1.30229	1.30229	2	0	1	0	1000	1.5839
6223	40	268	4	889	26	20	1	1	55	0.348	0	0	2	888.807	1	2	560.05	0.630115	0.225021	28	13	0	1	10.2479	3.34019	889.02	0	6.10331	1.4812	0	0	3	0	1	0	0.0104024	0.362049	0.552411	2	2	2	1.04024	1.04024	2	0.552411	0.630115	0	1000	9.08347
293074	50	269	4	1495	26	20	1	1	55	0.721	0	0	2	1495.57	1	2	1160.33	0.775848	0.133728	28	13	0	0.834293	12.1307	7.10932	1498.24	0	12.6223	4.85754	0	0	3	0	1	0	0.00753974	0.214831	0.930966	2	2	3	0.753974	0.753974	2	0.930966	0.775848	0	1000	359.68
249276	50	270	4	802	26	20	1	1	55	0.398	0	0	2	801.56	0	0	640.517	0.799089	0	28	13	0	1.1458	10.9195	6.76079	802.755	0.178938	11.0779	4.50338	0	0	3	0	1	0	0.0121753	0	0.498808	2	1	3	1.21753	1.21753	2	0	0.799089	0	1000	359.965
168190	50	271	4	364	26	20	1	1	55	0.062	0	0	2	364.324	0	0	99.7791	0.273874	0	28	13	0	2.36035	13.3204	7.11313	364.758	0.228524	10.4841	3.68334	0	0	3	0	1	0	0.0300475	0	0.22665	2	1	1	3.00475	3.00475	2	0	0.273874	0	1000	49.8607
238716	1080	272	4	1595	22	69	6	6	55	0.783	0	0	2	1595.31	0	0	1260.11	0.789884	0	34	11	0	2.1186	14.4672	8.43697	1596.96	0.171631	10.9597	3.50123	0	0	3	0	1	1	0.00773258	0	0.992306	4	1	3	0.773258	0.773258	12	0	0.789884	0	1000	0.817226
46511	1080	273	4	1604	22	69	6	6	55	0.559	0	0	2	1603.84	0	0	899.621	0.560916	0	34	11	0	1.07535	9.79848	4.11128	1604.98	0.0222663	14.1123	2.76547	0	0	3	0	1	1	0.00543502	0	0.997291	4	1	2	0.543502	0.543502	12	0	0.560916	0	1000	0.839184
236595	50	274	4	1606	26	20	1	1	55	0.87	0	0	2	1606.09	0	0	1400.13	0.871758	0	28	13	0	1.03373	9.62906	5.03069	1607.55	0.0171097	11.1305	3.45155	0	0	3	0	1	0	0.00534685	0	0.998885	2	1	3	0.534685	0.534685	2	0	0.871758	0	1000	1.4613
157628	40	275	4	1174	26	20	1	1	55	0.522	0	0	2	1174.12	1	3	840.075	0.715492	0.25551	28	13	0	3.92378	11.6419	7.72884	1175.65	0.0304865	12.0569	4.03671	0	0	3	0	1	0	0.00656495	0.410669	0.730515	2	3	3	0.656495	0.656495	2	0.730515	0.715492	0	1000	0.941043
6224	60	276	4	406	26	20	1	1	55	0.199	0	0	2	405.751	0	0	320.259	0.789298	0	28	13	0	1.04122	6.55961	4.61383	406.1	0.354122	6.66577	3.61858	0	0	3	0	1	0	0.0135888	0	0.252339	2	1	3	1.35888	1.35888	2	0	0.789298	0	1000	0.789342
130345	60	277	4	1472	26	20	1	1	55	0.59	0	0	2	1472.51	0	0	949.511	0.644824	0	28	13	0	0.995283	9.93327	5.10253	1474.03	0.0353251	13.0559	3.31208	0	0	3	0	1	0	0.00606365	0	0.915918	2	1	2	0.606365	0.606365	2	0	0.644824	0	1000	1.79028
87002	60	278	4	155	26	20	1	1	55	0.068	0	0	2	154.602	1	1	109.435	0.707849	0.646821	28	13	0	3.43412	7.4616	5.15047	154.995	0.310207	11.4259	5.62681	0	0	3	0	1	0	0.0259846	1.03832	0.0963092	2	4	3	2.59846	2.59846	2	0.0963092	0.707849	0	1000	19.757
36193	50	279	4	1375	26	20	1	1	55	0.802	0	0	2	1375.16	0	0	1290.69	0.938575	0	28	13	0	0.935336	13.2838	7.54096	1379.28	0	19.8501	6.02534	0	0	3	0	1	0	0.00895279	0	0.857047	2	1	4	0.895279	0.895279	2	0	0.938575	0	1000	0.966607
290174	50	280	4	231	26	20	1	1	55	0	0	0	2	230.863	0	0	0	0	0	28	13	0	1.89273	7.98043	4.66214	231.239	0.652387	8.00481	5.18076	0	0	3	0	1	0	0.0263264	0	0.143685	2	1	1	2.63264	2.63264	2	0	0	0	1000	0.761721
238715	1080	281	4	1608	22	69	6	6	55	0.379	0	0	2	1607.97	0	0	609.94	0.379322	0	34	11	0	0.743394	11.3008	7.0418	1610.21	0	14.7764	4.12515	0	0	3	0	1	1	0.0065565	0	1.00054	4	1	1	0.65565	0.65565	12	0	0.379322	0	1000	1.02387
211532	320	282	4	1674	22	69	4	4	55	0.41	0	0	2	1673.81	0	0	659.829	0.394209	0	30	11	0	2	9.70026	5.33846	1674.73	0.0381013	7.7054	2.74548	0	0	3	0	1	1	0.0045979	0	1.04063	3	1	1	0.45979	0.45979	8	0	0.394209	0	1000	92.0232
252162	1160	283	4	1604	22	65	4	4	55	0.69	0	0	2	1603.76	0	0	1110.44	0.692403	0	30	11	0	0.998002	7.60702	4.07385	1604.59	0	6.58058	2.56505	0	0	3	0	1	1	0.00411883	0	0.997044	4	1	3	0.411883	0.411883	8	0	0.692403	0	1000	1.98395
249277	320	284	4	1597	22	69	4	4	55	0.823	0	0	2	1597.12	0	0	1324.49	0.829298	0	30	11	0	1.22255	13.4616	5.13022	1600.4	0.0500283	22.4537	4.67507	0	0	3	0	1	1	0.00764751	0	0.994444	3	1	3	0.764751	0.764751	8	0	0.829298	0	1000	91.3817
252163	320	285	4	394	22	69	4	4	55	0.087	0	0	2	394.432	0	0	140.013	0.354972	0	30	11	0	0.837444	4.52825	2.3821	394.564	0.148223	5.53433	2.19167	0	0	3	0	1	1	0.00935413	0	0.245171	3	1	1	0.935413	0.935413	8	0	0.354972	0	1000	90.909
171075	320	286	4	845	22	69	4	4	55	0.298	0	0	2	845.461	0	0	479.583	0.567245	0	30	11	0	0.490439	10.3522	6.34275	846.741	0.0303816	11.0926	4.54364	0	0	3	0	1	1	0.0116468	0	0.52614	3	1	2	1.16468	1.16468	8	0	0.567245	0	1000	90.9239
87003	320	287	4	361	22	69	4	4	55	0.099	0	0	2	361.073	0	0	159.325	0.441253	0	30	11	0	2.11186	11.977	7.81614	361.348	0.407845	8.23616	3.31607	0	0	3	0	1	1	0.0273008	0	0.224531	3	1	2	2.73008	2.73008	8	0	0.441253	0	1000	89.2978
36110	320	288	4	1313	22	65	6	6	55	0.659	0	0	2	1313.48	0	0	1060.56	0.80744	0	34	11	0	1.54503	13.3192	7.84817	1317.22	0.0144651	25.9693	5.29235	0	0	3	0	1	1	0.00893869	0	0.818481	3	1	3	0.893869	0.893869	12	0	0.80744	0	1000	90.321
74413	45	289	4	1603	26	20	1	1	55	0.752	0	0	2	1603.21	0	0	1210.22	0.754874	0	28	13	0	0.900753	9.76087	5.4763	1605.01	0	10.1765	3.78467	0	0	3	0	1	0	0.00552027	0	0.997309	2	1	3	0.552027	0.552027	2	0	0.754874	0	1000	0.850223
168191	320	290	4	302	22	65	6	6	55	0	0	0	2	302.51	0	0	0	0	0	34	11	0	3.10011	12.0042	8.4045	303.871	0.820769	17.5617	7.64776	0	0	3	0	1	1	0.0293022	0	0.188817	3	1	1	2.93022	2.93022	12	0	0	0	1000	93.3279
157575	320	291	4	1507	22	65	6	6	55	0.479	0	0	2	1507.56	0	0	770.874	0.511338	0	34	11	0	2.02085	12.1787	7.13894	1510.66	0.0507462	14.5781	5.02726	0	0	3	0	1	1	0.00672411	0	0.938679	3	1	2	0.672411	0.672411	12	0	0.511338	0	1000	91.051
127459	320	292	4	75	22	65	6	6	55	0.05	0	0	2	74.8756	0	0	80.467	1.07468	0	34	11	0	3.50633	5.76507	4.49798	75.0184	3.74652	8.29017	5.96521	0	0	3	0	1	1	0.0301091	0	0.0466143	3	1	5	3.01091	3.01091	12	0	1	0	1000	92.0414
9169	320	293	4	1593	22	65	6	6	55	0.497	0	0	2	1592.72	0	0	799.842	0.502185	0	34	11	0	1.13715	13.9593	6.80836	1595.1	0.0857026	14.1814	4.31145	0	0	3	0	1	1	0.00803845	0	0.991149	3	1	2	0.803845	0.803845	12	0	0.502185	0	1000	90.3214
293076	60	294	4	1596	26	20	1	1	55	0.82	0	0	2	1595.61	0	0	1319.66	0.827058	0	28	13	0	1	14.099	6.31669	1600.96	0	21.9383	6.56864	0	0	3	0	1	0	0.00818196	0	0.994791	2	1	3	0.818196	0.818196	2	0	0.827058	0	1000	1.25913
236596	60	295	4	1602	26	20	1	1	55	0.783	0	0	2	1601.7	0	0	1260.11	0.786733	0	28	13	0	1.41008	11.4884	6.84034	1604.75	0.192725	17.1768	5.0762	0	0	3	0	1	0	0.00628035	0	0.997142	2	1	3	0.628035	0.628035	2	0	0.786733	0	1000	359.956
252165	20	296	4	793	26	20	1	1	55	0.317	0	0	2	793.394	0	0	510.161	0.643011	0	28	13	0	1.26493	8.57614	5.40297	793.924	0.362682	7.57098	3.00508	0	0	3	0	1	0	0.00920895	0	0.493321	1	1	2	0.920895	0.920895	2	0	0.643011	0	1000	1.43758
196120	20	297	4	808	26	20	1	1	55	0.497	0	0	2	807.982	0	0	799.842	0.989926	0	28	13	0	0.846693	9.18106	5.27776	808.588	0.111579	6.87519	3.26943	0	0	3	0	1	0	0.0103073	0	0.502433	1	1	4	1.03073	1.03073	2	0	0.989926	0	1000	0.766251
76466	1160	298	4	1604	22	65	6	6	55	0.59	0	0	2	1604.28	0	0	949.511	0.591859	0	34	11	0	1.02038	8.23278	4.12861	1605.57	0.0466888	11.3202	3.17344	0	0	3	0	1	1	0.0044921	0	0.997657	4	1	2	0.44921	0.44921	12	0	0.591859	0	1000	1.30502
198217	45	299	4	1671	26	20	1	1	55	0.851	0	0	2	1671.23	0	0	1369.55	0.819487	0	28	13	0	1.08545	9.32831	5.39944	1672.39	0.323775	9.99853	3.10251	0	0	3	0	1	0	0.00492881	0	1.03917	2	1	3	0.492881	0.492881	2	0	0.819487	0	1000	92.8233
36172	25	301	4	1584	26	20	1	1	55	0.74	0	0	2	1583.87	0	0	1190.91	0.751899	0	28	13	0	1.90866	15.6338	6.64473	1587.04	0	19.889	4.69272	0	0	3	0	1	0	0.00864828	0	0.986139	1	1	3	0.864828	0.864828	2	0	0.751899	0	1000	92.9428
208663	25	302	4	418	26	20	1	1	55	0.249	0	0	2	417.639	0	0	400.726	0.959503	0	28	13	0	1.06895	8.52405	4.19844	417.857	0	8.1636	2.25319	0	0	3	0	1	0	0.0178413	0	0.259644	1	1	4	1.78413	1.78413	2	0	0.959503	0	1000	92.1678
290175	30	303	4	396	26	20	1	1	55	0.249	0	0	2	395.716	0	0	400.726	1.01266	0	28	13	0	2.34447	9	6.16154	395.913	0.0618265	6.66517	2.62545	0	0	3	0	1	0	0.0168106	0	0.246009	1	1	5	1.68106	1.68106	2	0	1	0	1000	90.7326
117061	30	304	4	803	26	20	1	1	55	0.398	0	0	2	802.838	0	0	640.517	0.797816	0	28	13	0	0.983801	10.529	5.25043	805.667	0.100115	16.6435	6.93568	0	0	3	0	1	0	0.0118476	0	0.500618	1	1	3	1.18476	1.18476	2	0	0.797816	0	1000	91.2157
238840	20	305	4	801	26	20	1	1	55	0.447	0	0	2	801.065	0	0	719.375	0.898023	0	28	13	0	1.05768	8.3624	5.04833	802.245	0.159358	11.6964	4.38417	0	0	3	0	1	0	0.00910535	0	0.498492	1	1	4	0.910535	0.910535	2	0	0.898023	0	1000	92.5062
249278	25	306	4	1604	26	20	1	1	55	0.541	0	0	2	1604.47	0	0	870.653	0.542642	0	28	13	0	0.101288	8.95937	5.06644	1605.72	0.00320677	16.576	2.93783	0	0	3	0	1	0	0.00551658	0	0.997748	1	1	2	0.551658	0.551658	2	0	0.542642	0	1000	2.37488
168192	20	307	4	802	26	20	1	1	55	0.311	0	0	2	802.443	0	0	500.505	0.623727	0	28	13	0	2.49034	8.71654	5.79665	803.219	0.019084	9.26134	3.54631	0	0	3	0	1	0	0.00775156	0	0.499097	1	1	2	0.775156	0.775156	2	0	0.623727	0	1000	92.5574
279526	30	308	4	1602	26	20	1	1	55	1.001	0	0	2	1602.55	0	0	1610.95	1.00524	0	28	13	0	0.890175	10.5206	6.34656	1604.68	0	12.8444	4.10314	0	0	3	0	1	0	0.00600145	0	0.997105	1	1	5	0.600145	0.600145	2	0	1	0	1000	92.462
320446	50	309	4	1601	26	20	1	1	55	1.001	0	0	2	1600.69	0	0	1610.95	1.00641	0	28	13	0	1.45854	12.9876	7.1346	1605.58	0.0610682	21.4702	6.38943	0	0	3	0	1	0	0.00718064	0	0.99766	2	1	5	0.718064	0.718064	2	0	1	0	1000	0.535259
290176	70	310	4	1538	26	20	1	1	55	0.808	0	0	2	1537.94	0	0	1300.35	0.84551	0	28	13	0	0.627596	9.22793	4.88573	1539.13	0.044569	12.0644	3.04009	0	0	3	0	1	0	0.0055878	0	0.956369	2	1	3	0.55878	0.55878	2	0	0.84551	0	1000	1.89689
293073	35	311	4	1493	26	20	1	1	55	0.671	0	0	2	1492.86	0	0	1079.87	0.723352	0	28	13	0	1.10203	7.93801	4.38401	1494.47	0.0189007	12.6618	3.73433	0	0	3	0	1	0	0.00457419	0	0.928619	2	1	3	0.457419	0.457419	2	0	0.723352	0	1000	90.8705
211535	100	312	4	1618	26	20	1	1	55	0.541	0	0	2	1618.54	0	0	870.653	0.537925	0	28	13	0	1.69085	9.89626	5.98788	1620.35	0.143501	8.96487	4.04251	0	0	3	0	1	0	0.00506398	0	1.00684	2	1	2	0.506398	0.506398	2	0	0.537925	0	1000	0.550631
208664	100	313	4	791	26	20	1	1	55	0.497	0	0	2	791.253	0	0	799.842	1.01086	0	28	13	0	2.05809	8.33223	6.17984	792.433	0.0763637	13.5632	4.17993	0	0	3	0	1	0	0.00791756	0	0.492395	2	1	5	0.791756	0.791756	2	0	1	0	1000	3.4871
249279	60	314	4	156	24	20	1	1	55	0.099	0	0	2	156.383	1	1	159.325	1.01881	0.639456	26	12	0	2.05809	6.43527	4.92551	156.471	0.340776	5.89373	2.8001	0	0	3	0	1	0	0.0279744	1.02853	0.0972265	2	4	5	2.79744	2.79744	2	0.0972265	1	0	1000	91.8008
46512	330	315	4	253	24	69	3	3	55	0	0	0	2	252.592	0	0	0	0	0	30	12	0	2.20202	5.36182	4.50395	252.661	0.124872	4.67188	1.71851	0	0	3	0	1	1	0.0125061	0	0.156996	3	1	1	1.25061	1.25061	6	0	0	0	1000	0.552343
168193	490	316	4	1454	22	69	3	3	55	0.839	0	0	2	1454.08	0	0	1350.24	0.928583	0	28	11	0	1	7.35875	3.43332	1455.03	0	8.86059	2.71428	0	0	3	0	1	1	0.00437018	0	0.904114	4	1	4	0.437018	0.437018	6	0	0.928583	0	1000	90.4466
211531	160	317	4	279	22	69	3	3	55	0.193	0	0	2	279.206	0	0	310.603	1.11245	0	28	11	0	1.34201	5.00657	3.3016	279.485	0.0350635	8.75966	3.6536	0	0	3	0	1	1	0.0131118	0	0.173664	3	1	5	1.31118	1.31118	6	0	1	0	1000	90.3194
9132	70	318	4	1600	26	20	1	1	55	0.653	0	0	2	1600.06	0	0	1050.9	0.656786	0	28	13	0	2.0168	8.23585	5.10832	1601.41	0	11.2185	3.13599	0	0	3	0	1	0	0.0038835	0	0.995067	2	1	3	0.38835	0.38835	2	0	0.656786	0	1000	0.319175
87004	620	319	4	1059	22	69	4	4	55	0.559	0	0	2	1059.55	0	0	899.621	0.849057	0	30	11	0	0.0512143	5.97226	2.54485	1059.87	0	5.76856	1.8762	0	0	3	0	1	1	0.0055866	0	0.65857	4	1	3	0.55866	0.55866	8	0	0.849057	0	1000	90.6097
238759	620	320	4	1417	22	69	4	4	55	0.653	0	0	2	1416.9	0	0	1050.9	0.741691	0	30	11	0	1.10414	9.75409	5.63616	1418.8	0.0510394	18.603	3.49634	0	0	3	0	1	1	0.00609667	0	0.881601	4	1	3	0.609667	0.609667	8	0	0.741691	0	1000	91.2966
290177	620	321	4	204	22	69	4	4	55	0	0	0	2	204.141	0	0	0	0	0	30	11	0	3.26785	7.47014	5.24509	204.278	0.0553155	7.46239	2.67213	0	0	3	0	1	1	0.0205715	0	0.126932	4	1	1	2.05715	2.05715	8	0	0	0	1000	90.7714
130485	620	322	4	1617	22	69	4	4	55	0.802	0	0	2	1617.51	0	0	1290.69	0.79795	0	30	11	0	0.373658	11.2966	5.53522	1620.73	0	14.6719	5.05316	0	0	3	0	1	1	0.00673952	0	1.00707	4	1	3	0.673952	0.673952	8	0	0.79795	0	1000	91.7575
155378	60	323	4	1607	26	20	1	1	55	0.541	0	0	2	1606.64	0	0	870.653	0.541909	0	28	13	0	1.01097	8.08993	4.9053	1607.99	0	15.517	2.88029	0	0	3	0	1	0	0.00440238	0	0.999155	2	1	2	0.440238	0.440238	2	0	0.541909	0	1000	359.641
238870	50	324	4	1625	26	20	1	1	55	0.497	0	0	2	1625.05	0	0	799.842	0.492195	0	28	13	0	1	9.1527	4.3681	1625.86	0	10.4301	2.32212	0	0	3	0	1	0	0.00501441	0	1.01026	2	1	2	0.501441	0.501441	2	0	0.492195	0	1000	359.82
290178	30	325	4	1605	26	20	1	1	55	0.839	0	0	2	1604.73	0	0	1350.24	0.841413	0	28	13	0	1.55437	9.06677	4.61923	1605.79	0	11.8004	2.87238	0	0	3	0	1	0	0.00467831	0	0.997793	1	1	3	0.467831	0.467831	2	0	0.841413	0	1000	90.3199
249267	20	326	4	1602	26	20	1	1	55	0.851	0	0	2	1601.96	0	0	1369.55	0.854923	0	28	13	0	1.01831	8.96908	5.28126	1604.13	0.134339	11.1964	4.22054	0	0	3	0	1	0	0.00495645	0	0.996757	1	1	3	0.495645	0.495645	2	0	0.854923	0	1000	91.3274
168186	15	327	4	1577	26	20	1	1	55	0.28	0	0	2	1577.65	1	1	450.615	0.285624	0.0633854	28	13	0	0	8.217	2.23677	1578.03	0	6.54631	1.37462	0	0	3	0	1	0	0.00520713	0.101984	0.980541	1	1	1	0.520713	0.520713	2	0.980541	0.285624	0	1000	0.85561
6218	450	328	4	761	22	69	3	3	55	0.12	0	0	2	761.062	0	0	193.121	0.253752	0	28	11	0	1.38558	9.57425	5.19358	761.439	0.0507628	9.07731	1.99371	0	0	3	0	1	1	0.0107542	0	0.473136	4	1	1	1.07542	1.07542	6	0	0.253752	0	1000	1.13977
252167	450	329	4	778	22	69	3	3	55	0	0	0	2	778.133	0	0	0	0	0	28	11	0	0.107868	4.9464	1.97011	778.398	0	8.45984	1.70404	0	0	3	0	1	1	0.00621601	0	0.483674	4	1	1	0.621601	0.621601	6	0	0	0	1000	1.26571
168187	450	330	4	21	22	69	3	3	55	0	0	0	2	20.5699	0	0	0	0	0	28	11	0	2.72387	3.76486	3.24437	20.5962	5.06076	5.06076	5.06076	0	0	3	0	1	1	0.0505429	0	0.0127979	4	1	1	5.05429	5.05429	6	0	0	0	1000	1.26567
252161	50	331	4	1601	24	20	1	1	55	0.423	0	0	2	1601.54	0	0	680.751	0.425059	0	26	12	0	3.0236	11.704	7.98414	1604.2	0	16.2343	4.19379	0	0	3	0	1	0	0.00541104	0	0.996806	2	1	2	0.541104	0.541104	2	0	0.425059	0	1000	91.4853
86998	450	332	4	1604	22	69	3	3	55	0.65	0	0	2	1604.6	0	0	1046.07	0.65192	0	28	11	0	1.19575	10.8236	6.24742	1607.98	0.0667741	16.8357	5.17371	0	0	3	0	1	1	0.00598753	0	0.999149	4	1	2	0.598753	0.598753	6	0	0.65192	0	1000	0.318585
127455	60	333	4	1613	26	20	1	1	55	1.001	0	0	2	1612.95	0	0	1610.95	0.99876	0	28	13	0	0.0333688	11.7769	4.68251	1613.8	0	9.9283	2.29849	0	0	3	0	1	0	0.00727692	0	1.00277	2	1	5	0.727692	0.727692	2	0	0.99876	0	1000	91.2275
116960	20	334	4	1598	26	20	1	1	55	1.001	0	0	2	1597.71	1	1	1610.95	1.00829	0.0625895	28	13	0	0.423678	6.57165	3.46429	1598.66	0	10.3631	2.3546	0	0	3	0	1	0	0.0038457	0.100668	0.993361	1	1	5	0.38457	0.38457	2	0.993361	1	0	1000	91.6101
320306	40	335	4	1595	26	20	1	1	55	1.001	0	0	2	1594.97	0	0	1610.95	1.01002	0	28	13	0	1	7.56229	3.74701	1595.86	0	9.0859	2.48634	0	0	3	0	1	0	0.00411206	0	0.991624	2	1	5	0.411206	0.411206	2	0	1	0	1000	0.977433
320433	450	337	4	1597	22	69	3	3	55	0.472	0	0	2	1596.88	0	0	759.608	0.475683	0	28	11	0	0	8.95907	5.42839	1598.83	0.0653045	13.2051	3.69496	0	0	3	0	1	1	0.0056035	0	0.993469	4	1	2	0.56035	0.56035	6	0	0.475683	0	1000	1.92272
238758	200	338	4	1593	22	65	6	6	55	0.559	0	0	2	1593.09	0	0	899.621	0.564702	0	34	11	0	1	12.8086	6.42228	1596.27	0	16.8007	4.79635	0	0	3	0	1	1	0.00739764	0	0.991876	3	1	2	0.739764	0.739764	12	0	0.564702	0	1000	90.5929
9131	490	339	4	1619	22	69	3	3	55	0.59	0	0	2	1619.44	0	0	949.511	0.586321	0	28	11	0	1.79769	8.83848	4.55466	1621.25	0.01079	12.8661	3.58007	0	0	3	0	1	1	0.00434283	0	1.0074	4	1	2	0.434283	0.434283	6	0	0.586321	0	1000	91.1093
74412	270	340	4	1604	22	65	6	6	55	0.464	0	0	2	1604.16	0	0	746.734	0.465498	0	34	11	0	1.47367	12.4533	6.10987	1605.8	0.0163942	10.2334	3.68961	0	0	3	0	1	1	0.00683743	0	0.9978	3	1	2	0.683743	0.683743	12	0	0.465498	0	1000	0.470716
155377	490	341	4	1606	22	69	3	3	35	0.74	0	0	2	1605.74	0	0	1190.91	0.741661	0	28	11	0	0.165231	7.96721	4.08183	1607.37	0.0706053	12.4813	3.64401	0	0	2	0	1	1	0.00485387	0	0.998775	4	1	3	0.485387	0.485387	6	0	0.741661	0	1000	90.8914
36108	490	342	4	1613	22	69	3	3	55	0.901	0	0	2	1613.17	0	0	1450.02	0.898862	0	28	11	0	0.168121	8.05174	4.16456	1614.93	0.0509072	13.0728	3.6256	0	0	3	0	1	1	0.00488172	0	1.00347	4	1	4	0.488172	0.488172	6	0	0.898862	0	1000	91.3764
208659	490	343	4	1600	22	69	3	3	55	0.771	0	0	2	1600.1	0	0	1240.8	0.775453	0	28	11	0	2.40694	10.6103	5.69559	1601.1	0.0134284	8.17962	2.90487	0	0	3	0	1	1	0.0051236	0	0.994876	4	1	3	0.51236	0.51236	6	0	0.775453	0	1000	91.2072
36109	490	344	4	1600	22	69	3	3	55	0.839	0	0	2	1600.3	0	0	1350.24	0.843739	0	28	11	0	1.38472	6.77475	4.29534	1601.42	0.0270898	8.47358	2.87542	0	0	3	0	1	1	0.00336578	0	0.995077	4	1	3	0.336578	0.336578	6	0	0.843739	0	1000	91.3672
208660	60	345	4	1604	28	20	1	1	55	0.398	0	0	2	1604.18	0	0	640.517	0.399281	0	30	14	0	1	7.95204	3.93639	1604.64	0	6.48865	1.78723	0	0	3	0	1	0	0.00433247	0	0.997075	2	1	1	0.433247	0.433247	2	0	0.399281	0	1000	0.726375
238805	50	346	4	1604	28	20	1	1	55	0.603	0	0	2	1603.84	1	1	970.432	0.605069	0.0623505	30	14	0	1.03516	8.13827	5.08688	1605.01	0.0844066	13.5065	2.77955	0	0	3	0	1	0	0.00442559	0.10027	0.997305	2	1	2	0.442559	0.442559	2	0.997305	0.605069	0	1000	1.54098
249268	50	347	4	798	28	20	1	1	55	0.379	0	0	2	798.567	1	1	609.94	0.763793	0.125224	30	14	0	1.03585	7.82003	4.51032	799.548	0	11.2262	3.87291	0	0	3	0	1	0	0.00848502	0.201282	0.496816	2	2	3	0.848502	0.848502	2	0.496816	0.763793	0	1000	91.0143
238854	270	348	4	1602	22	65	6	6	55	0.331	0	0	2	1602.02	0	0	532.692	0.332513	0	34	11	0	1	9.91698	5.9718	1603.23	0	11.8703	3.02508	0	0	3	0	1	1	0.00556189	0	0.9962	3	1	1	0.556189	0.556189	12	0	0.332513	0	1000	1.32283
249269	270	349	4	807	22	65	6	6	55	0.115	0	0	2	806.903	0	0	185.074	0.229364	0	34	11	0	0.888802	7.89317	2.87514	807.366	0	9.12024	2.23236	0	0	3	0	1	1	0.00867557	0	0.501674	3	1	1	0.867557	0.867557	12	0	0.229364	0	1000	0.953967
36159	270	350	4	805	22	65	6	6	55	0.13	0	0	2	804.922	0	0	209.214	0.259919	0	34	11	0	0	7.30936	2.01926	805.212	0	11.2488	1.55999	0	0	3	0	1	1	0.00907756	0	0.500335	3	1	1	0.907756	0.907756	12	0	0.259919	0	1000	1.0369
238804	45	351	4	1606	28	20	1	1	55	0.342	0	0	2	1606.22	0	0	550.394	0.342664	0	30	14	0	1	8.94075	4.31187	1607	0	9.00714	2.34744	0	0	3	0	1	0	0.00494135	0	0.998544	2	1	1	0.494135	0.494135	2	0	0.342664	0	1000	1.94298
6219	45	352	4	398	24	20	1	1	55	0	0	0	2	397.885	0	0	0	0	0	26	12	0	1.44099	12.9672	8.19487	398.445	0.741767	9.64689	4.61178	0	0	3	0	1	0	0.028928	0	0.247582	2	1	1	2.8928	2.8928	2	0	0	0	1000	91.1487
171076	45	353	4	1591	24	20	1	1	55	0.578	0	0	2	1590.78	1	2	930.199	0.584745	0.125725	26	12	0	1	11.3094	3.77316	1591.26	0	8.70234	1.46313	0	0	3	0	1	0	0.00647875	0.202272	0.988765	2	2	2	0.647875	0.647875	2	0.988765	0.584745	0	1000	106.778
249270	520	354	4	74	22	69	3	3	55	0.062	0	0	2	74.3106	1	1	99.7791	1.34273	1.3457	28	11	0	1.0254	2.12334	1.3771	74.3251	0.237244	3.0052	1.65035	0	0	3	0	1	1	0.0147721	2.16528	0.0461835	4	4	5	1.47721	1.47721	6	0.0461835	1	0	1000	1.01745
290173	260	355	4	104	22	69	3	3	55	0	0	0	2	103.726	0	0	0	0	0	28	11	0	2.12334	4.20409	3.68118	103.764	0.0896077	5.68525	2.02256	0	0	3	0	1	1	0.0200527	0	0.0644761	3	1	1	2.00527	2.00527	6	0	0	0	1000	1.54043
168188	45	356	4	250	24	20	1	1	55	0.099	0	0	2	249.888	0	0	159.325	0.637583	0	26	12	0	1.64385	6.39153	3.52667	250.175	1.03778	9.6595	3.93606	0	0	3	0	1	0	0.0189774	0	0.155452	2	1	2	1.89774	1.89774	2	0	0.637583	0	1000	80.109
127456	260	357	4	37	22	69	3	3	55	0	0	0	2	36.6405	0	0	0	0	0	28	11	0	3.28431	4.18776	3.724	36.6517	2.3343	2.59718	2.46574	0	0	3	0	1	1	0.0246499	0	0.0227743	3	1	1	2.46499	2.46499	6	0	0	0	1000	1.54098
127457	260	358	4	1339	22	69	3	3	55	0.379	0	0	2	1339.6	0	0	609.94	0.455313	0	28	11	0	1	7.51561	3.24538	1340	0	10.481	1.25404	0	0	3	0	1	1	0.0048624	0	0.832636	3	1	2	0.48624	0.48624	6	0	0.455313	0	1000	2.08929
249271	260	359	4	352	22	69	4	4	55	0	0	0	2	352.11	0	0	0	0	0	30	11	0	1	1	1	352.11	0	0	0	0	0	3	0	1	1	0	0	0.218791	3	1	1	0	0	8	0	0	0	1000	2.00247
252166	260	360	4	668	22	69	4	4	55	0.299	0	0	2	667.865	1	1	481.193	0.720494	0.149731	30	11	0	1	7.99779	3.14844	668.186	0	7.24294	2.48295	0	0	3	0	1	1	0.0104728	0.240853	0.415191	3	2	3	1.04728	1.04728	8	0.415191	0.720494	0	1000	327.847
211534	260	361	4	770	22	69	4	4	55	0.447	0	0	2	769.78	1	1	719.375	0.934521	0.129907	30	11	0	2.69107	7.85893	5.22296	770.23	0	7.52581	2.7585	0	0	3	0	1	1	0.00670949	0.208943	0.478598	3	2	4	0.670949	0.670949	8	0.478598	0.934521	0	1000	0.317631
157672	260	362	4	1604	22	69	4	4	55	0.392	0	0	2	1604.24	0	0	630.861	0.393246	0	30	11	0	2.00923	11.3702	5.18334	1605.63	0	10.7408	3.06106	0	0	3	0	1	1	0.0058301	0	0.997691	3	1	1	0.58301	0.58301	8	0	0.393246	0	1000	355.804
293075	150	363	4	1672	26	20	1	1	55	0.653	0	0	2	1672.11	0	0	1050.9	0.628488	0	28	13	0	1.00734	10.7864	6.08717	1673.63	0.0119206	15.8981	3.02553	0	0	3	0	1	0	0.00584304	0	1.03995	3	1	2	0.584304	0.584304	2	0	0.628488	0	1000	90.0761
249272	150	364	4	1198	26	20	1	1	55	0.74	0	0	2	1198.39	0	0	1190.91	0.993761	0	28	13	0	0.203322	9.93479	6.41236	1199.61	0.150295	11.8187	3.62493	0	0	3	0	1	0	0.00811218	0	0.745405	3	1	5	0.811218	0.811218	2	0	0.993761	0	1000	91.7569
49387	150	365	4	420	26	20	1	1	55	0.261	0	0	2	420.202	0	0	420.038	0.999608	0	28	13	0	1.96416	10.5911	6.83109	420.91	0.769422	12.6353	5.01585	0	0	3	0	1	0	0.020496	0	0.261541	3	1	5	2.0496	2.0496	2	0	0.999608	0	1000	92.3007
168189	200	366	4	568	22	69	7	7	55	0.267	0	0	2	567.959	0	0	429.694	0.756557	0	36	11	0	1.77662	11.1118	7.31097	568.759	0.0867041	11.8765	4.05722	0	0	3	0	1	1	0.0164133	0	0.35341	3	1	3	1.64133	1.64133	14	0	0.756557	0	1000	91.2883
249273	200	367	4	216	22	65	7	7	55	0	0	0	2	215.754	0	0	0	0	0	36	11	0	3.93926	10.9626	8.30993	216.015	0.920098	8.60618	4.29236	0	0	3	0	1	1	0.0325131	0	0.134226	3	1	1	3.25131	3.25131	14	0	0	0	1000	91.5548
127472	200	368	4	806	22	65	7	7	55	0.112	0	0	2	806.399	0	0	180.246	0.22352	0	36	11	0	0.204432	7.1565	2.2432	806.697	0	6.74695	1.63045	0	0	3	0	1	1	0.00861793	0	0.501258	3	1	1	0.861793	0.861793	14	0	0.22352	0	1000	90.5915
171074	200	369	4	396	22	65	7	7	55	0.149	0	0	2	396.454	0	0	239.792	0.604841	0	36	11	0	0.899087	6.46713	4.00159	396.951	0.246509	9.94459	4.22361	0	0	3	0	1	1	0.014027	0	0.246654	3	1	2	1.4027	1.4027	14	0	0.604841	0	1000	91.5152
36070	25	370	4	1598	26	20	2	2	55	0.379	0	0	2	1597.89	0	0	609.94	0.381715	0	30	13	0	1	7.98435	4.11476	1598.29	0	5.50071	1.65978	0	0	3	0	1	0	0.0043699	0	0.993128	1	1	1	0.43699	0.43699	4	0	0.381715	0	1000	1.34978
71585	200	371	4	549	22	65	7	7	55	0.118	0	0	2	549	0	0	189.902	0.345905	0	36	11	0	1.14363	6.47895	4.42123	549.405	0.0703282	12.9301	2.30525	0	0	3	0	1	1	0.00971108	0	0.341385	3	1	1	0.971108	0.971108	14	0	0.345905	0	1000	90.5394
74091	200	372	4	405	22	69	7	7	55	0	0	0	2	405.054	0	0	0	0	0	36	11	0	6.47895	12	10.1879	405.594	0.299465	12.4968	4.20096	0	0	3	0	1	1	0.0136123	0	0.252024	3	1	1	1.36123	1.36123	14	0	0	0	1000	91.2449
233798	200	373	4	236	22	65	7	7	55	0	0	0	2	235.777	0	0	0	0	0	36	11	0	7.13687	10.7066	8.93923	236.043	1.41606	9.83241	4.1347	0	0	3	0	1	1	0.0151232	0	0.14667	3	1	1	1.51232	1.51232	14	0	0	0	1000	90.0829
277487	200	374	4	399	22	65	7	7	55	0.162	0	0	2	398.946	0	0	260.713	0.653505	0	36	11	0	2.83843	10.0663	6.39214	399.656	0.0451819	11.6098	5.05304	0	0	3	0	1	1	0.0180853	0	0.248335	3	1	2	1.80853	1.80853	14	0	0.653505	0	1000	91.1815
157539	200	375	4	1179	22	65	7	7	55	0.373	0	0	2	1178.91	1	1	600.284	0.509184	0.0848238	36	11	0	1.35974	10.9308	5.90296	1180.52	0.0279702	13.8289	3.97458	0	0	3	0	1	1	0.00810753	0.136325	0.73354	3	1	2	0.810753	0.810753	14	0.73354	0.509184	0	1000	90.3881
152634	200	376	4	1479	22	65	7	7	55	0.311	0	0	2	1479.23	0	0	500.505	0.338356	0	36	11	0	0.204068	15.3622	4.43893	1480.89	0	16.0107	3.24163	0	0	3	0	1	1	0.0102358	0	0.920183	3	1	1	1.02358	1.02358	14	0	0.338356	0	1000	90.1162
71586	200	377	4	141	22	65	7	7	55	0.068	0	0	2	140.684	0	0	109.435	0.777878	0	36	11	0	3.63495	9.78102	6.04713	141.113	0.0960356	12.8247	6.2314	0	0	3	0	1	1	0.0435543	0	0.0876835	3	1	3	4.35543	4.35543	14	0	0.777878	0	1000	91.1926
198198	40	378	4	798	26	20	1	1	55	0.23	0	0	2	797.816	0	0	370.148	0.463952	0	28	13	0	3.4075	6.70012	4.26751	797.867	0	3.33295	0.621995	0	0	3	0	1	0	0.00412678	0	0.495771	2	1	2	0.412678	0.412678	2	0	0.463952	0	1000	1.44758
198197	35	379	4	818	26	20	1	1	55	0.099	0	0	2	817.909	0	0	159.325	0.194795	0	28	13	0	2	6.62008	4.26902	817.989	0	3.22343	0.902079	0	0	3	0	1	0	0.0056481	0	0.508274	2	1	1	0.56481	0.56481	2	0	0.194795	0	1000	1.2263
317764	20	380	4	1671	26	20	1	1	55	0.889	0	0	2	1671.22	1	4	1430.7	0.856086	0.239347	28	13	0	1	9.88689	4.55797	1672.26	0	11.9711	2.39776	0	0	3	0	1	0	0.00531431	0.384952	1.03909	1	3	3	0.531431	0.531431	2	1.03909	0.856086	0	1000	0.779671
152635	35	381	4	384	26	20	1	1	55	0.249	0	0	2	384.157	0	0	400.726	1.04313	0	28	13	0	1	5	2.9699	384.553	0	8.98483	3.43296	0	0	3	0	1	0	0.0104017	0	0.23895	2	1	5	1.04017	1.04017	2	0	1	0	1000	2.68564
71587	40	382	4	799	26	20	1	1	55	0.497	0	0	2	798.596	0	0	799.842	1.00156	0	28	13	0	1.26551	9.44794	5.23449	799.308	0.0619978	11.8258	3.05607	0	0	3	0	1	0	0.0102369	0	0.496667	2	1	5	1.02369	1.02369	2	0	1	0	1000	2.0103
157609	40	383	4	807	26	20	1	1	55	0.398	0	0	2	806.737	0	0	640.517	0.793961	0	28	13	0	1.70163	19.217	9.54538	810.935	0.0988085	29.3136	7.32546	0	0	3	0	1	0	0.021599	0	0.503892	2	1	3	2.1599	2.1599	2	0	0.793961	0	1000	358.891
34431	940	384	4	1588	22	65	6	6	55	0.423	0	0	2	1587.76	0	0	680.751	0.42875	0	34	11	0	0	7.01209	2.91288	1588.56	0	11.3507	2.40455	0	0	3	0	1	1	0.00441411	0	0.987086	4	1	2	0.441411	0.441411	12	0	0.42875	0	1000	1.07402
112135	940	385	4	264	22	65	6	6	55	0.118	0	0	2	264.394	1	1	189.902	0.718255	0.378224	34	11	0	0.273307	3.03641	1.17448	264.441	0.257088	4.4957	1.5696	0	0	3	0	1	1	0.0104488	0.608583	0.164316	4	3	3	1.04488	1.04488	12	0.164316	0.718255	0	1000	308.103
193234	60	386	4	1607	26	20	1	1	55	0.603	0	0	2	1606.63	0	0	970.432	0.604017	0	28	13	0	3.26606	14.9821	8.87437	1608.51	0.012862	11.4524	3.93614	0	0	3	0	1	0	0.00728379	0	0.99948	2	1	2	0.728379	0.728379	2	0	0.604017	0	1000	1.14131
198234	60	387	4	1598	26	20	1	1	55	0.82	0	0	2	1598.44	0	0	1319.66	0.825591	0	28	13	0	1.26872	11.1751	5.58968	1600.2	0.0663921	15.406	3.56901	0	0	3	0	1	0	0.00619073	0	0.994316	2	1	3	0.619073	0.619073	2	0	0.825591	0	1000	1.48816
238717	1080	388	4	1605	22	69	5	5	55	0.59	0	0	2	1605.41	0	0	949.511	0.591446	0	32	11	0	0.724519	10.9733	6.24091	1608.81	0.0169775	16.1756	5.13362	0	0	3	0	1	1	0.00637038	0	0.999669	4	1	2	0.637038	0.637038	10	0	0.591446	0	1000	0.321973
31225	1080	389	4	171	22	69	5	5	55	0.099	0	0	2	170.874	0	0	159.325	0.932411	0	32	11	0	1.99915	5.29206	3.04595	170.958	0.365647	4.72325	2.83801	0	0	3	0	1	1	0.0192615	0	0.106229	4	1	4	1.92615	1.92615	10	0	0.932411	0	1000	1.23424
74086	1080	390	4	1435	22	69	5	5	55	0.423	0	0	2	1435.39	0	0	680.751	0.474262	0	32	11	0	0	7.39759	3.03996	1436.73	0	12.827	3.04976	0	0	3	0	1	1	0.00514891	0	0.892742	4	1	2	0.514891	0.514891	10	0	0.474262	0	1000	0.886402
233799	60	391	4	1603	26	20	1	1	55	0.709	0	0	2	1603.17	0	0	1141.02	0.711729	0	28	13	0	1.85045	13.4857	6.96402	1604.91	0.00273922	12.9189	3.71009	0	0	3	0	1	0	0.00724977	0	0.997246	2	1	3	0.724977	0.724977	2	0	0.711729	0	1000	0.816495
320308	1080	393	4	1603	22	69	5	5	55	0.559	0	0	2	1603.05	0	0	899.621	0.561192	0	32	11	0	0.350621	12.548	6.0281	1604.6	0	14.9611	3.16115	0	0	3	0	1	1	0.00760155	0	0.997051	4	1	2	0.760155	0.760155	10	0	0.561192	0	1000	1.31204
198281	70	394	4	832	26	20	1	1	55	0.479	0	0	2	831.573	0	0	770.874	0.927007	0	28	13	0	3.54649	10.5358	7.3936	832.374	0.0177173	13.1441	2.90854	0	0	3	0	1	0	0.00839681	0	0.517213	2	1	4	0.839681	0.839681	2	0	0.927007	0	1000	89.7095
71599	1080	395	4	527	22	69	5	5	55	0.23	0	0	2	527.111	0	0	370.148	0.702221	0	32	11	0	1.90311	9.69239	5.48328	527.502	0.152341	9.1915	2.98278	0	0	3	0	1	1	0.0147663	0	0.327775	4	1	3	1.47663	1.47663	10	0	0.702221	0	1000	0.669309
152646	60	396	4	803	26	20	1	1	55	0.423	0	0	2	802.861	0	0	680.751	0.847906	0	28	13	0	1	8.73671	5.20418	803.738	0	10.3189	3.92293	0	0	3	0	1	0	0.0096259	0	0.49942	2	1	3	0.96259	0.96259	2	0	0.847906	0	1000	90.7504
76467	1080	397	4	1050	22	69	5	5	55	0.292	0	0	2	1049.82	0	0	469.927	0.447626	0	32	11	0	1	11.0052	3.92124	1050.87	0	19.1875	2.6811	0	0	3	0	1	1	0.00952084	0	0.652981	4	1	2	0.952084	0.952084	10	0	0.447626	0	1000	0.444957
279568	45	398	4	812	26	20	1	1	55	0.317	0	0	2	811.586	0	0	510.161	0.628597	0	28	13	0	0.587456	9.23754	4.56591	812.485	0.0406378	11.2758	3.68142	0	0	3	0	1	0	0.0106465	0	0.504855	2	1	2	1.06465	1.06465	2	0	0.628597	0	1000	89.8373
315454	35	399	4	819	26	20	1	1	55	0.497	0	0	2	819.259	0	0	799.842	0.976299	0	28	13	0	1	9	4.91176	820.154	0.0596188	10.995	3.79146	0	0	3	0	1	0	0.00975427	0	0.50962	2	1	4	0.975427	0.975427	2	0	0.976299	0	1000	90.6987
320476	35	400	4	1585	26	20	1	1	55	0.559	0	0	2	1585.38	0	0	899.621	0.567447	0	28	13	0	1.18448	11.0524	5.90949	1586.55	0	12.2888	2.97856	0	0	3	0	1	0	0.00621974	0	0.985836	2	1	2	0.621974	0.621974	2	0	0.567447	0	1000	91.1899
114623	25	401	4	1343	26	20	1	1	55	0.64	0	0	2	1343.46	1	3	1029.98	0.766662	0.223304	28	13	0	3.01899	15.3735	9.20392	1347.8	0.871814	24.3619	6.16105	0	0	3	0	1	0	0.00916643	0.358215	0.837486	1	2	3	0.916643	0.916643	2	0.837486	0.766662	0	1000	90.1331
31235	25	402	4	423	26	20	1	1	55	0.162	0	0	2	422.666	0	0	260.713	0.61683	0	28	13	0	4.96824	10.8049	7.80194	422.858	0.0916222	6.06745	2.63085	0	0	3	0	1	0	0.0138029	0	0.262752	1	1	2	1.38029	1.38029	2	0	0.61683	0	1000	92.1981
315455	50	403	4	388	26	20	1	1	55	0	0	0	2	387.852	0	0	0	0	0	28	13	0	4.29867	10.518	7.19946	388.297	0.555173	9.62277	4.14788	0	0	3	0	1	0	0.0160169	0	0.241276	2	1	1	1.60169	1.60169	2	0	0	0	1000	359.77
71600	70	404	4	807	26	20	1	1	55	0.497	0	0	2	807.383	0	0	799.842	0.99066	0	28	13	0	3.10864	6.00218	4.50234	807.66	0.0635006	6.13748	2.02305	0	0	3	0	1	0	0.00358262	0	0.501856	2	1	5	0.358262	0.358262	2	0	0.99066	0	1000	358.908
112146	50	405	4	252	26	20	1	1	55	0	0	0	2	251.933	0	0	0	0	0	28	13	0	0.633461	4.24499	2.20285	252.184	0.684126	8.47654	3.78331	0	0	3	0	1	0	0.014321	0	0.1567	2	1	1	1.4321	1.4321	2	0	0	0	1000	0.66477
233810	50	406	4	151	26	20	1	1	55	0	0	0	2	151.321	0	0	0	0	0	28	13	0	4.24499	12.7625	8.93075	151.585	2.69308	8.2996	5.63051	0	0	3	0	1	0	0.0561895	0	0.0941904	2	1	1	5.61895	5.61895	2	0	0	0	1000	0.665041
315495	25	407	4	1302	26	20	1	1	55	0.528	0	0	2	1301.72	1	2	849.732	0.652777	0.153643	28	13	0	0.988428	15.7829	7.74761	1303.57	0.215954	14.8154	4.00487	0	0	3	0	1	0	0.0113492	0.246913	0.810003	1	2	2	1.13492	1.13492	2	0.810003	0.652777	0	1000	91.1629
317763	30	408	4	402	26	20	1	1	55	0.162	0	0	2	402.154	0	0	260.713	0.648292	0	28	13	0	2.15296	7.89503	4.79448	402.632	0.153963	9.35393	3.99262	0	0	3	0	1	0	0.0142613	0	0.250184	1	1	2	1.42613	1.42613	2	0	0.648292	0	1000	91.9941
74120	35	409	4	1612	26	20	1	1	55	0.578	0	0	2	1611.92	0	0	930.199	0.577073	0	28	13	0	1.14861	8.30359	4.16753	1613.56	0.0315258	12.8992	3.49382	0	0	3	0	1	0	0.00443428	0	1.00262	2	1	2	0.443428	0.443428	2	0	0.577073	0	1000	91.3101
76597	15	410	4	1598	26	20	1	1	55	0.883	0	0	2	1598.56	0	0	1421.05	0.888952	0	28	13	0	1.49367	13.6988	7.15485	1601.63	0.0102607	15.8703	5.02821	0	0	3	0	1	0	0.00762048	0	0.995205	1	1	3	0.762048	0.762048	2	0	0.888952	0	1000	359.688
236879	100	411	4	1611	26	20	1	1	55	0.951	0	0	2	1610.76	0	0	1530.48	0.95016	0	28	13	0	1.39964	10.9108	4.80821	1612.23	0	13.4463	3.22871	0	0	3	0	1	0	0.00589938	0	1.00179	2	1	4	0.589938	0.589938	2	0	0.95016	0	1000	1.3615
71642	280	412	4	1223	22	31	2	2	55	0.572	0	0	2	1223.17	0	0	920.542	0.752589	0	26	11	0	1.16925	6.77316	3.95381	1223.58	0.000609438	6.37582	1.93558	0	0	3	0	1	1	0.00457992	0	0.760299	3	1	3	0.457992	0.457992	4	0	0.752589	0	1000	91.2763
33975	120	413	4	376	22	31	1	1	55	0.249	0	0	2	376.371	0	0	400.726	1.06471	0	24	11	0	1.41895	7.26441	4.76352	376.606	0.241197	5.51007	2.99357	0	0	3	0	1	1	0.0155214	0	0.234012	3	1	5	1.55214	1.55214	2	0	1	0	1000	2.92427
117120	100	414	4	1593	26	20	1	1	55	0.677	0	0	2	1592.69	0	0	1089.52	0.684077	0	28	13	0	1.0476	10.0744	4.99029	1594.92	0.00316853	15.2249	3.95837	0	0	3	0	1	0	0.00565971	0	0.991037	2	1	3	0.565971	0.565971	2	0	0.684077	0	1000	1.51612
115227	90	415	4	1614	26	20	1	1	55	0.951	0	0	2	1614.63	0	0	1530.48	0.947884	0	28	13	0	0.143118	7.25874	4.28553	1615.37	0	14.6119	2.08385	0	0	3	0	1	0	0.00440494	0	1.00375	2	1	4	0.440494	0.440494	2	0	0.947884	0	1000	1.30583
276825	130	416	4	816	26	20	2	2	45	0.348	0	0	2	816.24	0	0	560.05	0.686134	0	30	13	0	0	5.61432	2.57664	816.534	0.00792583	5.88326	2.2333	0	0	2	0	1	0	0.00687579	0	0.507371	3	1	3	0.687579	0.687579	4	0	0.686134	0	1000	0.995172
71643	140	417	4	806	26	20	2	2	55	0.317	0	0	2	805.712	1	1	510.161	0.63318	0.124114	30	13	0	0.0124871	7.83269	5.05397	806.412	0.0656092	11.0015	3.31342	0	0	3	0	1	0	0.00969753	0.199569	0.501081	3	1	2	0.969753	0.969753	4	0.501081	0.63318	0	1000	90.6131
74128	130	418	4	782	26	20	2	2	55	0.497	0	0	2	782.52	0	0	799.842	1.02214	0	30	13	0	1	6.99175	3.88621	782.981	0.106986	6.82473	2.75621	0	0	3	0	1	0	0.00765247	0	0.486522	3	1	5	0.765247	0.765247	4	0	1	0	1000	1.37513
76676	80	419	4	1605	26	20	1	1	55	1.001	0	0	2	1605.24	0	0	1610.95	1.00356	0	28	13	0	0.273932	10.5374	6.04018	1606.09	0	8.33249	2.54553	0	0	3	0	1	0	0.00639036	0	0.997976	2	1	5	0.639036	0.639036	2	0	1	0	1000	0.990672
112193	60	420	4	1594	26	20	1	1	55	1.001	0	0	2	1594.46	0	0	1610.95	1.01034	0	28	13	0	0.882042	10.1678	4.36209	1595.72	0.0186859	12.3631	2.98697	0	0	3	0	1	0	0.00581917	0	0.991531	2	1	5	0.581917	0.581917	2	0	1	0	1000	0.505193
114641	50	421	4	1585	26	20	1	1	55	0.802	0	0	2	1584.77	0	0	1290.69	0.814436	0	28	13	0	1.09651	9.87976	5.81948	1586.98	0.0596975	12.7437	4.23351	0	0	3	0	1	0	0.00553458	0	0.986101	2	1	3	0.553458	0.553458	2	0	0.814436	0	1000	90.3247
36240	40	422	4	1594	26	20	1	1	55	0.671	0	0	2	1594.06	0	0	1079.87	0.677432	0	28	13	0	1	12.0584	5.88883	1595.74	0	15.7046	3.5035	0	0	3	0	1	0	0.00692998	0	0.991544	2	1	3	0.692998	0.692998	2	0	0.677432	0	1000	90.9693
320475	30	423	4	1605	26	20	1	1	55	0.783	0	0	2	1605.1	0	0	1260.11	0.78507	0	28	13	0	1.61689	11.827	6.96609	1608.67	0	16.7152	5.38857	0	0	3	0	1	0	0.00634692	0	0.999579	1	1	3	0.634692	0.634692	2	0	0.78507	0	1000	91.2396
198329	45	424	4	1599	26	20	1	1	55	0.653	0	0	2	1598.97	0	0	1050.9	0.657234	0	28	13	0	0.334698	14.8996	6.56344	1600.76	0.00524896	13.7778	3.3801	0	0	3	0	1	0	0.00909874	0	0.994665	2	1	3	0.909874	0.909874	2	0	0.657234	0	1000	2.30846
71644	45	425	4	1623	26	20	1	1	55	1.001	0	0	2	1622.88	0	0	1610.95	0.992651	0	28	13	0	1	12.0036	6.44042	1625.04	0	15.6151	3.80495	0	0	3	0	1	0	0.00677125	0	1.00975	2	1	5	0.677125	0.677125	2	0	0.992651	0	1000	89.4846
36241	45	426	4	1614	26	20	1	1	55	1.001	0	0	2	1614.43	0	0	1610.95	0.997841	0	28	13	0	1.954	11.6158	7.00099	1617.85	0.013693	16.3156	5.24464	0	0	3	0	1	0	0.00597201	0	1.00528	2	1	5	0.597201	0.597201	2	0	0.997841	0	1000	91.9123
155686	45	427	4	1628	26	20	1	1	55	1.013	0	0	2	1628.16	0	0	1630.26	1.00129	0	28	13	0	2.03241	15.7986	7.54881	1632.01	0.0170852	25.4068	4.85496	0	0	3	0	1	0	0.00843507	0	1.01409	2	1	5	0.843507	0.843507	2	0	1	0	1000	0.930707
233849	460	428	4	1213	22	69	3	3	55	0.148	0	0	2	1213.28	0	0	238.182	0.196314	0	28	11	0	1.27363	8.52872	4.19871	1214.24	0	8.89341	3.25491	0	0	3	0	1	1	0.00597499	0	0.754496	4	1	1	0.597499	0.597499	6	0	0.196314	0	1000	0.320736
71645	460	429	4	424	22	69	3	3	55	0.118	0	0	2	424.508	0	0	189.902	0.447346	0	28	11	0	2.54045	9.73033	6.19018	424.912	0.302726	6.98804	3.96682	0	0	3	0	1	1	0.0169209	0	0.264028	4	1	2	1.69209	1.69209	6	0	0.447346	0	1000	1.24093
157625	460	430	4	1592	22	69	3	3	55	0.569	0	0	2	1592.69	0	0	915.714	0.574949	0	28	11	0	0	11.037	6.47746	1593.96	0.0409054	9.65992	3.23982	0	0	3	0	1	1	0.00692425	0	0.990443	4	1	2	0.692425	0.692425	6	0	0.574949	0	1000	0.495008
238792	45	431	4	1604	26	20	1	1	55	1.001	0	0	2	1603.94	0	0	1610.95	1.00437	0	28	13	0	3.51996	12.5498	8.12589	1607.17	0.156379	15.8441	5.16265	0	0	3	0	1	0	0.00561845	0	0.998648	2	1	5	0.561845	0.561845	2	0	1	0	1000	0.312435
279546	460	432	4	388	22	69	3	3	55	0.031	0	0	2	387.905	0	0	49.8895	0.128613	0	28	11	0	3.23947	9.12192	6.11942	388.161	1.05611	8.4093	3.05502	0	0	3	0	1	1	0.0151547	0	0.241192	4	1	1	1.51547	1.51547	6	0	0.128613	0	1000	0.721007
71646	460	433	4	403	22	69	3	3	55	0.249	0	0	2	402.847	0	0	400.726	0.994735	0	28	11	0	0.255411	5.04453	2.93491	402.986	0.227843	3.44608	2.39568	0	0	3	0	1	1	0.0118841	0	0.250404	4	1	5	1.18841	1.18841	6	0	0.994735	0	1000	0.973805
152688	450	434	4	86	22	69	3	3	55	0	0	0	2	86.3839	0	0	0	0	0	28	11	0	3.38292	3.67028	3.46636	86.3849	0.102889	0.74259	0.426883	0	0	3	0	1	1	0.00332652	0	0.0536771	4	1	1	0.332652	0.332652	6	0	0	0	1000	2.1012
193294	450	435	4	1127	22	69	3	3	55	0.322	0	0	2	1127.11	0	0	518.207	0.459767	0	28	11	0	1	6.48902	3.67699	1127.66	0	8.66618	2.25789	0	0	3	0	1	1	0.00486764	0	0.700693	4	1	2	0.486764	0.486764	6	0	0.459767	0	1000	1.16232
152689	450	436	4	1606	22	69	3	3	55	0.218	0	0	2	1605.77	0	0	350.836	0.218484	0	28	11	0	1	7.51649	4.44039	1606.52	0.0144065	9.94878	2.31163	0	0	3	0	1	1	0.00405627	0	0.998245	4	1	1	0.405627	0.405627	6	0	0.218484	0	1000	0.55956
117085	450	437	4	1606	22	69	3	3	55	0.561	0	0	2	1606.03	0	0	902.84	0.562157	0	28	11	0	2.46066	13.9038	7.07106	1608.19	0	12.744	3.92379	0	0	3	0	1	1	0.00711552	0	0.999286	4	1	2	0.711552	0.711552	6	0	0.562157	0	1000	0.471655
236880	50	438	4	828	28	20	1	1	55	0.249	0	0	2	828.21	0	0	400.726	0.483846	0	30	14	0	0.0928371	14.7389	7.767	829.019	0.0322794	11.6874	3.44729	0	0	3	0	1	0	0.0176668	0	0.515128	2	1	2	1.76668	1.76668	2	0	0.483846	0	1000	181.082
276794	70	439	4	833	28	20	1	1	55	0.398	0	0	2	833.03	0	0	640.517	0.768901	0	30	14	0	2.61016	11.8959	7.39692	834.454	0.565072	12.5365	4.8342	0	0	3	0	1	0	0.0111279	0	0.518505	2	1	3	1.11279	1.11279	2	0	0.768901	0	1000	181.275
157656	15	440	4	830	26	20	1	1	55	0.46	0	0	2	830.568	0	0	740.296	0.891313	0	28	13	0	3.91954	9.52402	7.24113	831.112	0.0569701	8.28945	2.9334	0	0	3	0	1	0	0.00674335	0	0.516429	1	1	3	0.674335	0.674335	2	0	0.891313	0	1000	1.74101
71647	20	441	4	810	26	20	1	1	55	0.373	0	0	2	809.873	0	0	600.284	0.741207	0	28	13	0	0.0987794	6.61082	3.9138	810.382	0.0655815	7.99484	2.92836	0	0	3	0	1	0	0.00803577	0	0.503548	1	1	3	0.803577	0.803577	2	0	0.741207	0	1000	1.03926
114622	35	442	4	1623	26	20	1	1	55	0.901	0	0	2	1623.51	0	0	1450.02	0.893136	0	28	13	0	0.844361	9.27579	4.87178	1625.08	0.0497611	12.9455	3.3227	0	0	3	0	1	0	0.00518832	0	1.00978	2	1	4	0.518832	0.518832	2	0	0.893136	0	1000	91.2487
152690	80	443	4	790	26	20	1	1	55	0.298	0	0	2	790	0	0	479.583	0.607068	0	28	13	0	1.04398	9.22457	5.65705	790.71	0	10.2192	3.43942	0	0	3	0	1	0	0.0103459	0	0.491324	2	1	2	1.03459	1.03459	2	0	0.607068	0	1000	359.856
71648	40	444	4	792	26	20	1	1	55	0.491	0	0	2	791.992	0	0	790.186	0.99772	0	28	13	0	1.00333	8.18797	4.69371	792.629	0	9.5903	3.18463	0	0	3	0	1	0	0.00906432	0	0.492517	2	1	5	0.906432	0.906432	2	0	0.99772	0	1000	0.960738
152691	70	445	4	767	28	20	1	1	55	0.447	0	0	2	767.341	0	0	719.375	0.937491	0	30	14	0	2	11.8937	6.0511	767.755	0	8.38091	2.36261	0	0	3	0	1	0	0.0128865	0	0.477061	2	1	4	1.28865	1.28865	2	0	0.937491	0	1000	359.899
114596	50	446	4	809	28	20	1	1	55	0	0	0	2	808.839	0	0	0	0	0	30	14	0	0	14.1494	2.2064	809.913	0	18.1106	2.84518	0	0	3	0	1	0	0.0174703	0	0.503257	2	1	1	1.74703	1.74703	2	0	0	0	1000	1.31183
36217	50	447	4	1599	28	20	1	1	55	0.932	0	0	2	1599.48	0	0	1499.9	0.937744	0	30	14	0	1.63545	12.2299	7.08113	1601.9	0.0559684	21.8067	4.15911	0	0	3	0	1	0	0.00661367	0	0.995375	2	1	4	0.661367	0.661367	2	0	0.937744	0	1000	13.6169
238890	50	448	4	1606	26	20	1	1	55	0.677	0	0	2	1606.05	0	0	1089.52	0.678389	0	28	13	0	0.0170421	8.82616	4.18155	1607.15	0.0461972	8.37571	3.06302	0	0	3	0	1	0	0.00548121	0	0.998635	2	1	3	0.548121	0.548121	2	0	0.678389	0	1000	0.488817
36228	60	449	4	1608	26	20	1	1	55	0.839	0	0	2	1608.28	0	0	1350.24	0.839552	0	28	13	0	0.182771	11.7154	6.21403	1610.2	0.093901	11.5901	4.16973	0	0	3	0	1	0	0.00716222	0	1.00053	2	1	3	0.716222	0.716222	2	0	0.839552	0	1000	0.603193
196411	50	450	4	1607	28	20	1	1	55	0.808	0	0	2	1607.01	0	0	1300.35	0.809171	0	30	14	0	1.27864	13.8951	7.77764	1609.66	0.122892	15.1585	4.56341	0	0	3	0	1	0	0.00783795	0	1.0002	2	1	3	0.783795	0.783795	2	0	0.809171	0	1000	1.70813
155041	70	451	4	1580	28	20	1	1	55	0.833	0	0	2	1580.48	0	0	1340.58	0.848208	0	30	14	0	0.144013	11	5.30263	1581.08	0	6.43905	2.25551	0	0	3	0	1	0	0.00686619	0	0.982437	2	1	3	0.686619	0.686619	2	0	0.848208	0	1000	1.47022
74728	90	452	4	1608	26	20	1	1	55	0.702	0	0	2	1608.49	0	0	1129.76	0.702372	0	28	13	0	1.00361	11.9925	6.46168	1610.17	0.143575	13.0378	3.6458	0	0	3	0	1	0	0.00682467	0	1.00052	2	1	3	0.682467	0.682467	2	0	0.702372	0	1000	0.442356
31291	45	453	4	182	24	20	1	1	55	0	0	0	2	181.931	0	0	0	0	0	26	12	0	1	3.51103	1.29551	182	0	7.07765	1.38211	0	0	3	0	1	0	0.0137969	0	0.113089	2	1	1	1.37969	1.37969	2	0	0	0	1000	73.1477
112200	700	454	4	411	22	69	5	5	45	0.062	0	0	2	410.567	0	0	99.7791	0.243028	0	32	11	0	0.877499	7.66906	4.16045	410.869	0.411521	8.49433	2.9708	0	0	2	0	1	1	0.0165297	0	0.255302	4	1	1	1.65297	1.65297	10	0	0.243028	0	1000	2.09613
315508	700	455	4	289	22	69	5	5	45	0.168	0	0	2	288.742	0	0	270.369	0.936369	0	32	11	0	5.30112	9.96984	7.33881	289.052	0.380856	9.67094	3.78365	0	0	2	0	1	1	0.0161518	0	0.179609	4	1	4	1.61518	1.61518	10	0	0.936369	0	1000	2.17714
36071	100	456	4	2008	26	20	1	1	55	0.721	0	0	2	2007.85	1	2	1160.33	0.577898	0.0996089	28	13	0	0.144013	12.9339	5.5085	2009.98	0	11.3308	3.372	0	0	3	0	1	0	0.0063632	0.160135	1.24894	2	1	2	0.63632	0.63632	2	1.24894	0.577898	0	1000	0.680963
198223	940	457	4	1620	22	65	6	6	55	0.405	0	0	2	1620.04	0	0	651.783	0.402325	0	34	11	0	2.79841	9.06385	5.65484	1621.01	0.221609	9.02348	2.74347	0	0	3	0	1	1	0.00386513	0	1.00725	4	1	1	0.386513	0.386513	12	0	0.402325	0	1000	0.514967
115238	100	458	4	1629	28	20	1	1	55	0.92	0	0	2	1629.07	0	0	1480.59	0.90886	0	30	14	0	1	7.92177	4.42357	1629.95	0	9.85963	2.53849	0	0	3	0	1	0	0.00424661	0	1.0128	2	1	4	0.424661	0.424661	2	0	0.90886	0	1000	92.2878
193332	110	459	4	1593	28	20	1	1	55	0.883	0	0	2	1593.32	0	0	1421.05	0.891877	0	30	14	0	0.207793	7.817	3.67186	1594.3	0	9.85044	2.46609	0	0	3	0	1	0	0.00477276	0	0.990651	3	1	3	0.477276	0.477276	2	0	0.891877	0	1000	90.1112
115239	940	460	4	1601	22	65	6	6	55	0.189	0	0	2	1601.39	0	0	304.165	0.189939	0	34	11	0	0	10.1499	4.50307	1602.11	0	9.66566	2.12543	0	0	3	0	1	1	0.00633532	0	0.995505	4	1	1	0.633532	0.633532	12	0	0.189939	0	1000	0.233937
74116	940	461	4	1600	22	65	6	6	55	0.313	0	0	2	1599.74	0	0	503.723	0.314879	0	34	11	0	1.01991	7.86724	4.95323	1600.54	0.0444098	7.05996	2.66673	0	0	3	0	1	1	0.00427814	0	0.994527	4	1	1	0.427814	0.427814	12	0	0.314879	0	1000	0.41222
193333	940	462	4	805	22	65	6	6	55	0	0	0	2	804.842	0	0	0	0	0	34	11	0	0.959384	4.14699	1.80825	804.955	0	3.6136	1.11365	0	0	3	0	1	1	0.00395998	0	0.500176	4	1	1	0.395998	0.395998	12	0	0	0	1000	0.88732
74735	940	463	4	823	22	65	6	6	55	0	0	0	2	823.369	0	0	0	0	0	34	11	0	0	11	3.84827	824.073	0	11.3066	2.9495	0	0	3	0	1	1	0.0133483	0	0.512055	4	1	1	1.33483	1.33483	12	0	0	0	1000	1.82567
276817	25	464	4	1591	26	20	1	1	55	0.982	0	0	2	1591.57	1	5	1580.37	0.992962	0.314155	28	13	0	1.05768	9.35812	5.67933	1593.35	0	14.3895	3.34194	0	0	3	0	1	0	0.00520944	0.50502	0.99006	1	3	5	0.520944	0.520944	2	0.99006	0.992962	0	1000	86.4709
315546	25	465	4	559	26	20	1	1	55	0.348	0	0	2	558.677	1	2	560.05	1.00246	0.357989	28	13	0	2.40539	8.37331	5.55102	559.127	0.0436202	10.266	3.03679	0	0	3	0	1	0	0.0106736	0.575663	0.347425	1	3	5	1.06736	1.06736	2	0.347425	1	0	1000	5.35477
74114	25	466	4	1482	26	20	1	1	55	0.938	0	0	2	1482.57	1	7	1509.56	1.01821	0.472154	28	13	0	0.00774865	14.0781	5.86169	1484	0	12.3574	3.21752	0	0	3	0	1	0	0.00948136	0.759124	0.922116	1	4	5	0.948136	0.948136	2	0.922116	1	0	1000	73.9151
274722	940	467	4	1571	22	65	6	6	55	0.22	0	0	2	1571.37	0	0	354.055	0.225316	0	34	11	0	1.04513	15.0826	7.73319	1572.87	0.0282128	11.144	3.62147	0	0	3	0	1	1	0.00892471	0	0.977337	4	1	1	0.892471	0.892471	12	0	0.225316	0	1000	0.714478
318383	35	468	4	1657	26	20	1	1	55	0.883	0	0	2	1657.12	0	0	1421.05	0.857542	0	28	13	0	0.43167	12.1453	6.03631	1659.6	0.0539325	18.6032	4.09846	0	0	3	0	1	0	0.00705808	0	1.03123	2	1	3	0.705808	0.705808	2	0	0.857542	0	1000	90.9271
195774	30	469	4	1596	26	20	1	1	55	0.889	0	0	2	1596.33	0	0	1430.7	0.896247	0	28	13	0	0.358653	14.1054	7.21233	1598.42	0.0276556	11.6161	4.29429	0	0	3	0	1	0	0.00860025	0	0.993209	1	1	4	0.860025	0.860025	2	0	0.896247	0	1000	90.3232
198213	30	470	4	1606	26	20	1	1	55	0.988	0	0	2	1605.71	0	0	1590.03	0.990236	0	28	13	0	0	7.78122	3.16032	1606.79	0.124507	8.22779	2.91534	0	0	3	0	1	0	0.00484272	0	0.998411	1	1	5	0.484272	0.484272	2	0	0.990236	0	1000	91.9533
155705	940	471	4	1603	22	65	6	6	55	0.284	0	0	2	1603.11	0	0	457.053	0.285104	0	34	11	0	0	5.67145	1.93842	1603.6	0	9.99255	1.43926	0	0	3	0	1	1	0.0035367	0	0.996432	4	1	1	0.35367	0.35367	12	0	0.285104	0	1000	1.54526
315567	20	472	4	1196	26	20	1	1	55	0.709	0	0	2	1196.51	0	0	1141.02	0.953622	0	28	13	0	1	15.6872	8.31543	1198.57	0.463651	16.0965	4.45108	0	0	3	0	1	0	0.0122539	0	0.744759	1	1	4	1.22539	1.22539	2	0	0.953622	0	1000	90.5514
152763	25	473	4	422	26	20	1	1	55	0.261	0	0	2	422.14	0	0	420.038	0.995021	0	28	13	0	3.40992	14.6031	10.1503	424.762	0.129136	18.4228	9.89809	0	0	3	0	1	0	0.0263517	0	0.263935	1	1	5	2.63517	2.63517	2	0	0.995021	0	1000	90.9973
317766	30	474	4	1602	26	20	1	1	55	0.988	0	0	2	1602.61	0	0	1590.03	0.992152	0	28	13	0	4.65226	15.7599	7.99895	1604.55	0.0321514	14.648	3.78556	0	0	3	0	1	0	0.00692258	0	0.997018	1	1	5	0.692258	0.692258	2	0	0.992152	0	1000	0.664193
193360	25	475	4	277	26	20	1	1	55	0.18	0	0	2	276.817	1	1	289.681	1.04647	0.361249	28	13	0	3.92918	9.93526	7.52448	277.105	0.0423775	9.88485	3.14048	0	0	3	0	1	0	0.0216744	0.580771	0.172185	1	3	5	2.16744	2.16744	2	0.172185	1	0	1000	90.7289
117121	60	476	4	1600	26	20	1	1	55	0.677	0	0	2	1600.1	0	0	1089.52	0.680908	0	28	13	0	0.122373	10.4704	4.59927	1601.83	0.0507906	12.2335	3.64112	0	0	3	0	1	0	0.00646013	0	0.995331	2	1	3	0.646013	0.646013	2	0	0.680908	0	1000	0.87306
317771	50	477	4	1530	28	20	1	1	55	0.92	0	0	2	1530.25	0	0	1480.59	0.967547	0	30	14	0	3.72848	12.7567	7.50473	1532.64	0	21.1262	4.10883	0	0	3	0	1	0	0.00589062	0	0.952338	2	1	4	0.589062	0.589062	2	0	0.967547	0	1000	90.8394
31369	100	478	4	1612	28	20	1	1	55	0.677	0	0	2	1612.49	0	0	1089.52	0.675677	0	30	14	0	0.909087	11.1228	6.09854	1615.26	0	16.5559	4.49336	0	0	3	0	1	0	0.00632326	0	1.00368	2	1	3	0.632326	0.632326	2	0	0.675677	0	1000	91.2697
74739	100	479	4	1460	28	20	1	1	55	0.659	0	0	2	1459.7	0	0	1060.56	0.726559	0	30	14	0	1.43553	11.4726	7.72801	1461.32	0.100563	11.5884	3.83201	0	0	3	0	1	0	0.00686848	0	0.908023	2	1	3	0.686848	0.686848	2	0	0.726559	0	1000	91.8972
238880	15	480	4	1596	26	20	1	1	55	0.951	0	0	2	1596.4	0	0	1530.48	0.95871	0	28	13	0	2.49653	10.283	6.76448	1597.78	0.176277	10.629	3.37859	0	0	3	0	1	0	0.00487328	0	0.992817	1	1	4	0.487328	0.487328	2	0	0.95871	0	1000	1.71434
71722	100	481	4	147	28	20	1	1	55	0	0	0	2	147.432	0	0	0	0	0	30	14	0	5.6793	8.40387	7.38084	147.482	0.271516	3.64349	2.14022	0	0	3	0	1	0	0.0184739	0	0.0916411	2	1	1	1.84739	1.84739	2	0	0	0	1000	91.3061
33848	100	482	4	1609	28	20	1	1	55	0.901	0	0	2	1609.57	0	0	1450.02	0.900872	0	30	14	0	2.27249	10.4018	5.94879	1610.81	0	10.2391	2.93755	0	0	3	0	1	0	0.00504674	0	1.00091	2	1	4	0.504674	0.504674	2	0	0.900872	0	1000	91.3062
34452	100	483	4	1597	28	20	1	1	55	0.709	0	0	2	1597.66	0	0	1141.02	0.714184	0	30	14	0	0.0999964	10.094	5.16448	1598.44	0	8.99857	2.44683	0	0	3	0	1	0	0.00625238	0	0.993224	2	1	3	0.625238	0.625238	2	0	0.714184	0	1000	90.631
317772	100	484	4	1604	28	20	1	1	55	0.398	0	0	2	1604.33	0	0	640.517	0.399243	0	30	14	0	1.34884	9.70868	4.69828	1605.93	0	15.3231	3.12936	0	0	3	0	1	0	0.0052056	0	0.997881	2	1	1	0.52056	0.52056	2	0	0.399243	0	1000	91.0964
317781	60	485	4	1602	26	20	1	1	55	0.82	0	0	2	1602.51	0	0	1319.66	0.823496	0	28	13	0	0.432324	11.3399	4.71743	1604.5	0.123227	18.1626	3.67565	0	0	3	0	1	0	0.0067981	0	0.99699	2	1	3	0.67981	0.67981	2	0	0.823496	0	1000	1.38993
31370	70	486	4	1208	26	20	1	1	55	0.752	0	0	2	1208.07	0	0	1210.22	1.00178	0	28	13	0	1.91357	8.99582	5.63853	1209.02	0.00222214	9.79935	3.1444	0	0	3	0	1	0	0.00585785	0	0.751249	2	1	5	0.585785	0.585785	2	0	1	0	1000	1.3921
233922	70	487	4	388	26	20	1	1	55	0.211	0	0	2	388.083	0	0	339.571	0.874995	0	28	13	0	0.718969	9.31141	3.0656	388.452	0.101088	12.9582	3.08912	0	0	3	0	1	0	0.0221197	0	0.241373	2	1	3	2.21197	2.21197	2	0	0.874995	0	1000	0.323357
236891	60	488	4	1621	24	20	1	1	55	0.702	0	0	2	1620.85	1	1	1129.76	0.697014	0.0616959	26	12	0	0.280969	11.7533	7.17282	1623	0.00475883	13.3285	4.12803	0	0	3	0	1	0	0.00706857	0.0991584	1.00849	2	1	3	0.706857	0.706857	2	1.00849	0.697014	0	1000	89.4676
74137	80	489	4	719	26	20	1	1	55	0.447	0	0	2	718.869	0	0	719.375	1.0007	0	28	13	0	1	16.2392	6.23843	721.373	0.0698932	24.2403	5.79588	0	0	3	0	1	0	0.0211252	0	0.44824	2	1	5	2.11252	2.11252	2	0	1	0	1000	90.6481
117109	90	490	4	813	26	20	1	1	55	0.497	0	0	2	813.377	0	0	799.842	0.98336	0	28	13	0	1.30395	7.67152	5.00901	814.17	0	9.87492	3.81982	0	0	3	0	1	0	0.00782093	0	0.505902	2	1	4	0.782093	0.782093	2	0	0.98336	0	1000	92.4309
76640	80	491	4	1615	26	20	1	1	55	0.677	0	0	2	1614.78	0	0	1089.52	0.674717	0	28	13	0	1.95278	10.659	6.43928	1616.67	0.122453	12.5032	3.73784	0	0	3	0	1	0	0.00538529	0	1.00455	2	1	3	0.538529	0.538529	2	0	0.674717	0	1000	1.26547
74740	80	492	4	1592	26	20	1	1	55	0.839	0	0	2	1592.62	0	0	1350.24	0.847807	0	28	13	0	1.03419	7.73475	4.41412	1593.76	0.0472126	13.3269	2.97221	0	0	3	0	1	0	0.00420426	0	0.990314	2	1	3	0.420426	0.420426	2	0	0.847807	0	1000	1.08966
233923	60	493	4	799	26	20	1	1	55	0.373	0	0	2	798.621	0	0	600.284	0.75165	0	28	13	0	0.884377	5.17889	3.00842	798.763	0	3.97895	1.57441	0	0	3	0	1	0	0.00537646	0	0.496328	2	1	3	0.537646	0.537646	2	0	0.75165	0	1000	91.2555
193361	60	494	4	806	26	20	1	1	55	0.497	0	0	2	805.91	0	0	799.842	0.992471	0	28	13	0	0.813242	6.73603	3.42517	806.596	0	9.26971	3.22392	0	0	3	0	1	0	0.00734294	0	0.501195	2	1	5	0.734294	0.734294	2	0	0.992471	0	1000	91.6862
279517	50	495	4	1603	26	20	1	1	55	0.653	0	0	2	1602.83	0	0	1050.9	0.655653	0	28	13	0	1.55578	10.5965	4.63541	1603.88	0.105458	10.2324	2.81743	0	0	3	0	1	0	0.00563676	0	0.996606	2	1	3	0.563676	0.563676	2	0	0.655653	0	1000	91.4017
277502	40	496	4	1606	26	20	1	1	55	0.659	0	0	2	1606.12	0	0	1060.56	0.660319	0	28	13	0	0.0897365	8.43174	3.01936	1606.91	0	9.73495	2.30888	0	0	3	0	1	0	0.00519134	0	0.998486	2	1	3	0.519134	0.519134	2	0	0.660319	0	1000	91.5474
74112	40	497	4	1594	26	20	1	1	55	0.659	0	0	2	1594.1	0	0	1060.56	0.665299	0	28	13	0	1.91223	12.418	5.81992	1595.44	0.0255903	18.6088	2.84595	0	0	3	0	1	0	0.00658486	0	0.991362	2	1	3	0.658486	0.658486	2	0	0.665299	0	1000	91.4736
318386	50	498	4	1605	26	20	1	1	55	0.64	0	0	2	1605.22	0	0	1029.98	0.641642	0	28	13	0	0	11.6106	4.84797	1606.32	0	10.7374	2.59473	0	0	3	0	1	0	0.00722805	0	0.998119	2	1	2	0.722805	0.722805	2	0	0.641642	0	1000	90.7906
276840	90	499	4	1604	26	20	1	1	55	0.802	0	0	2	1603.67	0	0	1290.69	0.804836	0	28	13	0	1.4049	10.8052	6.32201	1605.99	0.0375392	20.6402	4.10975	0	0	3	0	1	0	0.00585326	0	0.997913	2	1	3	0.585326	0.585326	2	0	0.804836	0	1000	1.19276
74741	35	500	4	1581	28	20	1	1	55	0.97	0	0	2	1580.75	0	0	1561.06	0.987541	0	30	14	0	0.364153	8.55665	4.17041	1582.1	0	13.068	3.16715	0	0	3	0	1	0	0.00517823	0	0.983074	2	1	4	0.517823	0.517823	2	0	0.987541	0	1000	1.28055
236283	50	501	4	1610	28	20	1	1	55	0.851	0	0	2	1610.28	0	0	1369.55	0.850502	0	30	14	0	0.230965	8	3.16818	1610.89	0	9.47573	1.93142	0	0	3	0	1	0	0.00482284	0	1.00096	2	1	3	0.482284	0.482284	2	0	0.850502	0	1000	90.9618
74742	80	502	4	1604	28	20	1	1	55	0.472	0	0	2	1604.03	0	0	759.608	0.473562	0	30	14	0	0.0778369	10	6.31465	1605.47	0	11.5772	3.2932	0	0	3	0	1	0	0.00618021	0	0.997594	2	1	2	0.618021	0.618021	2	0	0.473562	0	1000	90.8211
112253	100	503	4	117	22	65	6	6	55	0	0	0	2	117.313	0	0	0	0	0	34	11	0	1	2.95256	1.81336	117.337	0.270172	3.18219	1.73215	0	0	3	0	1	1	0.0166405	0	0.0729101	2	1	1	1.66405	1.66405	12	0	0	0	1000	90.7341
317776	460	504	4	1567	22	65	6	6	55	0.171	0	0	2	1566.75	0	0	275.197	0.175648	0	34	11	0	1.00424	7.63792	3.79502	1567.54	0.0252271	10.5366	2.47262	0	0	3	0	1	1	0.00423189	0	0.974027	4	1	1	0.423189	0.423189	12	0	0.175648	0	1000	0.660263
274587	100	505	4	1482	28	20	1	1	55	0.839	0	0	2	1481.83	0	0	1350.24	0.911193	0	30	14	0	1.12114	10.0425	6.22987	1482.79	0.0643883	8.42658	2.73695	0	0	3	0	1	0	0.00601662	0	0.921365	2	1	4	0.601662	0.601662	2	0	0.911193	0	1000	90.7343
152631	310	506	4	1584	22	65	6	6	55	0.132	0	0	2	1583.98	0	0	212.433	0.134114	0	34	11	0	1	6.79961	2.88684	1584.66	0	11.6276	1.79299	0	0	3	0	1	1	0.00365984	0	0.984663	3	1	1	0.365984	0.365984	12	0	0.134114	0	1000	91.3756
155310	460	507	4	1605	22	65	6	6	55	0.345	0	0	2	1605.14	0	0	555.222	0.345904	0	34	11	0	0.0214262	10.3314	4.6626	1605.72	0	7.21723	2.06008	0	0	3	0	1	1	0.00642077	0	0.997749	4	1	1	0.642077	0.642077	12	0	0.345904	0	1000	0.86776
152632	40	508	4	1603	28	20	1	1	55	0.901	0	0	2	1602.91	0	0	1450.02	0.904612	0	30	14	0	0.184923	7.96955	4.14326	1604.19	0.0487781	9.32878	3.32324	0	0	3	0	1	0	0.00485269	0	0.996795	2	1	4	0.485269	0.485269	2	0	0.904612	0	1000	89.7936
274588	25	509	4	1601	26	20	1	1	55	0.932	0	0	2	1601.01	0	0	1499.9	0.936849	0	28	13	0	1	7.88499	4.43913	1601.94	0.0050161	9.84538	2.63242	0	0	3	0	1	0	0.0042979	0	0.9954	1	1	4	0.42979	0.42979	2	0	0.936849	0	1000	1.57901
276831	50	510	4	1604	28	20	1	1	55	0.64	0	0	2	1603.89	0	0	1029.98	0.642176	0	30	14	0	1.08558	13.2984	7.57691	1606.07	0	13.5729	3.98611	0	0	3	0	1	0	0.00760419	0	0.997963	2	1	2	0.760419	0.760419	2	0	0.642176	0	1000	90.6748
117012	20	511	4	1600	26	20	1	1	55	0.851	0	0	2	1599.87	0	0	1369.55	0.856036	0	28	13	0	1.95123	8.73549	5.63368	1601.41	0.0410508	9.99003	3.56369	0	0	3	0	1	0	0.00423644	0	0.995068	1	1	3	0.423644	0.423644	2	0	0.856036	0	1000	1.16303
152633	460	512	4	1606	22	65	6	6	55	0.506	0	0	2	1606.14	0	0	814.326	0.507009	0	34	11	0	1.75026	9.59866	5.279	1607.94	0.0402095	12.2967	3.52663	0	0	3	0	1	1	0.00488103	0	0.999127	4	1	2	0.488103	0.488103	12	0	0.507009	0	1000	1.75041
155072	60	513	4	1558	26	20	1	1	55	0.447	0	0	2	1558.22	0	0	719.375	0.461663	0	28	13	0	1.38611	8.59983	4.64285	1559.64	0.0051595	12.7047	3.36319	0	0	3	0	1	0	0.00462523	0	0.969118	2	1	2	0.462523	0.462523	2	0	0.461663	0	1000	90.647
155073	60	514	4	1599	26	20	1	1	55	0.74	0	0	2	1599.13	0	0	1190.91	0.744726	0	28	13	0	1	7.51275	4.38582	1600.46	0.0952701	10.3353	3.35458	0	0	3	0	1	0	0.00406931	0	0.994477	2	1	3	0.406931	0.406931	2	0	0.744726	0	1000	91.386
236282	460	515	4	1602	22	65	6	6	55	0.364	0	0	2	1601.77	0	0	585.8	0.365721	0	34	11	0	0.636335	9.95752	5.91245	1602.78	0	9.042	2.78004	0	0	3	0	1	1	0.00581565	0	0.995919	4	1	1	0.581565	0.581565	12	0	0.365721	0	1000	359.968
36237	60	516	4	1612	26	20	1	1	55	1.001	0	0	2	1611.88	0	0	1610.95	0.999421	0	28	13	0	1.58417	10.8807	6.69565	1614.93	0.0431901	14.3737	4.82295	0	0	3	0	1	0	0.00575657	0	1.00347	2	1	5	0.575657	0.575657	2	0	0.999421	0	1000	91.8244
115234	80	517	4	1589	26	20	1	1	55	0.721	0	0	2	1589.15	0	0	1160.33	0.730162	0	28	13	0	1.28837	9.9605	5.01339	1590.77	0	11.3701	3.56077	0	0	3	0	1	0	0.00545154	0	0.988457	2	1	3	0.545154	0.545154	2	0	0.730162	0	1000	90.7428
195800	50	518	4	1599	26	20	1	1	55	0.659	0	0	2	1599.38	0	0	1060.56	0.663105	0	28	13	0	0.458064	9.32168	4.52224	1600.76	0	9.93652	3.20487	0	0	3	0	1	0	0.00553714	0	0.994663	2	1	3	0.553714	0.553714	2	0	0.663105	0	1000	90.3223
36133	15	519	4	1602	26	20	1	1	55	1.001	0	0	2	1601.78	0	0	1610.95	1.00572	0	28	13	0	0.736162	10.9911	5.96648	1603.7	0.0101667	10.1401	4.09521	0	0	3	0	1	0	0.00639455	0	0.996494	1	1	5	0.639455	0.639455	2	0	1	0	1000	0.174753
114639	70	520	4	1609	26	20	1	1	55	0.702	0	0	2	1609.36	0	0	1129.76	0.701993	0	28	13	0	0.896189	10.6081	4.46888	1610.68	0	10.0864	2.9444	0	0	3	0	1	0	0.00602974	0	1.00083	2	1	3	0.602974	0.602974	2	0	0.701993	0	1000	89.8827
274674	20	521	4	1593	26	20	1	1	55	0.69	0	0	2	1593.08	0	0	1110.44	0.697044	0	28	13	0	0.08491	10.9858	6.0361	1594.1	0	10.6476	2.66279	0	0	3	0	1	0	0.00683826	0	0.990528	1	1	3	0.683826	0.683826	2	0	0.697044	0	1000	1.40709
196412	460	522	4	1602	22	65	6	6	55	0.375	0	0	2	1602	0	0	603.503	0.376717	0	34	11	0	4.11663	9.59903	7.17707	1602.98	0.027282	8.03002	2.79782	0	0	3	0	1	1	0.00342013	0	0.996046	4	1	1	0.342013	0.342013	12	0	0.376717	0	1000	359.942
76596	460	523	4	1604	22	69	3	3	55	0.308	0	0	2	1603.82	0	0	495.677	0.30906	0	28	11	0	1	12.9933	5.95809	1605.43	0	12.3846	3.36222	0	0	3	0	1	1	0.00747049	0	0.997566	4	1	1	0.747049	0.747049	6	0	0.30906	0	1000	0.710216
236884	25	524	4	1604	26	20	1	1	55	0.802	0	0	2	1603.97	0	0	1290.69	0.804684	0	28	13	0	0	11.6141	5.61139	1605.9	0.00652662	11.2545	3.7702	0	0	3	0	1	0	0.00723216	0	0.997859	1	1	3	0.723216	0.723216	2	0	0.804684	0	1000	0.548735
155064	310	525	4	1605	22	65	6	6	55	0.258	0	0	2	1605.66	0	0	415.21	0.258592	0	34	11	0	1	7.38645	3.44949	1606.17	0	6.40255	1.82176	0	0	3	0	1	1	0.0039762	0	0.998028	3	1	1	0.39762	0.39762	12	0	0.258592	0	1000	90.918
274675	310	526	4	1603	22	65	6	6	55	0.088	0	0	2	1602.98	0	0	141.622	0.0883494	0	34	11	0	0	7.80996	1.80957	1603.42	0	9.81999	1.31603	0	0	3	0	1	1	0.00487082	0	0.996319	3	1	1	0.487082	0.487082	12	0	0.0883494	0	1000	91.0854
31313	310	527	4	1600	22	65	6	6	55	0.468	0	0	2	1600.46	0	0	753.171	0.470597	0	34	11	0	0.756957	10.1115	4.31783	1601.28	0	9.33184	2.37967	0	0	3	0	1	1	0.00584193	0	0.994987	3	1	2	0.584193	0.584193	12	0	0.470597	0	1000	91.5409
276795	100	528	4	1578	28	20	1	1	55	0.97	0	0	2	1578.71	0	0	1561.06	0.988818	0	30	14	0	1.37347	12.3195	8.02198	1580.98	0	13.098	4.38662	0	0	3	0	1	0	0.00692359	0	0.982376	2	1	4	0.692359	0.692359	2	0	0.988818	0	1000	0.226515
193319	180	529	4	1610	22	31	2	2	55	0.709	0	0	2	1610.34	0	0	1141.02	0.708561	0	26	11	0	0	11.3907	5.09905	1612.37	0	15.2274	3.75393	0	0	3	0	1	1	0.00706458	0	1.00188	3	1	3	0.706458	0.706458	4	0	0.708561	0	1000	91.4384
114633	180	530	4	1605	22	31	2	2	55	0.758	0	0	2	1605.8	0	0	1219.88	0.759673	0	26	11	0	1.3212	9.53765	6.69156	1607.95	0.0184815	14.4795	4.01687	0	0	3	0	1	1	0.00510989	0	0.999134	3	1	3	0.510989	0.510989	4	0	0.759673	0	1000	91.5336
238891	35	531	4	1592	26	20	1	1	55	0.783	0	0	2	1592.59	0	0	1260.11	0.791234	0	28	13	0	1.36246	13.0255	7.71742	1594.71	0.034034	14.0133	4.02639	0	0	3	0	1	0	0.00731359	0	0.99091	2	1	3	0.731359	0.731359	2	0	0.791234	0	1000	0.41164
274682	180	532	4	1576	22	31	2	2	55	0.721	0	0	2	1575.87	0	0	1160.33	0.736316	0	26	11	0	1	10.7928	6.90336	1577.61	0	12.0325	3.65076	0	0	3	0	1	1	0.00620735	0	0.980282	3	1	3	0.620735	0.620735	4	0	0.736316	0	1000	89.6889
31324	35	533	4	1600	26	20	1	1	55	1.001	0	0	2	1600.41	0	0	1610.95	1.00659	0	28	13	0	2.47705	10.341	7.21377	1601.53	0	12.3179	2.72269	0	0	3	0	1	0	0.00491026	0	0.995144	2	1	5	0.491026	0.491026	2	0	1	0	1000	0.321248
196414	80	534	4	1604	28	20	1	1	55	0.901	0	0	2	1604.28	0	0	1450.02	0.903844	0	30	14	0	1.21089	10.1418	5.91815	1606.18	0.0123306	11.0603	3.8835	0	0	3	0	1	0	0.00556037	0	0.998031	2	1	4	0.556037	0.556037	2	0	0.903844	0	1000	0.211322
71676	70	535	4	1602	28	20	1	1	55	0.839	0	0	2	1601.84	0	0	1350.24	0.842929	0	30	14	0	0.196694	10.1513	5.63464	1603.67	0.10005	13.3326	3.82037	0	0	3	0	1	0	0.00620738	0	0.996473	2	1	3	0.620738	0.620738	2	0	0.842929	0	1000	0.518101
198263	45	536	4	1602	26	20	1	1	55	1.001	0	0	2	1602.26	0	0	1610.95	1.00542	0	28	13	0	0	12.8281	7.86593	1606	0	16.2984	5.16087	0	0	3	0	1	0	0.00798762	0	0.997923	2	1	5	0.798762	0.798762	2	0	1	0	1000	0.320933
317778	80	537	4	1612	26	20	1	1	55	0.491	0	0	2	1612.34	0	0	790.186	0.490085	0	28	13	0	1	10.2895	4.73375	1614.49	0	17.421	3.83561	0	0	3	0	1	0	0.00575385	0	1.0032	2	1	2	0.575385	0.575385	2	0	0.490085	0	1000	90.6304
74135	60	538	4	1602	26	20	1	1	55	1.001	0	0	2	1602.28	0	0	1610.95	1.00541	0	28	13	0	2.04151	11.955	6.94631	1604.63	0.123183	12.9389	4.29719	0	0	3	0	1	0	0.00617809	0	0.997068	2	1	5	0.617809	0.617809	2	0	1	0	1000	91.3349
236887	40	539	4	1517	26	20	1	1	55	0.28	0	0	2	1517.38	0	0	450.615	0.29697	0	28	13	0	1.77013	7.95895	3.93377	1517.58	0	3.38877	1.13206	0	0	3	0	1	0	0.00407807	0	0.942983	2	1	1	0.407807	0.407807	2	0	0.29697	0	1000	0.750795
152713	25	540	4	84	26	20	1	1	55	0	0	0	2	84.4607	0	0	0	0	0	28	13	0	0.363297	2	1.13409	84.4791	0.861459	2.72953	1.93794	0	0	3	0	1	0	0.019374	0	0.0524929	1	1	1	1.9374	1.9374	2	0	0	0	1000	0.528461
195797	40	541	4	1602	26	20	1	1	55	0.69	0	0	2	1602.05	0	0	1110.44	0.69314	0	28	13	0	1.02708	12.6183	6.21094	1604.94	0.118963	18.4551	4.36592	0	0	3	0	1	0	0.00722221	0	0.99726	2	1	3	0.722221	0.722221	2	0	0.69314	0	1000	91.1687
274683	30	542	4	1603	26	20	1	1	55	0.64	0	0	2	1603.29	0	0	1029.98	0.642417	0	28	13	0	1.10605	11.3273	5.16137	1604.63	0.103123	8.72676	3.41293	0	0	3	0	1	0	0.00636983	0	0.997073	1	1	2	0.636983	0.636983	2	0	0.642417	0	1000	90.794
76502	60	543	4	1600	28	20	1	1	55	0.889	0	0	2	1600.41	0	0	1430.7	0.893963	0	30	14	0	1	9	4.9244	1601.82	0	10.5647	3.21654	0	0	3	0	1	0	0.00499433	0	0.995323	2	1	4	0.499433	0.499433	2	0	0.893963	0	1000	1.20758
320473	50	544	4	1605	26	20	1	1	55	0.758	0	0	2	1604.87	0	0	1219.88	0.760109	0	28	13	0	0.466356	14.9489	5.97645	1608.95	0	24.3442	5.31339	0	0	3	0	1	0	0.00900124	0	0.999757	2	1	3	0.900124	0.900124	2	0	0.760109	0	1000	89.9753
157670	50	545	4	1600	26	20	1	1	55	1.001	0	0	2	1600.11	0	0	1610.95	1.00677	0	28	13	0	1.02625	8.7395	4.02418	1601.79	0.0492044	12.3866	3.40182	0	0	3	0	1	0	0.00481538	0	0.995309	2	1	5	0.481538	0.481538	2	0	1	0	1000	91.3775
116999	50	546	4	1601	28	20	1	1	55	0.839	0	0	2	1600.86	0	0	1350.24	0.843446	0	30	14	0	1.25962	11.3557	7.2644	1603.83	0.0969402	15.3237	5.05635	0	0	3	0	1	0	0.00629494	0	0.996575	2	1	3	0.629494	0.629494	2	0	0.843446	0	1000	0.798585
112212	25	547	4	43	26	20	1	1	55	0	0	0	2	42.5755	0	0	0	0	0	28	13	0	0.363297	1.05374	0.550351	42.5858	0.135294	3.10811	1.62206	0	0	3	0	1	0	0.0162131	0	0.0264616	1	1	1	1.62131	1.62131	2	0	0	0	1000	1.19121
236287	25	548	4	1565	26	20	1	1	55	0.398	0	0	2	1565.52	0	0	640.517	0.40914	0	28	13	0	0.360057	13.9625	5.7994	1567.56	0	16.1527	3.38213	0	0	3	0	1	0	0.00867748	0	0.974034	1	1	1	0.867748	0.867748	2	0	0.40914	0	1000	2.28887
277500	15	549	4	1597	26	20	1	1	55	0.938	0	0	2	1596.89	0	0	1509.56	0.945314	0	28	13	0	2.43279	15.9517	8.29852	1600.4	0.124938	14.5074	5.5197	0	0	3	0	1	0	0.0084472	0	0.994444	1	1	4	0.84472	0.84472	2	0	0.945314	0	1000	0.319982
34448	50	550	4	1601	28	20	1	1	55	1.001	0	0	2	1601.36	0	0	1610.95	1.00599	0	30	14	0	4.32291	9.66954	6.85518	1602.41	0	10.5215	2.89536	0	0	3	0	1	0	0.00333661	0	0.995693	2	1	5	0.333661	0.333661	2	0	1	0	1000	1.08149
233876	70	551	5	579	0	0	0	0	55	0	0	0	2	598.032	0	0	0	0	0	0	0	0	0.730908	3.79695	2.21821	598.129	0	3.33244	1.32543	0	0	3	0	1	0	0.00512605	0	0.37166	2	1	1	0.512605	0.512605	0	0	0	0	1000	90.0273
114857	70	552	4	582	28	20	1	1	55	0.368	0	0	2	582.035	0	0	592.237	1.01753	0	30	14	0	1.4273	6.0883	3.47184	582.171	0.0138694	3.40074	1.86155	0	0	3	0	1	0	0.00800624	0	0.361744	2	1	5	0.800624	0.800624	2	0	1	0	1000	91.2621
31325	940	553	4	416	22	69	4	4	55	0.11	0	0	2	415.747	0	0	177.027	0.425806	0	30	11	0	0	2	0.782007	415.778	0	3.33329	0.491975	0	0	3	0	1	1	0.00481025	0	0.258353	4	1	2	0.481025	0.481025	8	0	0.425806	0	1000	0.279348
195772	940	554	4	404	22	69	4	4	55	0.249	0	0	2	403.581	0	0	400.726	0.992925	0	30	11	0	0.0775055	6.97684	3.52304	403.973	0.234388	8.51113	3.54284	0	0	3	0	1	1	0.0170787	0	0.251017	4	1	5	1.70787	1.70787	8	0	0.992925	0	1000	359.734
317755	940	555	4	405	22	69	4	4	55	0.062	0	0	2	404.868	0	0	99.7791	0.246449	0	30	11	0	0.24492	6.6369	3.90562	404.982	0.00552922	5.16763	1.72671	0	0	3	0	1	1	0.0157834	0	0.251644	4	1	1	1.57834	1.57834	8	0	0.246449	0	1000	0.608044
274684	940	556	4	1585	22	69	4	4	55	0.353	0	0	2	1585.4	0	0	568.097	0.358329	0	30	11	0	1.7641	7	5.58044	1585.75	0	5.67652	1.48062	0	0	3	0	1	1	0.00330184	0	0.985342	4	1	1	0.330184	0.330184	8	0	0.358329	0	1000	0.522214
31326	180	557	4	1585	28	20	1	1	55	0.379	0	0	2	1585.39	0	0	609.94	0.384725	0	30	14	0	0	7.19633	2.68282	1585.86	0	6.292	1.70008	0	0	3	0	1	0	0.00453781	0	0.985408	3	1	1	0.453781	0.453781	2	0	0.384725	0	1000	90.4851
195782	200	558	4	1612	28	20	1	1	55	0.802	0	0	2	1611.69	0	0	1290.69	0.800829	0	30	14	0	0.365286	7.76513	3.90513	1612.65	0	9.59311	2.463	0	0	3	0	1	0	0.00458863	0	1.00205	3	1	3	0.458863	0.458863	2	0	0.800829	0	1000	91.1554
152757	130	559	4	1604	28	20	1	1	55	0.622	0	0	2	1604.33	0	0	1001.01	0.623942	0	30	14	0	1	8.64717	4.41412	1605.41	0	10.4026	2.745	0	0	3	0	1	0	0.00476339	0	0.997553	3	1	2	0.476339	0.476339	2	0	0.623942	0	1000	89.9435
198224	940	560	4	1610	22	65	6	6	55	0.316	0	0	2	1610.65	0	0	508.551	0.315744	0	34	11	0	0.921409	6.87373	2.60852	1611.21	0	8.83526	1.64166	0	0	3	0	1	1	0.00369433	0	1.00116	4	1	1	0.369433	0.369433	12	0	0.315744	0	1000	1.05612
274720	120	561	4	1604	28	20	1	1	55	0.578	0	0	2	1604.5	0	0	930.199	0.579745	0	30	14	0	0	8.83557	2.34327	1605.84	0	12.5693	2.7433	0	0	3	0	1	0	0.00550215	0	0.997823	3	1	2	0.550215	0.550215	2	0	0.579745	0	1000	91.1004
274721	120	562	4	1604	28	20	1	1	55	0.709	0	0	2	1604.37	0	0	1141.02	0.711198	0	30	14	0	0	5.85317	2.50836	1604.73	0	5.81447	1.54679	0	0	3	0	1	0	0.00364745	0	0.997134	3	1	3	0.364745	0.364745	2	0	0.711198	0	1000	90.7946
155054	100	563	4	1605	28	20	1	1	55	0.559	0	0	2	1604.94	0	0	899.621	0.560531	0	30	14	0	0	3.20551	1.03911	1605.09	0	4.98012	0.711211	0	0	3	0	1	0	0.00199709	0	0.997357	2	1	2	0.199709	0.199709	2	0	0.560531	0	1000	90.5022
233910	940	564	4	1605	22	65	6	6	55	0.237	0	0	2	1605.18	0	0	381.414	0.237614	0	34	11	0	0.101001	8.70626	4.58769	1606.36	0	12.4688	2.82857	0	0	3	0	1	1	0.00535699	0	0.998147	4	1	1	0.535699	0.535699	12	0	0.237614	0	1000	0.719926
279521	940	565	4	1600	22	65	6	6	55	0.71	0	0	2	1599.82	0	0	1142.63	0.714227	0	34	11	0	1	9.12001	5.00639	1601.43	3.36301e-05	15.9464	3.41371	0	0	3	0	1	1	0.00507047	0	0.995083	4	1	3	0.507047	0.507047	12	0	0.714227	0	1000	0.837593
233911	70	566	4	1602	28	20	1	1	55	0.36	0	0	2	1602.52	0	0	579.362	0.361533	0	30	14	0	0	5	1.65953	1602.74	0	4.00016	1.27502	0	0	3	0	1	0	0.00311965	0	0.995899	2	1	1	0.311965	0.311965	2	0	0.361533	0	1000	90.4107
74192	120	567	4	1598	22	60	7	7	55	0.659	0	0	2	1598.33	0	0	1060.56	0.663538	0	36	11	0	0	5.3415	1.97731	1598.68	0	5.42847	1.36085	0	0	3	0	1	1	0.0033412	0	0.993372	3	1	3	0.33412	0.33412	14	0	0.663538	0	1000	91.1547
155126	120	568	4	1602	22	60	7	7	55	0.802	0	0	2	1602.62	0	0	1290.69	0.805363	0	36	11	0	1	7	4.18821	1603.23	0	6.6173	2.10796	0	0	3	0	1	1	0.00374244	0	0.996202	3	1	3	0.374244	0.374244	14	0	0.805363	0	1000	91.0599
112242	230	569	4	612	22	74	6	6	55	0.143	0	0	2	612.328	0	0	230.136	0.375837	0	34	11	0	0.0430011	6.4803	3.88847	612.818	0.0967957	8.86506	3.28646	0	0	3	0	1	1	0.0105044	0	0.380787	3	1	1	1.05044	1.05044	12	0	0.375837	0	1000	0.613051
71704	230	570	4	460	22	74	6	6	55	0.298	0	0	2	459.748	0	0	479.583	1.04314	0	34	11	0	0.0430011	5.0167	2.63308	459.826	0	3.33323	1.32598	0	0	3	0	1	1	0.0108165	0	0.285722	3	1	5	1.08165	1.08165	12	0	1	0	1000	0.966192
114616	80	571	4	1559	28	20	1	1	55	0.957	0	0	2	1559.46	0	0	1540.14	0.987611	0	30	14	0	4.23765	9	6.7456	1560.2	0	9.18014	2.31576	0	0	3	0	1	0	0.0030524	0	0.969462	2	1	4	0.30524	0.30524	2	0	0.987611	0	1000	91.7734
71705	310	572	4	1392	28	20	1	1	50	0.603	0	0	2	1392.42	0	0	970.432	0.69694	0	30	14	0	0.95329	8.61927	5.47637	1393.42	0.251288	9.02201	3.04589	0	0	3	0	1	0	0.00550157	0	0.865829	3	1	3	0.550157	0.550157	2	0	0.69694	0	1000	92.0956
193349	310	573	4	206	28	20	1	1	55	0	0	0	2	205.997	0	0	0	0	0	30	14	0	0.343791	1.91385	1.26271	206.034	0.111271	4.29582	1.36489	0	0	3	0	1	0	0.0076204	0	0.128024	3	1	1	0.76204	0.76204	2	0	0	0	1000	90.7548
315555	270	574	4	376	28	20	1	1	55	0	0	0	2	376.017	0	0	0	0	0	30	14	0	0.759813	2	1.20013	376.029	0	1.6822	0.483338	0	0	3	0	1	0	0.00329811	0	0.233654	3	1	1	0.329811	0.329811	2	0	0	0	1000	90.7548
152745	270	575	4	1215	28	20	1	1	55	0.348	0	0	2	1215.48	0	0	560.05	0.460764	0	30	14	0	1	6.89351	4.06893	1215.83	0	6.56328	1.65324	0	0	3	0	1	0	0.00484731	0	0.755483	3	1	2	0.484731	0.484731	2	0	0.460764	0	1000	89.8706
33825	190	576	4	1601	28	20	1	1	55	0.907	0	0	2	1601.06	0	0	1459.67	0.91169	0	30	14	0	0.394734	7.00834	3.16246	1601.72	0	8.91326	2.0941	0	0	3	0	1	0	0.00412907	0	0.995262	3	1	4	0.412907	0.412907	2	0	0.91169	0	1000	90.5332
233904	130	577	4	1612	28	20	1	1	55	0.74	0	0	2	1611.97	0	0	1190.91	0.738792	0	30	14	0	1	6.83463	3.19125	1612.64	0	9.29833	1.96805	0	0	3	0	1	0	0.00361807	0	1.00205	3	1	3	0.361807	0.361807	2	0	0.738792	0	1000	90.1316
33826	150	578	4	1599	28	20	1	1	55	0.771	0	0	2	1599.56	0	0	1240.8	0.775715	0	30	14	0	1	8	4.77095	1600.37	0	8.34402	2.55718	0	0	3	0	1	0	0.00437398	0	0.994426	3	1	3	0.437398	0.437398	2	0	0.775715	0	1000	90.1378
112243	60	579	4	1625	26	20	1	1	55	0.702	0	0	2	1625.03	0	0	1129.76	0.69522	0	28	13	0	0.25181	8.61674	3.68013	1626.06	0	10.0372	2.67489	0	0	3	0	1	0	0.00514431	0	1.01038	2	1	3	0.514431	0.514431	2	0	0.69522	0	1000	1.51143
196418	60	580	4	1584	26	20	1	1	55	0.752	0	0	2	1584.46	0	0	1210.22	0.763808	0	28	13	0	0.471534	6	3.10639	1584.87	0	8.58379	1.69182	0	0	3	0	1	0	0.00348829	0	0.984789	2	1	3	0.348829	0.348829	2	0	0.763808	0	1000	0.549453
276791	60	581	4	1606	26	20	1	1	55	0.858	0	0	2	1605.77	0	0	1380.81	0.859909	0	28	13	0	1.21923	8.89386	4.31422	1606.52	0	8.11546	2.33628	0	0	3	0	1	0	0.00477716	0	0.998248	2	1	3	0.477716	0.477716	2	0	0.859909	0	1000	0.911776
112244	80	582	4	618	26	20	1	1	55	0.41	0	0	2	618.366	1	1	659.829	1.06705	0.161716	28	13	0	3.69479	14	9.68518	619.002	0.0369026	10.397	3.48623	0	0	3	0	1	0	0.0166481	0.25999	0.38463	2	2	5	1.66481	1.66481	2	0.38463	1	0	1000	0.324577
274713	290	583	4	360	22	69	8	8	55	0.23	0	0	2	359.608	1	1	370.148	1.02931	0.278081	38	11	0	2.43833	8.80564	5.67115	359.952	0.14464	7.71616	3.83853	0	0	3	0	1	1	0.0176893	0.447099	0.223664	3	3	5	1.76893	1.76893	16	0.223664	1	0	1000	355.379
315556	290	584	4	236	22	69	8	8	55	0.149	0	0	2	235.586	0	0	239.792	1.01785	0	38	11	0	1.02872	7.5246	4.46465	235.878	0.519115	8.96012	4.22088	0	0	3	0	1	1	0.0275391	0	0.146568	3	1	5	2.75391	2.75391	16	0	1	0	1000	354.315
152746	330	585	4	66	22	69	8	8	55	0	0	0	2	65.9297	0	0	0	0	0	38	11	0	7.18963	8.33895	7.74982	65.9448	0.724275	3.62799	1.74359	0	0	3	0	1	1	0.0174285	0	0.0409762	3	1	1	1.74285	1.74285	16	0	0	0	1000	357.438
74737	80	586	4	952	26	20	1	1	55	0.572	0	0	2	952.086	1	3	920.542	0.966869	0.315098	28	13	0	2.58543	10.7513	6.32692	953.399	0	15.9854	4.11051	0	0	3	0	1	0	0.008565	0.506402	0.592415	2	3	4	0.8565	0.8565	2	0.592415	0.966869	0	1000	87.532
71714	120	587	4	492	26	20	1	1	55	0.317	0	0	2	492.11	0	0	510.161	1.03668	0	28	13	0	1.83078	10.2767	6.94224	493.176	0.447285	11.6495	5.81204	0	0	3	0	1	0	0.0171255	0	0.306445	3	1	5	1.71255	1.71255	2	0	1	0	1000	2.55548
193355	120	588	4	104	26	20	1	1	55	0	0	0	2	103.942	0	0	0	0	0	28	13	0	4	9.37449	6.14777	104.113	1.48089	8.46739	5.17373	0	0	3	0	1	0	0.0516218	0	0.0646928	3	1	1	5.16218	5.16218	2	0	0	0	1000	2.55557
239639	120	589	4	958	26	20	1	1	55	0.36	0	0	2	957.807	0	0	579.362	0.604884	0	28	13	0	2.84179	10.5155	5.84568	958.67	0.0288978	10.0176	3.37114	0	0	3	0	1	0	0.00800451	0	0.59569	3	1	2	0.800451	0.800451	2	0	0.604884	0	1000	2.11845
155065	120	590	4	1606	26	20	1	1	55	1.001	0	0	2	1606.05	0	0	1610.95	1.00305	0	28	13	0	0.879354	10.982	6.12068	1608.05	0.00957483	13.0837	3.83178	0	0	3	0	1	0	0.00628253	0	0.999194	3	1	5	0.628253	0.628253	2	0	1	0	1000	0.640486
157560	50	591	4	1601	26	20	1	1	55	0.97	0	0	2	1600.86	0	0	1561.06	0.975136	0	28	13	0	0	13.99	6.06296	1602.67	0	19.8106	3.15977	0	0	3	0	1	0	0.00872919	0	0.995851	2	1	4	0.872919	0.872919	2	0	0.975136	0	1000	1.29911
31361	50	592	4	1605	26	20	1	1	55	0.622	0	0	2	1604.97	0	0	1001.01	0.623693	0	28	13	0	1.3327	10.2555	6.92427	1606.75	0.0416693	15.3127	3.57108	0	0	3	0	1	0	0.00555333	0	0.99839	2	1	2	0.555333	0.555333	2	0	0.623693	0	1000	1.72118
74738	120	593	4	1610	26	20	1	1	55	0.677	0	0	2	1610.77	0	0	1089.52	0.6764	0	28	13	0	1.01349	10.9554	6.16794	1612.57	0	21.2754	3.33345	0	0	3	0	1	0	0.00616522	0	1.00201	3	1	3	0.616522	0.616522	2	0	0.6764	0	1000	0.561036
71715	70	594	4	1579	28	20	1	1	55	0.87	0	0	2	1579.02	0	0	1400.13	0.886707	0	30	14	0	0.894738	12.5613	6.93581	1581.6	0.355524	13.3197	4.85199	0	0	3	0	1	0	0.00737646	0	0.98276	2	1	3	0.737646	0.737646	2	0	0.886707	0	1000	91.4043
31362	70	595	4	1599	28	20	1	1	55	0.92	0	0	2	1598.84	0	0	1480.59	0.926043	0	30	14	0	0.0783305	9.06355	4.05162	1599.94	0	8.82611	2.79699	0	0	3	0	1	0	0.00561596	0	0.994158	2	1	4	0.561596	0.561596	2	0	0.926043	0	1000	90.6456
74130	100	596	4	1605	26	20	1	1	55	0.41	0	0	2	1605.03	0	0	659.829	0.4111	0	28	13	0	0.142518	9.00674	3.9059	1605.94	0	9.59299	2.5784	0	0	3	0	1	0	0.00551966	0	0.997882	2	1	1	0.551966	0.551966	2	0	0.4111	0	1000	0.955844
233914	60	597	4	801	28	20	1	1	55	0.429	0	0	2	801.54	0	0	690.407	0.861351	0	30	14	0	2.4867	9.13965	6.52928	802.055	0.272599	9.03006	2.99669	0	0	3	0	1	0	0.00829488	0	0.498374	2	1	3	0.829488	0.829488	2	0	0.861351	0	1000	90.7902
152759	50	598	4	806	28	20	1	1	55	0	0	0	2	806.261	0	0	0	0	0	30	14	0	1	8.99606	4.40406	806.688	0.0161411	8.53425	2.50977	0	0	3	0	1	0	0.0099122	0	0.501253	2	1	1	0.99122	0.99122	2	0	0	0	1000	91.665
195773	45	599	4	1602	28	20	1	1	55	0.808	0	0	2	1601.83	0	0	1300.35	0.811789	0	30	14	0	0.0957616	11.4896	5.71023	1605.58	0.129258	17.781	5.20729	0	0	3	0	1	0	0.00709638	0	0.997663	2	1	3	0.709638	0.709638	2	0	0.811789	0	1000	91.9025
71716	90	600	4	1597	28	20	1	1	55	0.752	0	0	2	1597.69	0	0	1210.22	0.757483	0	30	14	0	1.3727	11.5083	6.05427	1598.89	0.0257452	12.5874	2.81484	0	0	3	0	1	0	0.0063392	0	0.993501	2	1	3	0.63392	0.63392	2	0	0.757483	0	1000	91.0567
236257	30	601	4	1615	26	20	1	1	55	0.988	0	0	2	1615.18	0	0	1590.03	0.984426	0	28	13	0	2.49139	12.0325	7.93202	1617.13	0.0114406	10.2366	4.22388	0	0	3	0	1	0	0.0059	0	1.00484	1	1	4	0.59	0.59	2	0	0.984426	0	1000	1.28497
236269	80	602	4	1609	28	20	1	1	55	0.957	0	0	2	1609.35	0	0	1540.14	0.956996	0	30	14	0	0.074032	8.04827	4.91423	1610.43	0	11.8015	2.82414	0	0	3	0	1	0	0.00495161	0	1.00068	2	1	4	0.495161	0.495161	2	0	0.956996	0	1000	90.9871
33817	30	603	4	1587	26	20	1	1	55	0.547	0	0	2	1587.03	0	0	880.309	0.55469	0	28	13	0	0.875716	11.8775	7.07135	1588.85	0.0149821	11.2213	3.83187	0	0	3	0	1	0	0.00692438	0	0.987267	1	1	2	0.692438	0.692438	2	0	0.55469	0	1000	0.889932
315562	100	604	4	1604	26	20	1	1	55	0.64	0	0	2	1604.44	0	0	1029.98	0.641955	0	28	13	0	0	8	3.85825	1605.63	0	12.4572	3.08629	0	0	3	0	1	0	0.00498246	0	0.997693	2	1	2	0.498246	0.498246	2	0	0.641955	0	1000	0.787947
195794	110	605	4	1465	26	20	1	1	55	0.839	0	0	2	1464.89	0	0	1350.24	0.921733	0	28	13	0	1.02087	8.42886	5.02248	1466.44	0	11.3851	3.45059	0	0	3	0	1	0	0.00505167	0	0.911205	3	1	4	0.505167	0.505167	2	0	0.921733	0	1000	1.42123
315563	110	606	4	146	34	65	6	6	55	0.068	0	0	2	145.638	0	0	109.435	0.751419	0	46	17	0	0.427311	1.07924	0.850738	145.65	0	2.54083	0.855307	0	0	3	0	1	1	0.00447597	0	0.0905028	3	1	3	0.447597	0.447597	12	0	0.751419	0	1000	0.74406
193356	45	607	4	1604	26	20	1	1	55	1.001	0	0	2	1604.14	0	0	1610.95	1.00425	0	28	13	0	0.99146	8.67539	5.20703	1605.28	0.0166643	9.03545	2.97816	0	0	3	0	1	0	0.00478667	0	0.997473	2	1	5	0.478667	0.478667	2	0	1	0	1000	1.30039
193242	120	608	4	396	28	20	1	1	55	0.261	0	0	2	395.816	0	0	420.038	1.06119	0	30	14	0	5.26222	9.22598	7.4629	395.91	0.0417328	3.09169	2.0214	0	0	3	0	1	0	0.0100118	0	0.246007	3	1	5	1.00118	1.00118	2	0	1	0	1000	91.1644
277488	900	609	4	271	24	69	6	6	55	0.18	0	0	2	270.793	0	0	289.681	1.06975	0	36	12	0	1.2614	4.39743	2.79385	270.869	0.0266348	5.8155	1.93895	0	0	3	0	1	1	0.0115777	0	0.16831	4	1	5	1.15777	1.15777	12	0	1	0	1000	41.957
71596	900	610	4	95	22	69	6	6	55	0.05	0	0	2	95.4684	0	0	80.467	0.842866	0	34	11	0	1.10079	3.33365	1.97937	95.5054	2.00615	3.2964	2.73856	0	0	3	0	1	1	0.0233794	0	0.0593443	4	1	3	2.33794	2.33794	12	0	0.842866	0	1000	84.847
33815	1100	611	4	293	22	69	6	6	55	0.193	0	0	2	293.018	0	0	310.603	1.06001	0	34	11	0	2.29259	7.24395	5.0471	293.127	0.00695877	4.75461	2.39449	0	0	3	0	1	1	0.0168915	0	0.182141	4	1	5	1.68915	1.68915	12	0	1	0	1000	1.50559
112145	1100	612	4	156	22	69	6	6	55	0.099	0	0	2	156.277	0	0	159.325	1.0195	0	34	11	0	4.73261	7.95498	7.17135	156.371	0.0381242	6.39487	2.52989	0	0	3	0	1	1	0.0206072	0	0.0971646	4	1	5	2.06072	2.06072	12	0	1	0	1000	1.38937
274597	1290	613	4	236	22	69	6	6	55	0.143	0	0	2	236.099	0	0	230.136	0.974742	0	34	11	0	3.71738	5.79963	4.68341	236.158	0.20373	4.29347	1.95857	0	0	3	0	1	1	0.00881721	0	0.146741	5	1	4	0.881721	0.881721	12	0	0.974742	0	1000	7.1749
320459	120	614	4	1595	28	20	1	1	55	0.497	0	0	2	1595.58	0	0	799.842	0.501285	0	30	14	0	0	10.8237	3.90277	1596.89	0	9.99741	3.0416	0	0	3	0	1	0	0.00677801	0	0.99226	3	1	2	0.677801	0.677801	2	0	0.501285	0	1000	90.7136
34434	70	615	4	1581	28	20	1	1	55	0.721	0	0	2	1581.07	0	0	1160.33	0.733894	0	30	14	0	1.12485	9.75847	5.55252	1582.96	0.0484307	11.9825	3.9399	0	0	3	0	1	0	0.0054541	0	0.983605	2	1	3	0.54541	0.54541	2	0	0.733894	0	1000	90.8215
277489	1210	616	4	869	22	69	6	6	55	0.145	0	0	2	869.66	0	0	233.354	0.268328	0	34	11	0	2.91206	8.25039	4.7022	869.93	0	5.61421	1.79593	0	0	3	0	1	1	0.00613651	0	0.540549	4	1	1	0.613651	0.613651	12	0	0.268328	0	1000	48.1444
233868	1210	617	4	1899	22	69	6	6	55	0.776	0	0	2	1899.85	1	3	1248.85	0.657339	0.157907	34	11	0	0	9.56944	4.84842	1900.66	0.171221	7.30976	2.42746	0	0	3	0	1	1	0.0050348	0.254019	1.18101	4	2	3	0.50348	0.50348	12	1.18101	0.657339	0	1000	48.2296
233869	1210	618	4	73	22	69	6	6	55	0.037	0	0	2	73.0997	0	0	59.5456	0.814581	0	34	11	0	1.8226	3.71738	2.96831	73.1292	1.21276	3.78742	2.5924	0	0	3	0	1	1	0.02591	0	0.0454403	4	1	3	2.591	2.591	12	0	0.814581	0	1000	16.5326
315525	500	619	4	1603	22	69	3	3	55	0.317	0	0	2	1602.95	0	0	510.161	0.318264	0	28	11	0	0.161598	7.5403	3.72739	1603.79	0	9.34259	2.34362	0	0	3	0	1	1	0.00460079	0	0.996548	4	1	1	0.460079	0.460079	6	0	0.318264	0	1000	0.591856
198140	500	620	4	1599	22	69	3	3	55	0.278	0	0	2	1599.22	0	0	447.397	0.279759	0	28	11	0	2	10.86	5.23328	1600.8	0.0845025	10.9095	3.36251	0	0	3	0	1	1	0.00553475	0	0.994689	4	1	1	0.553475	0.553475	6	0	0.279759	0	1000	1.03417
114624	1210	621	4	1071	22	69	6	6	55	0	0	0	2	1070.94	0	0	0	0	0	34	11	0	0.013702	4.58223	2.00147	1071.14	0.0464202	4.35531	1.59397	0	0	3	0	1	1	0.00426508	0	0.665578	4	1	1	0.426508	0.426508	12	0	0	0	1000	48.4029
276824	1210	622	4	205	22	69	6	6	55	0	0	0	2	205.301	0	0	0	0	0	34	11	0	4	5	4.52661	205.313	0	2.27796	0.716763	0	0	3	0	1	1	0.00487061	0	0.127576	4	1	1	0.487061	0.487061	12	0	0	0	1000	47.8392
155051	70	623	4	1603	28	20	1	1	55	0.721	0	0	2	1603.69	0	0	1160.33	0.723539	0	30	14	0	1.14018	10.7669	6.666	1605.66	0.0703812	12.715	4.08755	0	0	3	0	1	0	0.00599551	0	0.997712	2	1	3	0.599551	0.599551	2	0	0.723539	0	1000	91.0939
236885	500	624	4	1600	22	69	3	3	55	0.461	0	0	2	1600.27	0	0	741.906	0.463613	0	28	11	0	0.431841	9.86708	4.95902	1601.78	0	13.2745	3.48605	0	0	3	0	1	1	0.00589046	0	0.995302	4	1	2	0.589046	0.589046	6	0	0.463613	0	1000	0.823491
315526	60	625	4	1599	28	20	1	1	55	0.802	0	0	2	1599.02	0	0	1290.69	0.807176	0	30	14	0	0	7.29377	3.62453	1599.86	0	7.37122	2.42656	0	0	3	0	1	0	0.00455899	0	0.99411	2	1	3	0.455899	0.455899	2	0	0.807176	0	1000	90.8581
71670	40	626	4	805	28	20	1	1	55	0.379	0	0	2	805.547	0	0	609.94	0.757175	0	30	14	0	2.79889	9.72471	5.99791	806.663	0.0820885	10.3634	4.25159	0	0	3	0	1	0	0.00858578	0	0.501237	2	1	3	0.858578	0.858578	2	0	0.757175	0	1000	91.3428
276813	40	627	4	792	28	20	1	1	55	0.46	0	0	2	792.367	0	0	740.296	0.934285	0	30	14	0	1.07884	9.76696	5.41458	793.292	0.042441	16.5929	3.54878	0	0	3	0	1	0	0.010952	0	0.492929	2	1	4	1.0952	1.0952	2	0	0.934285	0	1000	91.4112
74095	500	628	4	1631	22	65	6	6	55	0.445	0	0	2	1631.75	0	0	716.156	0.438888	0	34	11	0	2.62259	10.0942	5.66805	1633.38	0	13.0088	3.41172	0	0	3	0	1	1	0.00457434	0	1.01494	4	1	2	0.457434	0.457434	12	0	0.438888	0	1000	1.57923
33838	25	629	4	1611	26	20	1	1	55	0.988	0	0	2	1611.49	0	0	1590.03	0.986681	0	28	13	0	0.869302	10.2349	6.21558	1613.12	0.034093	11.5587	3.52612	0	0	3	0	1	0	0.00580587	0	1.00234	1	1	4	0.580587	0.580587	2	0	0.986681	0	1000	91.0166
233870	25	630	4	1592	26	20	1	1	55	0.883	0	0	2	1592.47	0	0	1421.05	0.892355	0	28	13	0	1.07432	12.9825	6.86394	1596.21	0.0906232	19.561	5.49516	0	0	3	0	1	0	0.00746031	0	0.991838	1	1	3	0.746031	0.746031	2	0	0.892355	0	1000	90.7517
193317	20	631	4	1599	24	20	1	1	55	0.752	0	0	2	1599.02	0	0	1210.22	0.756852	0	26	12	0	3.00087	11.8458	7.25148	1601.54	0.155287	14.4278	4.41224	0	0	3	0	1	0	0.00552276	0	0.995151	1	1	3	0.552276	0.552276	2	0	0.756852	0	1000	1.18883
276818	30	632	4	1587	26	20	1	1	55	0.802	0	0	2	1587.67	0	0	1290.69	0.812947	0	28	13	0	1.96641	8.4717	6.08517	1589.46	0.121003	11.074	3.90616	0	0	3	0	1	0	0.00409277	0	0.987645	1	1	3	0.409277	0.409277	2	0	0.812947	0	1000	92.4915
36230	10	633	4	1601	24	20	1	1	55	0.833	0	0	2	1601.76	0	0	1340.58	0.836942	0	26	12	0	0.634924	11.9702	6.97116	1604.5	0.00115698	16.3109	4.69935	0	0	3	0	1	0	0.00706471	0	0.996989	1	1	3	0.706471	0.706471	2	0	0.836942	0	1000	1.01211
34447	500	634	4	1572	22	65	6	6	55	0.293	0	0	2	1572.52	0	0	471.537	0.299861	0	34	11	0	0.396378	11.994	5.34824	1574.25	0	13.3028	3.54855	0	0	3	0	1	1	0.00736703	0	0.978195	4	1	1	0.736703	0.736703	12	0	0.299861	0	1000	1.31952
74349	740	635	5	65	26	70	1	1	25	0	0	0	2	64.7026	0	0	0	0	0	28	13	0	3.01246	3.31987	3.08532	64.7042	0.0713223	1.16027	0.498901	0	0	1	0	1	1	0.00475101	0	0.0402053	4	1	1	0.475101	0.475101	2	0	0	0	1000	92.4643
195762	479	636	5	54	24	20	1	1	25	0	0	0	2	53.8783	0	0	0	0	0	26	12	0	3.53023	5.35622	4.42558	53.9093	3.25799	3.52024	3.38912	0	0	1	0	1	0	0.0338716	0	0.0334977	4	1	1	3.38716	3.38716	2	0	0	0	1000	93.3101
31315	289	637	5	91	14	20	1	1	25	0	0	0	2	90.8532	0	0	0	0	0	16	7	0	2.74814	6.71303	4.39153	91.1621	3.07675	13.1241	7.59051	0	0	1	0	1	0	0.0434927	0	0.0566455	3	1	1	4.34927	4.34927	2	0	0	0	1000	57.7037
33816	289	638	5	102	10	20	1	1	25	0	0	0	2	102.427	0	0	0	0	0	12	5	0	5.67153	7.12628	6.77472	102.458	0.795403	5.55463	1.95531	0	0	1	0	1	0	0.0141985	0	0.0636643	3	1	1	1.41985	1.41985	2	0	0	0	1000	91.9845
71671	910	639	5	333	27	70	0	0	25	0	0	0	2	333.463	0	0	0	0	0	27	13.5	0	1	16.5061	4.75868	334.706	0.0549682	21.8303	4.88446	0	0	1	0	1	1	0.0463277	0	0.207977	4	1	1	4.63277	4.63277	0	0	0	0	1000	96.9281
31316	160	640	5	222	27	70	0	0	25	0	0	0	2	221.562	0	0	0	0	0	27	13.5	0	0.195208	3.95705	1.52394	221.641	0	4.62308	2.06171	0	0	1	0	1	1	0.0169727	0	0.137721	3	1	1	1.69727	1.69727	0	0	0	0	1000	90.5404
112210	160	641	5	179	27	70	0	0	25	0	0	0	2	178.555	0	0	0	0	0	27	13.5	0	1	4	2.22077	178.609	0	4.76911	1.7049	0	0	1	0	1	1	0.0167965	0	0.110982	3	1	1	1.67965	1.67965	0	0	0	0	1000	89.6718
195763	160	642	5	53	24	20	1	1	25	0	0	0	2	53.5075	0	0	0	0	0	26	12	0	1	2.95898	1.87213	53.5451	2.79491	4.41065	3.66137	0	0	1	0	1	0	0.0365856	0	0.0332714	3	1	1	3.65856	3.65856	2	0	0	0	1000	89.6716
152707	40	643	5	411	24	20	1	1	25	0	0	0	2	411.326	0	0	0	0	0	26	12	0	2.02426	8.21383	5.07366	411.934	0.0112982	11.9137	4.23055	0	0	1	0	1	0	0.0150256	0	0.255964	2	1	1	1.50256	1.50256	2	0	0	0	1000	91.068
233871	900	644	4	420	22	65	3	3	35	0	0	0	2	420.111	0	0	0	0	0	28	11	0	1.48234	6.80505	3.34817	420.279	0	5.89296	2.19658	0	0	2	0	1	1	0.0126647	0	0.261149	4	1	1	1.26647	1.26647	6	0	0	0	1000	91.5026
277499	1370	645	4	798	22	65	5	5	25	0	0	0	2	798.35	0	0	0	0	0	32	11	0	2.62985	12.8512	4.8841	798.818	0.0657479	9.26503	2.53573	0	0	1	0	1	1	0.0127956	0	0.496363	5	1	1	1.27956	1.27956	10	0	0	0	1000	75.9739
236886	100	646	5	71	20	30	1	1	20	0	0	0	2	70.616	0	0	0	0	0	22	10	0	11.1848	13.8583	12.6017	70.7847	3.88603	12.8969	6.51709	0	0	1	0	1	1	0.0377697	0	0.0439835	2	1	1	3.77697	3.77697	2	0	0	0	1000	87.3485
315527	360	647	5	119	27	70	0	0	25	0	0	0	2	118.813	0	0	0	0	0	27	13.5	0	2.41022	4.885	3.14398	118.861	0.184268	5.42278	2.11285	0	0	1	0	1	1	0.0208208	0	0.0738568	3	1	1	2.08208	2.08208	0	0	0	0	1000	92.7925
71672	360	648	5	334	27	70	0	0	25	0	0	0	2	334.175	0	0	0	0	0	27	13.5	0	1.36645	3.82598	2.54065	334.243	0.07872	3.94401	1.63845	0	0	1	0	1	1	0.00735851	0	0.207689	3	1	1	0.735851	0.735851	0	0	0	0	1000	91.9067
71673	430	649	5	346	27	70	0	0	25	0	0	0	2	345.917	0	0	0	0	0	27	13.5	0	1.11847	4.45883	2.64668	346.03	0	4.59512	2.1765	0	0	1	0	1	1	0.00965336	0	0.215013	4	1	1	0.965336	0.965336	0	0	0	0	1000	90.624
315528	289	650	5	109	27	70	0	0	25	0	0	0	2	108.894	0	0	0	0	0	27	13.5	0	2.60018	6.62074	4.73672	109.015	0.00118323	6.5145	3.69482	0	0	1	0	1	1	0.0368809	0	0.0677385	3	1	1	3.68809	3.68809	0	0	0	0	1000	90.0203
193318	289	651	5	128	19	31	1	1	25	0	0	0	2	128.256	0	0	0	0	0	21	9.5	0	1.13489	1.84037	1.49006	128.265	0.0480708	1.75069	0.953773	0	0	1	0	1	1	0.00550017	0	0.0796999	3	1	1	0.550017	0.550017	2	0	0	0	1000	58.3178
198156	160	652	5	104	18	31	1	1	25	0	0	0	2	103.666	0	0	0	0	0	20	9	0	1.35743	2	1.60442	103.673	0.0847251	1.49573	1.08571	0	0	1	0	1	1	0.00619802	0	0.0644194	3	1	1	0.619802	0.619802	2	0	0	0	1000	90.7282
233872	300	653	5	177	27	70	0	0	25	0	0	0	2	177.207	0	0	0	0	0	27	13.5	0	1	2	1.47373	177.232	0	3.04581	1.09608	0	0	1	0	1	1	0.00564231	0	0.110127	3	1	1	0.564231	0.564231	0	0	0	0	1000	89.5463
31317	450	654	5	224	27	70	0	0	25	0	0	0	2	223.937	0	0	0	0	0	27	13.5	0	1.11669	3.85921	2.06591	224.04	0.0776215	5.38512	2.32842	0	0	1	0	1	1	0.0122412	0	0.139212	4	1	1	1.22412	1.22412	0	0	0	0	1000	91.3618
114600	680	655	5	184	30	70	0	0	20	0	0	0	2	184.314	0	0	0	0	0	30	15	0	1.64252	6.58992	3.44728	184.425	0	6.76061	2.68579	0	0	1	0	1	1	0.0268261	0	0.114596	4	1	1	2.68261	2.68261	0	0	0	0	1000	90.6911
236258	200	656	5	109	30	70	0	0	25	0	0	0	2	108.906	0	0	0	0	0	30	15	0	6.58992	9.98509	8.87866	109.061	2.14367	7.47629	4.91224	0	0	1	0	1	1	0.0311311	0	0.067767	3	1	1	3.11311	3.11311	0	0	0	0	1000	93.856
74732	486	657	5	85	30	70	0	0	25	0	0	0	2	85.4341	0	0	0	0	0	30	15	0	3.1604	8.03274	4.91945	85.618	1.18704	8.5818	5.91982	0	0	1	0	1	1	0.0569079	0	0.0532005	4	1	1	5.69079	5.69079	0	0	0	0	1000	88.1761
315553	210	658	5	107	30	81	0	0	20	0	0	0	2	106.595	0	0	0	0	0	30	15	0	2	3.84875	2.26038	106.652	0	6.62773	1.75661	0	0	1	0	1	1	0.0173345	0	0.0662705	3	1	1	1.73345	1.73345	0	0	0	0	1000	90.1283
152743	1610	659	5	186	60	81	0	0	15	0	0	0	2	186.252	0	0	0	0	0	60	30	0	2.00056	6.48591	2.51147	186.499	0.0326246	12.9908	2.52365	0	0	1	0	1	1	0.0240503	0	0.115885	5	1	1	2.40503	2.40503	0	0	0	0	1000	90.5608
233902	640	660	5	110	30	81	0	0	20	0	0	0	2	110.145	0	0	0	0	0	30	15	0	6.48591	9.58372	8.65207	110.348	0.2933	10.8449	4.71209	0	0	1	0	1	1	0.0280732	0	0.0685669	4	1	1	2.80732	2.80732	0	0	0	0	1000	91.8737
74351	350	661	5	159	30	70	0	0	25	0	0	0	2	159.453	0	0	0	0	0	30	15	0	2.98162	7.50106	5.2629	159.529	0.286936	4.17867	2.83465	0	0	1	0	1	1	0.0283298	0	0.0991269	3	1	1	2.83298	2.83298	0	0	0	0	1000	89.7207
152744	289	662	5	110	27	70	0	0	25	0	0	0	2	110.106	0	0	0	0	0	27	13.5	0	2.53888	3.51066	2.95932	110.121	1.1854	2.04494	1.58243	0	0	1	0	1	1	0.0088247	0	0.0684258	3	1	1	0.88247	0.88247	0	0	0	0	1000	91.7533
31354	230	663	5	110	27	70	0	0	25	0	0	0	2	109.586	0	0	0	0	0	27	13.5	0	2	2.53888	2.07979	109.59	0	1.86289	0.491784	0	0	1	0	1	1	0.0049172	0	0.0680963	3	1	1	0.49172	0.49172	0	0	0	0	1000	91.7536
31355	400	664	5	185	24	81	0	0	25	0	0	0	2	185.112	0	0	0	0	0	24	12	0	2	7.58049	3.63429	185.242	0	6.05649	3.01613	0	0	1	0	1	1	0.0301255	0	0.115104	4	1	1	3.01255	3.01255	0	0	0	0	1000	91.4463
315554	110	665	5	110	24	31	1	1	25	0	0	0	2	110.45	0	0	0	0	0	26	12	0	5.63722	7.69894	6.57493	110.504	0.0547663	4.92612	2.49429	0	0	1	0	1	1	0.0186574	0	0.068664	3	1	1	1.86574	1.86574	2	0	0	0	1000	90.0499
233903	160	666	5	109	20	30	1	1	25	0	0	0	2	109.001	0	0	0	0	0	22	10	0	6.21104	7.93	6.93809	109.021	0.35011	3.09069	1.5772	0	0	1	0	1	1	0.0157673	0	0.0677422	3	1	1	1.57673	1.57673	2	0	0	0	1000	90.4711
155677	330	667	5	243	17	31	1	1	25	0	0	0	2	243.315	0	0	0	0	0	19	8.5	0	4.41307	7.88501	5.97763	243.449	0.404662	6.51326	2.95776	0	0	1	0	1	1	0.0142615	0	0.151272	3	1	1	1.42615	1.42615	2	0	0	0	1000	106.271
112170	330	668	5	141	24	31	1	1	25	0	0	0	2	141.097	0	0	0	0	0	26	12	0	4.87582	5.47769	4.98158	141.104	0.15828	3.05305	0.493573	0	0	1	0	1	1	0.00426541	0	0.087678	3	1	1	0.426541	0.426541	2	0	0	0	1000	90.3239
274629	550	669	5	399	27	70	0	0	25	0	0	0	2	399.496	0	0	0	0	0	27	13.5	0	0.784596	5.99927	2.84693	399.584	0.0386701	3.35138	1.76168	0	0	1	0	1	1	0.0130503	0	0.24829	4	1	1	1.30503	1.30503	0	0	0	0	1000	91.2631
315479	289	670	5	110	17	31	1	1	25	0	0	0	2	109.923	0	0	0	0	0	19	8.5	0	2	5.93863	3.58417	110.016	0	6.66619	3.58447	0	0	1	0	1	1	0.0358004	0	0.068361	3	1	1	3.58004	3.58004	2	0	0	0	1000	91.5847
193267	289	671	5	218	18	31	1	1	25	0	0	0	2	218.355	0	0	0	0	0	20	9	0	1.91819	7.03437	3.98051	218.639	0.298799	9.14469	4.24253	0	0	1	0	1	1	0.0234001	0	0.135856	3	1	1	2.34001	2.34001	2	0	0	0	1000	92.0388
315480	120	672	4	416	24	20	1	1	25	0	0	0	2	415.966	0	0	0	0	0	26	12	0	2.23516	10.2988	6.27226	416.22	0.355968	6.71877	2.85091	0	0	1	0	1	0	0.0193735	0	0.258627	3	1	1	1.93735	1.93735	2	0	0	0	1000	91.6408
31258	170	673	4	240	22	31	1	1	25	0	0	0	2	239.812	0	0	0	0	0	24	11	0	3.66465	8.18983	6.3597	239.947	0.469252	6.10104	2.88194	0	0	1	0	1	1	0.0188591	0	0.149096	3	1	1	1.88591	1.88591	2	0	0	0	1000	96.3335
315481	170	674	4	160	24	81	0	0	25	0	0	0	2	159.785	0	0	0	0	0	24	12	0	2.50395	5.80621	4.31486	159.828	0.097583	3.3313	2.06689	0	0	1	0	1	1	0.0206613	0	0.0993124	3	1	1	2.06613	2.06613	0	0	0	0	1000	92.0031
276800	460	675	4	379	24	81	0	0	25	0	0	0	2	379.188	0	0	0	0	0	24	12	0	0.288076	2.50395	1.18725	379.219	0	2.75998	0.917997	0	0	1	0	1	1	0.00584326	0	0.235636	4	1	1	0.584326	0.584326	0	0	0	0	1000	91.4997
233831	460	676	4	22	24	81	0	10	25	0	0	0	2	22.3747	0	0	0	0	0	34	12	0	1.15187	1.87292	1.5124	22.3863	3.22258	3.22258	3.22258	0	0	1	0	1	1	0.0322091	0	0.0139102	4	1	1	3.22091	3.22091	10	0	0	0	1000	91.9238
315482	270	677	5	73	30	70	0	0	25	0	0	0	2	73.3211	0	0	0	0	0	30	15	0	1.05574	1.87292	1.3164	73.3333	0.475838	3.35213	1.58769	0	0	1	0	1	1	0.0111433	0	0.0455672	3	1	1	1.11433	1.11433	0	0	0	0	1000	91.924
74098	180	678	5	110	30	70	0	0	25	0	0	0	2	109.905	0	0	0	0	0	30	15	0	1.40258	6	4.12462	110.032	0.021442	6.619	4.1892	0	0	1	0	1	1	0.0417826	0	0.0683706	3	1	1	4.17826	4.17826	0	0	0	0	1000	90.324
193268	289	679	5	182	10	20	1	1	25	0	0	0	2	181.571	0	0	0	0	0	12	5	0	1	5.50447	3.55097	181.694	0	6.71174	2.96225	0	0	1	0	1	0	0.0247915	0	0.112899	3	1	1	2.47915	2.47915	2	0	0	0	1000	54.4861
112171	486	680	5	59	22	70	15	15	25	0	0	0	2	59.1618	0	0	0	0	0	52	11	0	1	1.60139	1.11336	59.1699	0	2.69709	1.01675	0	0	1	0	1	1	0.0101638	0	0.0367664	4	1	1	1.01638	1.01638	30	0	0	0	1000	107.974
193269	289	681	5	162	12	30	1	1	25	0	0	0	2	161.725	0	0	0	0	0	14	6	0	1.27979	3.37718	2.03452	161.79	0.867027	4.60591	2.52357	0	0	1	0	1	1	0.0129636	0	0.100532	3	1	1	1.29636	1.29636	2	0	0	0	1000	91.3936
193270	289	682	5	174	10	20	1	1	25	0	0	0	2	174.124	0	0	0	0	0	12	5	0	3.37718	6.78371	5.30005	174.296	0.811772	9.39494	3.68763	0	0	1	0	1	0	0.0195445	0	0.108302	3	1	1	1.95445	1.95445	2	0	0	0	1000	92.5899
152671	260	683	5	130	27	70	0	0	25	0	0	0	2	129.811	0	0	0	0	0	27	13.5	0	4	5.14522	4.55732	129.837	0	3.31433	1.56425	0	0	1	0	1	1	0.00882041	0	0.0806771	3	1	1	0.882041	0.882041	0	0	0	0	1000	358.514
193271	289	684	5	166	27	70	0	0	25	0	0	0	2	165.536	0	0	0	0	0	27	13.5	0	2.2218	7.53146	5.0769	165.856	0.0274195	13.2235	4.83148	0	0	1	0	1	1	0.0320136	0	0.103058	3	1	1	3.20136	3.20136	0	0	0	0	1000	1.21227
276799	330	685	5	105	18	31	1	1	25	0	0	0	2	104.82	0	0	0	0	0	20	9	0	3.66465	5.27454	4.72748	104.839	0	3.01136	1.58716	0	0	1	0	1	1	0.0153559	0	0.0651438	3	1	1	1.53559	1.53559	2	0	0	0	1000	305.541
31259	40	686	5	68	22	20	1	1	25	0	0	0	2	68.2729	0	0	0	0	0	24	11	0	3.42216	3.66465	3.50548	68.2763	0.0568785	3.26101	0.543184	0	0	1	0	1	0	0.00355167	0	0.0424249	2	1	1	0.355167	0.355167	2	0	0	0	1000	354.206
274630	289	687	5	111	14	20	1	1	25	0	0	0	2	110.622	0	0	0	0	0	16	7	0	1	3.00802	1.37347	110.675	0	5.92414	2.15791	0	0	1	0	1	0	0.0181434	0	0.0687705	3	1	1	1.81434	1.81434	2	0	0	0	1000	2.69418
31260	160	688	5	113	18	31	1	1	25	0	0	0	2	113.215	0	0	0	0	0	20	9	0	1	1.84037	1.22843	113.235	0	2.96911	1.41551	0	0	1	0	1	1	0.00742144	0	0.0703608	3	1	1	0.742144	0.742144	2	0	0	0	1000	1.72383
31261	289	689	5	111	18	65	1	1	25	0	0	0	2	111.169	0	0	0	0	0	20	9	0	1.67212	5.67153	3.0104	111.37	2.96062	9.88636	5.46504	0	0	1	0	1	1	0.035911	0	0.0692022	3	1	1	3.5911	3.5911	2	0	0	0	1000	0.964501
233832	289	690	5	114	22	30	1	1	25	0	0	0	2	114.177	0	0	0	0	0	24	11	0	2.17337	3.99073	3.15959	114.238	1.14465	6.62524	2.53396	0	0	1	0	1	1	0.0159085	0	0.0709844	3	1	1	1.59085	1.59085	2	0	0	0	1000	1.80513
315483	289	691	5	115	20	31	1	1	25	0	0	0	2	115.284	0	0	0	0	0	22	10	0	1.8705	3	2.22717	115.292	0.147565	1.78991	0.979814	0	0	1	0	1	1	0.00979683	0	0.0716393	3	1	1	0.979683	0.979683	2	0	0	0	1000	1.45911
317747	289	692	5	290	18	31	1	1	25	0	0	0	2	290.037	0	0	0	0	0	20	9	0	2	5.47769	4.31047	290.105	0.0978134	3.33315	1.75856	0	0	1	0	1	1	0.0119877	0	0.180263	3	1	1	1.19877	1.19877	2	0	0	0	1000	0.607117
277493	289	693	5	99	20	31	1	1	25	0	0	0	2	99.0901	0	0	0	0	0	22	10	0	2.50395	5.97237	4.53612	99.1952	1.81146	7.74539	4.00198	0	0	1	0	1	1	0.0349656	0	0.061637	3	1	1	3.49656	3.49656	2	0	0	0	1000	0.943127
277494	289	694	5	73	12	20	1	1	25	0	0	0	2	72.6109	0	0	0	0	0	14	6	0	2.50395	4.81922	3.8912	72.6527	1.17674	4.87628	3.18905	0	0	1	0	1	0	0.0318677	0	0.0451443	3	1	1	3.18677	3.18677	2	0	0	0	1000	1.16689
196409	289	695	5	102	10	20	1	1	25	0	0	0	2	102.266	0	0	0	0	0	12	5	0	4.36529	7.00831	5.36924	102.323	0.167849	7.38935	2.5859	0	0	1	0	1	0	0.0258302	0	0.0635803	3	1	1	2.58302	2.58302	2	0	0	0	1000	65.8814
193283	289	696	5	105	24	30	1	3	25	0	0	0	2	105.367	0	0	0	0	0	28	12	0	2.8613	4.36529	3.3004	105.387	0.125607	3.13047	1.42767	0	0	1	0	1	1	0.0142711	0	0.0654842	3	1	1	1.42711	1.42711	4	0	0	0	1000	6.03462
274642	289	697	5	124	24	30	1	1	25	0	0	0	2	124.16	0	0	0	0	0	26	12	0	1.9419	2.8613	2.1816	124.17	0.0992729	3.19517	0.835911	0	0	1	0	1	1	0.00740443	0	0.0771555	3	1	1	0.740443	0.740443	2	0	0	0	1000	3.54901
31274	289	698	5	288	24	30	1	1	25	0	0	0	2	287.695	0	0	0	0	0	26	12	0	1.2929	3.58997	2.32817	287.745	0.240585	2.99494	1.59528	0	0	1	0	1	1	0.00798303	0	0.178796	3	1	1	0.798303	0.798303	2	0	0	0	1000	1.70695
233843	289	699	5	100	24	30	1	1	25	0	0	0	2	100.311	0	0	0	0	0	26	12	0	0.919011	2.07209	1.7823	100.324	0	2.85055	1.14969	0	0	1	0	1	1	0.0114936	0	0.0623383	3	1	1	1.14936	1.14936	2	0	0	0	1000	1.92636
31275	289	700	5	76	27	70	0	0	25	0	0	0	2	76.1944	0	0	0	0	0	27	13.5	0	0.660325	1	0.864306	76.1977	0.0414006	1.24237	0.785325	0	0	1	0	1	1	0.00445781	0	0.047347	3	1	1	0.445781	0.445781	0	0	0	0	1000	1.92611
315496	289	701	5	108	24	30	1	1	25	0	0	0	2	108.32	0	0	0	0	0	26	12	0	2.02901	6.35134	4.4205	108.41	3.27741	5.25945	3.99061	0	0	1	0	1	1	0.0398702	0	0.0673628	3	1	1	3.98702	3.98702	2	0	0	0	1000	0.953436
274643	289	702	5	121	24	30	1	1	25	0	0	0	2	120.622	0	0	0	0	0	26	12	0	1	2.02901	1.58707	120.639	0.0659847	3.16741	1.00382	0	0	1	0	1	1	0.00852968	0	0.0749615	3	1	1	0.852968	0.852968	2	0	0	0	1000	1.99551
193284	220	703	5	84	24	30	1	6	25	0	0	0	2	84.357	0	0	0	0	0	31	12	0	1.18148	3.84875	2.51593	84.3996	2.77953	3.87534	3.16193	0	0	1	0	1	1	0.0316029	0	0.0524435	3	1	1	3.16029	3.16029	7	0	0	0	1000	358.446
74727	200	704	5	104	24	30	1	1	25	0	0	0	2	103.57	0	0	0	0	0	26	12	0	2.53888	4.01921	3.39149	103.586	0.832243	3.31135	1.59403	0	0	1	0	1	1	0.0142908	0	0.0643656	3	1	1	1.42908	1.42908	2	0	0	0	1000	351.516
236259	80	705	5	200	24	30	1	1	25	0	0	0	2	199.963	0	0	0	0	0	26	12	0	0.740998	2.53888	1.58745	200.004	0.0743444	3.33116	1.6402	0	0	1	0	1	1	0.00898923	0	0.124276	2	1	1	0.898923	0.898923	2	0	0	0	1000	2.06715
233844	630	706	4	231	24	60	3	3	35	0	0	0	2	230.785	0	0	0	0	0	30	12	0	4.34338	7.64823	5.96992	231.062	0.0991516	11.1696	3.55528	0	0	2	0	1	1	0.0143029	0	0.143575	4	1	1	1.43029	1.43029	6	0	0	0	1000	3.27693
31276	630	707	4	65	24	60	3	3	35	0	0	0	2	65.4965	0	0	0	0	0	30	12	0	5.01049	5.77924	5.24141	65.5112	0.437844	3.08336	1.8235	0	0	2	0	1	1	0.0117347	0	0.0407068	4	1	1	1.17347	1.17347	6	0	0	0	1000	355.583
193285	100	708	5	77	22	60	15	15	25	0	0	0	2	76.7557	0	0	0	0	0	52	11	0	4.62587	12.1906	8.27863	77.1763	2.04454	12.8607	9.97848	0	0	1	0	1	1	0.0980193	0	0.0479551	2	1	1	9.80193	9.80193	30	0	0	0	1000	42.5872
31277	100	709	5	123	17	30	1	1	20	0	0	0	2	122.743	0	0	0	0	0	19	8.5	0	2.25398	4.62587	3.08644	122.787	1.16929	3.8427	2.5404	0	0	1	0	1	1	0.019317	0	0.0762965	2	1	1	1.9317	1.9317	2	0	0	0	1000	357.266
31278	180	710	5	43	24	81	0	0	25	0	0	0	2	43.3673	0	0	0	0	0	24	12	0	3	3.83273	3.29839	43.3781	0	2.77992	1.92035	0	0	1	0	1	1	0.0191971	0	0.0269539	3	1	1	1.91971	1.91971	0	0	0	0	1000	10.3659
233845	180	711	5	101	41	81	0	0	20	0	0	0	2	101.139	0	0	0	0	0	41	20.5	0	1.06117	3.83273	2.35643	101.179	1.45497	3.33312	2.74049	0	0	1	0	1	1	0.0273926	0	0.0628698	3	1	1	2.73926	2.73926	0	0	0	0	1000	0.654975
196410	180	712	5	58	24	81	0	0	25	0	0	0	2	57.7772	0	0	0	0	0	24	12	0	1.06117	2.47382	1.59284	57.7989	0.635183	3.39946	2.4453	0	0	1	0	1	1	0.0244408	0	0.0359146	3	1	1	2.44408	2.44408	0	0	0	0	1000	0.655188
71635	160	713	5	200	30	70	0	0	25	0	0	0	2	200.214	0	0	0	0	0	30	15	0	1.40258	3.21842	2.33227	200.251	0	3.29638	1.49546	0	0	1	0	1	1	0.00906777	0	0.12443	3	1	1	0.906777	0.906777	0	0	0	0	1000	1.14832
112185	289	714	5	70	16	30	1	1	25	0	0	0	2	70.4455	0	0	0	0	0	18	8	0	1.40258	5.66468	3.56773	70.5752	5.4977	6.71813	6.05037	0	0	1	0	1	1	0.0603909	0	0.0438534	3	1	1	6.03909	6.03909	2	0	0	0	1000	0.898778
71636	420	715	5	44	24	81	0	0	25	0	0	0	2	43.8826	0	0	0	0	0	24	12	0	6.35684	6.871	6.54679	43.8893	1.40555	2.20406	1.70286	0	0	1	0	1	1	0.0117151	0	0.0272715	4	1	1	1.17151	1.17151	0	0	0	0	1000	359.369
112203	420	716	5	105	40	81	0	0	20	0	0	0	2	104.991	0	0	0	0	0	40	20	0	6.48591	7.5329	6.92234	105.01	0.572245	3.46188	1.67194	0	0	1	0	1	1	0.00997039	0	0.0652501	4	1	1	0.997039	0.997039	0	0	0	0	1000	1.36583
71663	420	717	5	53	24	81	0	0	25	0	0	0	2	53.1452	0	0	0	0	0	24	12	0	7.5329	7.72297	7.63983	53.1463	0.536159	0.71528	0.62572	0	0	1	0	1	1	0.00357633	0	0.0330236	4	1	1	0.357633	0.357633	0	0	0	0	1000	0.553382
315511	210	718	5	201	20	31	1	1	25	0	0	0	2	200.906	0	0	0	0	0	22	10	0	5.91747	7.58049	6.19327	200.928	0.0120455	3.13122	0.866779	0	0	1	0	1	1	0.00827673	0	0.124851	3	1	1	0.827673	0.827673	2	0	0	0	1000	0.552286
315512	289	719	5	76	20	20	1	1	25	0	0	0	2	75.9586	0	0	0	0	0	22	10	0	3.03784	5.9961	4.5624	76.068	0.0194184	9.92619	4.86823	0	0	1	0	1	0	0.0388897	0	0.0472665	3	1	1	3.88897	3.88897	2	0	0	0	1000	359.901
277062	152	720	5	265	18	30	1	1	25	0	0	0	2	265.439	0	0	0	0	0	20	9	0	1	9.0054	5.28542	266.017	0.387131	13.3815	5.33512	0	0	1	0	1	1	0.0300936	0	0.165295	3	1	1	3.00936	3.00936	2	0	0	0	1000	358.351
31389	486	721	5	70	24	20	1	1	25	0	0	0	2	69.5387	0	0	0	0	0	26	12	0	4.61546	8.09162	7.30072	69.7214	0.273935	11.9402	5.09884	0	0	1	0	1	0	0.0498579	0	0.0433228	4	1	1	4.98579	4.98579	2	0	0	0	1000	3.18688
112266	486	722	5	101	24	81	0	0	25	0	0	0	2	100.663	0	0	0	0	0	24	12	0	7.50106	8.03274	7.63125	100.667	0.0764761	1.72558	0.528206	0	0	1	0	1	1	0.00528159	0	0.0625513	4	1	1	0.528159	0.528159	0	0	0	0	1000	2.09525
31390	289	723	5	104	18	31	1	1	25	0	0	0	2	103.894	0	0	0	0	0	20	9	0	6.21104	8.28835	7.38363	103.943	1.57949	5.22898	2.75792	0	0	1	0	1	1	0.0199851	0	0.0645871	3	1	1	1.99851	1.99851	2	0	0	0	1000	2.97524
315586	289	724	5	98	18	30	1	1	25	0	0	0	2	98.0451	0	0	0	0	0	20	9	0	1.64912	6.21104	3.20507	98.2004	1.03532	8.12085	4.93069	0	0	1	0	1	1	0.0464552	0	0.0610189	3	1	1	4.64552	4.64552	2	0	0	0	1000	359.932
193371	45	725	5	102	24	31	1	1	25	0	0	0	2	102.15	0	0	0	0	0	26	12	0	4.91628	8.15798	6.49123	102.264	0.352798	8.27739	3.40135	0	0	1	0	1	1	0.0316994	0	0.0635437	2	1	1	3.16994	3.16994	2	0	0	0	1000	1.84125
233934	25	726	5	91	16	20	1	1	25	0	0	0	2	91.2907	0	0	0	0	0	18	8	0	4.93523	7.93	6.03062	91.4627	0.616862	8.25636	5.45325	0	0	1	0	1	0	0.0327431	0	0.0568323	1	1	1	3.27431	3.27431	2	0	0	0	1000	1.59708
71574	152	727	5	322	14	20	1	1	25	0	0	0	2	321.966	0	0	0	0	0	16	7	0	1.03604	5.79736	4.16571	322.249	0.139683	8.62161	3.17275	0	0	1	0	1	0	0.0147753	0	0.200236	3	1	1	1.47753	1.47753	2	0	0	0	1000	2.59263
193220	140	728	5	41	24	31	1	1	25	0	0	0	2	40.9041	0	0	0	0	0	26	12	0	6.24995	7.03837	6.77191	40.9148	0.677779	3.1772	1.92779	0	0	1	0	1	1	0.0192698	0	0.0254233	3	1	1	1.92698	1.92698	2	0	0	0	1000	90.6342
315438	140	729	5	43	38	31	1	1	20	0	0	0	2	42.8463	0	0	0	0	0	40	19	0	5.24519	6.24995	5.72314	42.8581	2.11687	2.57321	2.34505	0	0	1	0	1	1	0.0234439	0	0.0266308	3	1	1	2.34439	2.34439	2	0	0	0	1000	90.6337
315439	570	730	4	106	22	60	2	2	20	0	0	0	2	106.281	0	0	0	0	0	26	11	0	3.24919	5.24519	4.34135	106.306	0.00997623	3.13805	1.88255	0	0	1	0	1	1	0.018776	0	0.0660556	4	1	1	1.8776	1.8776	4	0	0	0	1000	91.3498
152618	490	731	4	84	22	60	2	2	20	0	0	0	2	84.2677	0	0	0	0	0	26	11	0	1.15369	3.24919	2.17363	84.2946	1.99418	3.18517	2.48677	0	0	1	0	1	1	0.0248593	0	0.0523782	4	1	1	2.48593	2.48593	4	0	0	0	1000	90.3182
274575	72	732	5	119	16	31	1	1	25	0	0	0	2	119.491	0	0	0	0	0	18	8	0	4	6.66474	4.87173	119.534	0	3.80614	2.23043	0	0	1	0	1	1	0.0222928	0	0.0742747	2	1	1	2.22928	2.22928	2	0	0	0	1000	95.7072
315440	80	733	5	105	24	31	6	1	20	0	0	0	2	104.735	0	0	0	0	0	31	12	0	2.07104	4	2.94647	104.816	0	5.55944	3.19697	0	0	1	0	1	1	0.0184033	0	0.0651296	2	1	1	1.84033	1.84033	7	0	0	0	1000	92.2594
193221	40	734	5	105	16	31	1	1	20	0	0	0	2	104.839	0	0	0	0	0	18	8	0	3.48899	5.76265	4.9801	104.891	1.42415	4.15994	2.9585	0	0	1	0	1	1	0.0216764	0	0.0651762	2	1	1	2.16764	2.16764	2	0	0	0	1000	91.5114
112128	35	735	5	98	20	31	1	1	20	0	0	0	2	97.7036	0	0	0	0	0	22	10	0	2.271	4.93495	3.8665	97.7457	0.509438	3.5313	2.72681	0	0	1	0	1	1	0.0272538	0	0.0607363	2	1	1	2.72538	2.72538	2	0	0	0	1000	93.254
152636	37	736	5	105	16	30	1	1	20	0	0	0	2	105.261	0	0	0	0	0	18	8	0	3.93118	5.21939	4.7096	105.295	0.52771	3.47935	2.25662	0	0	1	0	1	1	0.0122343	0	0.0654275	2	1	1	1.22343	1.22343	2	0	0	0	1000	91.4876
233800	60	737	5	103	14	31	2	2	20	0	0	0	2	102.562	0	0	0	0	0	18	7	0	4.39445	5.8223	4.92595	102.588	0.816454	3.33208	2.12691	0	0	1	0	1	1	0.0139183	0	0.0637453	2	1	1	1.39183	1.39183	4	0	0	0	1000	92.3821
274589	80	738	5	105	14	30	2	2	25	0	0	0	2	104.652	0	0	0	0	0	18	7	0	5.39922	6.46293	6.0828	104.668	0.487557	2.35339	1.62863	0	0	1	0	1	1	0.0101626	0	0.0650378	2	1	1	1.01626	1.01626	4	0	0	0	1000	91.5728
114606	59	739	5	98	16	30	1	1	20	0	0	0	2	97.8761	0	0	0	0	0	18	8	0	5.39922	8.50456	6.85301	98.0643	1.23112	10.2126	5.20011	0	0	1	0	1	1	0.0316663	0	0.0609343	2	1	1	3.16663	3.16663	2	0	0	0	1000	89.7851
193235	289	740	5	155	12	31	1	1	25	0	0	0	2	155.329	0	0	0	0	0	14	6	0	2.90593	5.84868	4.49057	155.418	0.117501	5.2425	2.83273	0	0	1	0	1	1	0.0189345	0	0.0965719	3	1	1	1.89345	1.89345	2	0	0	0	1000	92.3451
274590	289	741	5	197	14	31	1	1	20	0	0	0	2	196.961	0	0	0	0	0	16	7	0	3.51323	10	8.24613	197.395	0.0079939	13.0511	5.05769	0	0	1	0	1	1	0.0328619	0	0.122655	3	1	1	3.28619	3.28619	2	0	0	0	1000	91.9325
317749	85	742	5	139	12	60	1	1	25	0	0	0	2	138.98	0	0	0	0	0	14	6	0	4.13033	9.26127	5.88635	139.339	0.349558	14.8962	5.32508	0	0	1	0	1	1	0.0368234	0	0.0865812	2	1	1	3.68234	3.68234	2	0	0	0	1000	83.1937
274591	85	743	5	41	14	30	1	1	20	0	0	0	2	41.3286	0	0	0	0	0	16	7	0	9.26127	10.9638	10.4761	41.3892	0.594638	7.64436	4.1246	0	0	1	0	1	1	0.0411346	0	0.0257181	2	1	1	4.11346	4.11346	2	0	0	0	1000	91.6302
274592	76	744	5	203	12	31	1	1	25	0	0	0	2	203.34	0	0	0	0	0	14	6	0	3.38796	6.10692	4.70568	203.412	0.179732	4.06633	2.25948	0	0	1	0	1	1	0.0133668	0	0.126394	2	1	1	1.33668	1.33668	2	0	0	0	1000	350.221
318371	62	745	5	110	24	31	1	1	25	0	0	0	2	110.075	0	0	0	0	0	26	12	0	4	7.12861	5.99317	110.172	2.8777	5.53606	4.05448	0	0	1	0	1	1	0.0283976	0	0.0684574	2	1	1	2.83976	2.83976	2	0	0	0	1000	358.113
112136	92	746	5	110	20	31	2	2	20	0	0	0	2	110.308	0	0	0	0	0	24	10	0	4	5.51526	4.77094	110.332	0.232861	3.33136	1.70699	0	0	1	0	1	1	0.0137336	0	0.0685572	2	1	1	1.37336	1.37336	4	0	0	0	1000	1.29488
152637	9	747	5	48	45	31	1	1	25	0	0	0	2	48.0761	0	0	0	0	0	47	22.5	0	4.87988	5.4156	5.20371	48.0814	1.25803	1.62419	1.46878	0	0	1	0	1	1	0.0111419	0	0.0298764	1	1	1	1.11419	1.11419	2	0	0	0	1000	0.795682
31226	990	748	4	110	60	60	0	0	20	0	0	0	2	110.442	0	0	0	0	0	60	30	0	3.45176	5.24519	4.03809	110.469	0.163965	4.32525	1.65808	0	0	1	0	1	1	0.0162346	0	0.0686424	4	1	1	1.62346	1.62346	0	0	0	0	1000	7.18847
31227	770	749	4	302	24	60	10	10	20	0	0	0	2	301.708	0	0	0	0	0	44	12	0	3.48899	5.8223	4.83393	301.79	0.11863	3.41708	2.16124	0	0	1	0	1	1	0.00773158	0	0.187524	4	1	1	0.773158	0.773158	20	0	0	0	1000	0.909131
31228	700	750	4	379	22	60	1	1	20	0	0	0	2	379.317	0	0	0	0	0	24	11	0	3.51323	9.26127	7.02192	379.524	0.500983	6.63445	2.86356	0	0	1	0	1	1	0.0151454	0	0.235825	4	1	1	1.51454	1.51454	2	0	0	0	1000	3.69562
112137	700	751	4	106	22	60	1	1	25	0	0	0	2	105.818	0	0	0	0	0	24	11	0	5.86696	9.12948	8.14318	105.947	1.18926	8.42698	4.14994	0	0	1	0	1	1	0.030794	0	0.0658322	4	1	1	3.0794	3.0794	2	0	0	0	1000	1.92923
233801	289	752	5	52	10	20	1	1	25	0	0	0	2	52.2857	0	0	0	0	0	12	5	0	3	3.24919	3.04191	52.288	0	1.80823	0.570875	0	0	1	0	1	0	0.00476573	0	0.0324902	3	1	1	0.476573	0.476573	2	0	0	0	1000	0.908805
152638	30	753	5	108	20	31	1	1	20	0	0	0	2	107.757	0	0	0	0	0	22	10	0	3.24919	4.93495	3.83159	107.785	0.0941414	4.0584	1.60899	0	0	1	0	1	1	0.0156401	0	0.0669742	1	1	1	1.56401	1.56401	2	0	0	0	1000	0.318195
34432	30	754	5	109	18	30	1	1	20	0	0	0	2	108.971	0	0	0	0	0	20	9	0	4.93495	5.39922	5.11411	108.976	0.116221	1.47224	0.780545	0	0	1	0	1	1	0.00426031	0	0.0677143	1	1	1	0.426031	0.426031	2	0	0	0	1000	0.769648
76533	137	755	5	631	16	31	2	2	25	0	0	0	2	631.366	0	0	0	0	0	20	8	0	1	8	5.57942	631.51	0	4.85239	1.55592	0	0	1	0	1	1	0.0110845	0	0.392402	3	1	1	1.10845	1.10845	4	0	0	0	1000	32.1547
315450	20	756	5	100	14	31	1	1	35	0	0	0	2	100.007	0	0	0	0	0	16	7	0	0.404954	3.67028	2.01137	100.06	2.99686	3.33332	3.26511	0	0	2	0	1	1	0.0326336	0	0.0621746	1	1	1	3.26336	3.26336	2	0	0	0	1000	89.8342
193236	289	757	5	176	20	31	1	1	25	0	0	0	2	176.14	0	0	0	0	0	22	10	0	1	4.64628	1.98071	176.221	0	6.66624	2.07154	0	0	1	0	1	1	0.0206915	0	0.109499	3	1	1	2.06915	2.06915	2	0	0	0	1000	90.644
71588	289	758	5	52	10	60	1	1	25	0	0	0	2	51.9312	0	0	0	0	0	12	5	0	2.0905	3.65393	2.90164	51.9549	2.78373	3.23744	3.0106	0	0	1	0	1	1	0.0300921	0	0.0322833	3	1	1	3.00921	3.00921	2	0	0	0	1000	93.7284
195768	152	759	5	239	26	31	2	2	25	0	0	0	2	238.868	0	0	0	0	0	30	13	0	2.12552	6.1637	3.6939	239.022	0.68976	8.08481	3.00148	0	0	1	0	1	1	0.0168946	0	0.148521	3	1	1	1.68946	1.68946	4	0	0	0	1000	91.3969
112138	289	760	5	182	26	31	2	2	25	0	0	0	2	182.064	0	0	0	0	0	30	13	0	1.28136	5.74683	2.30211	182.209	0.212024	7.4089	2.76983	0	0	1	0	1	1	0.0245073	0	0.11322	3	1	1	2.45073	2.45073	4	0	0	0	1000	91.6747
34433	150	761	5	58	20	60	2	2	25	0	0	0	2	58.4313	0	0	0	0	0	24	10	0	1	1.10706	1.02436	58.4315	0	0.402572	0.18323	0	0	1	0	1	1	0.00183229	0	0.0363076	3	1	1	0.183229	0.183229	4	0	0	0	1000	92.876
198201	220	762	5	437	20	60	2	2	25	0	0	0	2	436.704	0	0	0	0	0	24	10	0	0	1	0.666015	436.726	0	3.33176	0.414301	0	0	1	0	1	1	0.00228977	0	0.271369	3	1	1	0.228977	0.228977	4	0	0	0	1000	91.6222
71589	100	763	5	306	20	60	1	1	25	0	0	0	2	306.136	0	0	0	0	0	22	10	0	0	0.626438	0.110701	306.149	0	3.07914	0.409355	0	0	1	0	1	1	0.00204618	0	0.190232	2	1	1	0.204618	0.204618	2	0	0	0	1000	93.0933
274593	289	764	5	277	24	60	1	2	25	0	0	0	2	277.438	0	0	0	0	0	27	12	0	0.185378	2	1.19298	277.463	0	2.73338	0.898294	0	0	1	0	1	1	0.00654005	0	0.172407	3	1	1	0.654005	0.654005	3	0	0	0	1000	93.525
238835	289	765	5	114	24	60	1	1	25	0	0	0	2	113.614	0	0	0	0	0	26	12	0	0	0.476782	0.082358	113.619	0	1.61081	0.582849	0	0	1	0	1	1	0.00419633	0	0.0705996	3	1	1	0.419633	0.419633	2	0	0	0	1000	94.4795
152639	289	766	5	408	24	60	1	5	25	0	0	0	2	408.354	0	0	0	0	0	30	12	0	0.19439	3.28174	1.04434	408.411	0	3.61793	1.08171	0	0	1	0	1	1	0.00755942	0	0.253775	3	1	1	0.755942	0.755942	6	0	0	0	1000	94.0944
196044	260	767	5	40	24	60	1	1	25	0	0	0	2	39.5202	0	0	0	0	0	26	12	0	3.28174	5.31974	4.40747	39.575	4.07366	6.24004	5.15745	0	0	1	0	1	1	0.0514971	0	0.0245907	3	1	1	5.14971	5.14971	2	0	0	0	1000	93.3671
233802	289	768	5	200	20	60	1	1	25	0	0	0	2	200.5	0	0	0	0	0	22	10	0	2.73629	9.84304	4.98502	200.987	0.195779	13.8899	5.39552	0	0	1	0	1	1	0.0353592	0	0.124888	3	1	1	3.53592	3.53592	2	0	0	0	1000	93.3671
74101	152	769	5	166	10	20	2	2	25	0	0	0	2	166.108	0	0	0	0	0	14	5	0	5.85872	11.6518	8.24956	166.522	1.49902	10.001	6.48792	0	0	1	0	1	0	0.0347887	0	0.103472	3	1	1	3.47887	3.47887	4	0	0	0	1000	93.2185
112139	486	770	5	235	14	20	2	2	25	0	0	0	2	234.962	0	0	0	0	0	18	7	0	1.43986	3.50257	2.36628	234.982	0.0764402	1.7349	1.09823	0	0	1	0	1	0	0.00877815	0	0.146011	4	1	1	0.877815	0.877815	4	0	0	0	1000	89.7825
31339	289	771	5	96	20	65	1	1	25	0	0	0	2	96.3992	0	0	0	0	0	22	10	0	6.20565	9.95492	7.52185	96.685	0.528016	11.0954	6.56253	0	0	1	0	1	1	0.0387782	0	0.0600773	3	1	1	3.87782	3.87782	2	0	0	0	1000	72.967
152722	140	772	5	183	30	65	0	0	25	0	0	0	2	182.531	0	0	0	0	0	30	15	0	0	1	0.280243	182.548	0	2.40613	0.91661	0	0	1	0	1	1	0.00547802	0	0.11343	3	1	1	0.547802	0.547802	0	0	0	0	1000	91.1758
152723	480	773	5	32	24	65	0	15	25	0	0	0	2	31.8879	0	0	0	0	0	39	12	0	0.672888	0.926718	0.771039	31.8891	0.435173	1.15684	0.796016	0	0	1	0	1	1	0.00795975	0	0.019815	4	1	1	0.795975	0.795975	15	0	0	0	1000	93.4312
71688	400	774	5	77	46	65	0	0	25	0	0	0	2	77.3037	0	0	0	0	0	46	23	0	0.926718	1	0.987786	77.3038	0	0.284394	0.0947984	0	0	1	0	1	1	0.00094798	0	0.0480343	4	1	1	0.094798	0.094798	0	0	0	0	1000	94.0114
112231	630	775	5	112	60	65	0	0	20	0	0	0	2	111.656	0	0	0	0	0	60	30	0	1	1.07955	1.00994	111.657	0	0.284977	0.0712445	0	0	1	0	1	1	0.000712442	0	0.0693801	4	1	1	0.0712442	0.0712442	0	0	0	0	1000	94.0116
193330	240	776	5	68	46	65	0	0	25	0	0	0	2	68.3848	0	0	0	0	0	46	23	0	1.07955	2.98756	2.10846	68.4126	2.01663	3.42788	2.79021	0	0	1	0	1	1	0.0278898	0	0.0425096	3	1	1	2.78898	2.78898	0	0	0	0	1000	94.012
274700	210	777	5	625	20	31	2	2	25	0	0	0	2	625.097	0	0	0	0	0	24	10	0	1.43541	13.9359	6.43525	626.552	0.314348	17.105	5.29656	0	0	1	0	1	1	0.0199512	0	0.389321	3	1	1	1.99512	1.99512	4	0	0	0	1000	93.6292
274701	110	778	5	129	26	65	0	0	25	0	0	0	2	128.631	0	0	0	0	0	26	13	0	0	1	0.485422	128.638	0	1.71615	0.777459	0	0	1	0	1	1	0.00777374	0	0.079932	3	1	1	0.777374	0.777374	0	0	0	0	1000	94.5478
193331	110	779	5	61	40	65	0	0	25	0	0	0	2	61.2558	0	0	0	0	0	40	20	0	1	1.31323	1.09211	61.257	0	0.9477	0.511348	0	0	1	0	1	1	0.0051133	0	0.0380633	3	1	1	0.51133	0.51133	0	0	0	0	1000	93.8552
233890	289	780	5	109	26	65	0	0	25	0	0	0	2	109.254	0	0	0	0	0	26	13	0	1.31323	2	1.88566	109.26	0	2.28195	0.628674	0	0	1	0	1	1	0.00628569	0	0.067891	3	1	1	0.628569	0.628569	0	0	0	0	1000	93.8552
71689	376	781	5	45	22	60	1	1	25	0	0	0	2	45.4899	0	0	0	0	0	24	11	0	1.99986	2.18929	2.04726	45.4907	0.000605505	0.832846	0.416733	0	0	1	0	1	1	0.00416416	0	0.0282666	4	1	1	0.416416	0.416416	2	0	0	0	1000	93.1034
71690	289	782	5	108	20	65	4	4	25	0	0	0	2	107.931	0	0	0	0	0	28	10	0	1	2.76866	1.52165	107.99	0.261598	6.64503	2.40924	0	0	1	0	1	1	0.016378	0	0.067102	3	1	1	1.6378	1.6378	8	0	0	0	1000	93.5196
31372	289	783	5	106	16	31	1	1	25	0	0	0	2	106.228	0	0	0	0	0	18	8	0	2.76866	8.46423	6.36173	106.416	1.64434	8.04846	5.3649	0	0	1	0	1	1	0.0535217	0	0.0661237	3	1	1	5.35217	5.35217	2	0	0	0	1000	94.6177
315568	152	784	5	278	14	20	1	1	25	0	0	0	2	278.019	0	0	0	0	0	16	7	0	0.603845	6.04339	1.86425	278.296	0.00397733	13.0963	2.5404	0	0	1	0	1	0	0.0195459	0	0.172925	3	1	1	1.95459	1.95459	2	0	0	0	1000	5.86436
315569	152	785	5	110	20	30	1	1	25	0	0	0	2	109.841	0	0	0	0	0	22	10	0	0.615212	1	0.934513	109.843	0	1.15593	0.350325	0	0	1	0	1	1	0.00350307	0	0.0682534	3	1	1	0.350307	0.350307	2	0	0	0	1000	91.8409
315570	289	786	5	67	20	60	1	15	25	0	0	0	2	67.0721	0	0	0	0	0	36	10	0	0.419825	1	0.885094	67.078	0	2.45715	0.86513	0	0	1	0	1	1	0.00864927	0	0.0416803	3	1	1	0.864927	0.864927	16	0	0	0	1000	89.9624
315571	289	787	5	196	26	65	0	0	25	0	0	0	2	196.238	0	0	0	0	0	26	13	0	0.00229105	2	1.20224	196.273	0	3.32394	1.39333	0	0	1	0	1	1	0.0101782	0	0.121958	3	1	1	1.01782	1.01782	0	0	0	0	1000	91.6631
112254	289	788	5	109	18	31	1	1	25	0	0	0	2	108.853	0	0	0	0	0	20	9	0	1	2.47383	1.44027	108.882	0.106105	3.32933	1.98025	0	0	1	0	1	1	0.0135361	0	0.0676561	3	1	1	1.35361	1.35361	2	0	0	0	1000	92.8098
315572	289	789	5	75	10	20	1	1	25	0	0	0	2	75.0536	0	0	0	0	0	12	5	0	2.47383	5.04973	4.34012	75.1481	0.403823	7.8656	4.26872	0	0	1	0	1	0	0.0342775	0	0.0466948	3	1	1	3.42775	3.42775	2	0	0	0	1000	91.4089
31373	289	790	5	201	10	60	1	1	25	0	0	0	2	201.481	0	0	0	0	0	12	5	0	1	4.37845	2.38058	201.556	0.185465	5.02654	2.19435	0	0	1	0	1	1	0.0167618	0	0.125241	3	1	1	1.67618	1.67618	2	0	0	0	1000	91.1462
71727	289	791	5	108	10	20	1	1	25	0	0	0	2	107.757	0	0	0	0	0	12	5	0	3.56811	4.2027	3.91193	107.769	0.124918	2.35887	1.16144	0	0	1	0	1	0	0.00588847	0	0.0669646	3	1	1	0.588847	0.588847	2	0	0	0	1000	94.8339
152765	289	792	5	108	20	31	2	2	25	0	0	0	2	108.154	0	0	0	0	0	24	10	0	2.42083	4.44861	3.1764	108.18	0.211442	3.41075	1.87511	0	0	1	0	1	1	0.0187446	0	0.0672196	3	1	1	1.87446	1.87446	4	0	0	0	1000	90.2828
71728	65	793	5	80	20	31	2	2	25	0	0	0	2	79.8082	0	0	0	0	0	24	10	0	4.44861	6.44086	5.17495	79.8395	0.330916	4.63323	2.49666	0	0	1	0	1	1	0.0249532	0	0.04961	2	1	1	2.49532	2.49532	4	0	0	0	1000	95.6974
238836	800	794	4	409	22	60	1	1	35	0	0	0	2	408.824	0	0	0	0	0	24	11	0	1.10706	5	3.88515	408.884	0.0186017	3.39135	1.28724	0	0	2	0	1	1	0.00952087	0	0.254069	4	1	1	0.952087	0.952087	2	0	0	0	1000	0.884823
155707	720	795	4	226	30	60	0	0	25	0	0	0	2	226.007	0	0	0	0	0	30	15	0	1	1.68143	1.12621	226.022	0	2.85727	0.650493	0	0	1	0	1	1	0.00301487	0	0.140444	4	1	1	0.301487	0.301487	0	0	0	0	1000	1.57227
236892	700	796	4	434	26	60	0	0	25	0	0	0	2	434.546	0	0	0	0	0	26	13	0	0	1.84778	0.65553	434.573	0	2.70804	0.655429	0	0	1	0	1	1	0.00425195	0	0.270031	4	1	1	0.425195	0.425195	0	0	0	0	1000	1.10108
31374	750	797	4	134	22	60	2	2	25	0	0	0	2	133.563	0	0	0	0	0	26	11	0	1.84778	5	3.84934	133.612	0	3.33312	2.36042	0	0	1	0	1	1	0.0235923	0	0.0830228	4	1	1	2.35923	2.35923	4	0	0	0	1000	0.933049
152766	289	798	5	81	14	20	1	1	25	0	0	0	2	80.7923	0	0	0	0	0	16	7	0	1.99995	2.9455	2.48387	80.8067	0.0608009	3.26525	1.17071	0	0	1	0	1	0	0.0117013	0	0.050211	3	1	1	1.17013	1.17013	2	0	0	0	1000	1.15861
31375	289	799	5	97	10	20	1	1	25	0	0	0	2	97.233	0	0	0	0	0	12	5	0	2.94026	2.98859	2.96822	97.233	0.042939	0.153787	0.0946517	0	0	1	0	1	0	0.000497024	0	0.0604178	3	1	1	0.0497024	0.0497024	2	0	0	0	1000	358.597
233924	289	800	5	111	10	31	1	1	25	0	0	0	2	110.756	0	0	0	0	0	12	5	0	2.0905	2.94026	2.76648	110.765	0.085928	3.37155	0.767419	0	0	1	0	1	1	0.00767175	0	0.0688264	3	1	1	0.767175	0.767175	2	0	0	0	1000	0.738517
274730	289	801	5	119	14	31	2	2	25	0	0	0	2	119.16	0	0	0	0	0	18	7	0	1	2.0905	1.61631	119.169	0	2.47545	0.960647	0	0	1	0	1	1	0.00915089	0	0.0740479	3	1	1	0.915089	0.915089	4	0	0	0	1000	6.19778
236265	289	802	5	226	20	31	2	2	25	0	0	0	2	225.957	0	0	0	0	0	24	10	0	1	2	1.27234	225.985	0	3.32166	0.885386	0	0	1	0	1	1	0.00442508	0	0.14042	3	1	1	0.442508	0.442508	4	0	0	0	1000	5.0346
233925	289	803	5	111	28	31	2	2	25	0	0	0	2	110.596	0	0	0	0	0	32	14	0	0	1	0.60454	110.605	0	2.09788	0.904274	0	0	1	0	1	1	0.00904118	0	0.0687268	3	1	1	0.904118	0.904118	4	0	0	0	1000	357.883
114608	289	804	5	216	26	65	0	0	25	0	0	0	2	215.995	0	0	0	0	0	26	13	0	0	1.05343	0.611909	216.001	0	1.35993	0.48773	0	0	1	0	1	1	0.00487699	0	0.134217	3	1	1	0.487699	0.487699	0	0	0	0	1000	4.52574
36164	20	805	5	45	14	31	2	2	25	0	0	0	2	45.4635	0	0	0	0	0	18	7	0	0.34857	0.624694	0.431701	45.4652	0.248067	1.2147	0.731403	0	0	1	0	1	1	0.00607329	0	0.0282508	1	1	1	0.607329	0.607329	4	0	0	0	1000	0.764494
71729	289	806	5	170	18	65	2	2	25	0	0	0	2	169.801	0	0	0	0	0	22	9	0	1	1	1	169.801	0	0	0	0	0	1	0	1	1	0	0	0.105509	3	1	1	0	0	4	0	0	0	1000	2.7424
193363	289	807	5	110	24	60	1	1	25	0	0	0	2	110.119	0	0	0	0	0	26	12	0	0	0.672888	0.144772	110.133	0	3.03835	1.09055	0	0	1	0	1	1	0.00610977	0	0.0684335	3	1	1	0.610977	0.610977	2	0	0	0	1000	4.48749
114609	289	808	5	215	26	60	0	0	25	0	0	0	2	215.137	0	0	0	0	0	26	13	0	0.672888	1.87885	1.28144	215.161	0	2.66528	1.12605	0	0	1	0	1	1	0.00560495	0	0.133695	3	1	1	0.560495	0.560495	0	0	0	0	1000	4.45653
233926	289	809	5	23	18	60	2	2	25	0	0	0	2	23.3243	0	0	0	0	0	22	9	0	2.66641	4.21059	3.42333	23.3755	6.22165	6.84424	6.62053	0	0	1	0	1	1	0.0660599	0	0.0145249	3	1	1	6.60599	6.60599	4	0	0	0	1000	289.759
317751	280	810	5	69	32	65	1	1	25	0	0	0	2	69.067	0	0	0	0	0	34	16	0	0	0.229415	0.0794185	69.0677	0	0.713854	0.332165	0	0	1	0	1	1	0.00332159	0	0.0429167	3	1	1	0.332159	0.332159	2	0	0	0	1000	2.36797
315584	280	811	5	55	46	60	0	0	20	0	0	0	2	55.2679	0	0	0	0	0	46	23	0	0	0.0727001	0.0181751	55.268	0	0.263083	0.131541	0	0	1	0	1	1	0.00131541	0	0.034342	3	1	1	0.131541	0.131541	0	0	0	0	1000	4.96352
236893	970	812	5	110	60	65	0	0	20	0	0	0	2	110.011	0	0	0	0	0	60	30	0	0.0727001	1	0.81953	110.02	0	2.31602	0.843026	0	0	1	0	1	1	0.00842846	0	0.0683633	4	1	1	0.842846	0.842846	0	0	0	0	1000	4.96328
152773	750	813	5	45	46	65	0	0	20	0	0	0	2	44.698	0	0	0	0	0	46	23	0	1	1	1	44.698	0	0	0	0	0	1	0	1	1	0	0	0.027774	4	1	1	0	0	0	0	0	0	1000	4.65899
71739	750	814	5	169	30	60	2	2	25	0	0	0	2	169.246	0	0	0	0	0	34	15	0	1	2.47383	1.72285	169.267	0	3.14987	1.05025	0	0	1	0	1	1	0.00870718	0	0.105177	4	1	1	0.870718	0.870718	4	0	0	0	1000	4.65973
315585	350	815	5	211	22	60	2	2	25	0	0	0	2	210.654	0	0	0	0	0	26	11	0	2.47383	5	4.11341	210.693	0	3.16066	1.46118	0	0	1	0	1	1	0.0119898	0	0.130919	3	1	1	1.19898	1.19898	4	0	0	0	1000	3.03016
236894	289	816	5	204	11	31	1	1	25	0	0	0	2	204.331	0	0	0	0	0	13	5.5	0	0	1	0.621913	204.34	0	2.31193	0.490263	0	0	1	0	1	1	0.0048938	0	0.126971	3	1	1	0.48938	0.48938	2	0	0	0	1000	0.320065
74103	150	817	5	102	26	65	2	2	25	0	0	0	2	102.457	0	0	0	0	0	30	13	0	0	0.476782	0.0596055	102.461	0	1.8614	0.46541	0	0	1	0	1	1	0.0046533	0	0.0636664	3	1	1	0.46533	0.46533	4	0	0	0	1000	3.24789
233933	250	818	5	46	40	60	2	2	25	0	0	0	2	46.1633	0	0	0	0	0	44	20	0	0.476782	1	0.808415	46.167	0.368327	1.7278	1.13344	0	0	1	0	1	1	0.0113331	0	0.0286869	3	1	1	1.13331	1.13331	4	0	0	0	1000	3.24718
112181	250	819	5	64	46	60	0	0	20	0	0	0	2	64.1507	0	0	0	0	0	46	23	0	1	1	1	64.1507	0	0	0	0	0	1	0	1	1	0	0	0.0398614	3	1	1	0	0	0	0	0	0	1000	4.18299
31270	610	820	5	110	60	60	0	0	20	0	0	0	2	110.102	0	0	0	0	0	60	30	0	1	1.96183	1.53355	110.12	0.756022	2.44929	1.67497	0	0	1	0	1	1	0.00873436	0	0.0684254	4	1	1	0.873436	0.873436	0	0	0	0	1000	4.18315
193281	289	821	5	49	45	31	0	0	25	0	0	0	2	49.1742	0	0	0	0	0	45	22.5	0	1	1.07955	1.02572	49.1743	0	0.281002	0.16177	0	0	1	0	1	1	0.00161769	0	0.0305555	3	1	1	0.161769	0.161769	0	0	0	0	1000	4.18352
112182	289	822	5	61	32	60	2	2	25	0	0	0	2	60.8312	0	0	0	0	0	36	16	0	1	1.82967	1.1898	60.843	0	3.33017	1.36425	0	0	1	0	1	1	0.0136362	0	0.0378061	3	1	1	1.36362	1.36362	4	0	0	0	1000	2.49509
233842	376	823	5	41	20	20	2	2	25	0	0	0	2	41.0864	0	0	0	0	0	24	10	0	6.44086	6.96807	6.80282	41.0917	0.561118	3.08058	1.28332	0	0	1	0	1	0	0.0128299	0	0.0255332	4	1	1	1.28299	1.28299	4	0	0	0	1000	41.2349
112183	289	824	5	211	18	60	2	2	25	0	0	0	2	211.362	0	0	0	0	0	22	9	0	0	2.78588	1.24358	211.392	0	3.30587	1.31821	0	0	1	0	1	1	0.0131787	0	0.131353	3	1	1	1.31787	1.31787	4	0	0	0	1000	8.96698
274640	289	825	5	110	16	65	1	1	25	0	0	0	2	109.714	0	0	0	0	0	18	8	0	2.78588	4.3689	3.95778	109.734	0.183763	3.50196	1.44315	0	0	1	0	1	1	0.0144259	0	0.0681856	3	1	1	1.44259	1.44259	2	0	0	0	1000	3.71296
315493	289	826	5	110	16	65	1	1	25	0	0	0	2	109.542	0	0	0	0	0	18	8	0	2.74198	4.42192	3.68201	109.564	0.183722	2.96798	1.60659	0	0	1	0	1	1	0.015333	0	0.0680797	3	1	1	1.5333	1.5333	2	0	0	0	1000	1.57917
193282	289	827	5	54	16	31	1	1	25	0	0	0	2	54.0598	0	0	0	0	0	18	8	0	2.76866	4.81126	3.64154	54.1016	2.62173	4.82657	3.77886	0	0	1	0	1	1	0.0377549	0	0.0336172	3	1	1	3.77549	3.77549	2	0	0	0	1000	8.3367
152681	289	828	5	100	18	60	2	2	25	0	0	0	2	99.8656	0	0	0	0	0	22	9	0	0	1	0.393064	99.8732	0	2.06974	1.0014	0	0	1	0	1	1	0.0100127	0	0.0620583	3	1	1	1.00127	1.00127	4	0	0	0	1000	3.28059
274641	289	829	5	93	14	31	1	1	25	0	0	0	2	93.1553	0	0	0	0	0	16	7	0	4.94842	8.46423	6.22722	93.2527	1.91821	6.36985	4.25485	0	0	1	0	1	1	0.0377019	0	0.0579445	3	1	1	3.77019	3.77019	2	0	0	0	1000	4.71884
31271	289	830	5	207	20	31	1	1	25	0	0	0	2	207.121	0	0	0	0	0	22	10	0	0.0111904	2.82526	0.97641	207.156	0.172732	3.32563	1.38407	0	0	1	0	1	1	0.0135844	0	0.12872	3	1	1	1.35844	1.35844	2	0	0	0	1000	2.97037
31272	289	831	5	113	18	31	1	1	25	0	0	0	2	112.546	0	0	0	0	0	20	9	0	2.82526	7.50692	4.86138	112.65	3.32562	6.49294	4.16033	0	0	1	0	1	1	0.0415592	0	0.0699976	3	1	1	4.15592	4.15592	2	0	0	0	1000	3.89791
31273	90	832	5	95	18	31	2	2	25	0	0	0	2	95.4433	0	0	0	0	0	22	9	0	0	3.28174	1.55825	95.5003	2.84248	3.83691	3.43847	0	0	1	0	1	1	0.0343637	0	0.0593411	2	1	1	3.43637	3.43637	4	0	0	0	1000	0.0217628
315494	260	833	5	109	18	60	3	3	25	0	0	0	2	108.977	0	0	0	0	0	24	9	0	4.9753	5.98222	5.42177	109.005	0.819949	3.54581	2.08225	0	0	1	0	1	1	0.00923738	0	0.0677324	3	1	1	0.923738	0.923738	6	0	0	0	1000	1.2086
71634	289	834	5	111	16	31	2	2	25	0	0	0	2	111.403	0	0	0	0	0	20	8	0	1.50806	4.9753	2.79801	111.505	1.96954	5.5589	4.04492	0	0	1	0	1	1	0.0310949	0	0.0692861	3	1	1	3.10949	3.10949	4	0	0	0	1000	2.58727
112184	289	835	5	107	20	65	1	1	25	0	0	0	2	106.683	0	0	0	0	0	22	10	0	5.68334	9.9549	7.7414	107.103	3.49017	16.3054	7.91823	0	0	1	0	1	1	0.0398827	0	0.0665508	3	1	1	3.98827	3.98827	2	0	0	0	1000	6.53925
274686	289	836	5	107	14	20	1	1	25	0	0	0	2	106.889	0	0	0	0	0	16	7	0	5.9539	12.0573	9.69176	107.405	2.29384	14.0667	8.79966	0	0	1	0	1	0	0.0568263	0	0.0667386	3	1	1	5.68263	5.68263	2	0	0	0	1000	3.46503
112217	289	837	5	122	16	65	2	2	25	0	0	0	2	122.127	0	0	0	0	0	20	8	0	5.69467	9.11458	7.8747	122.325	1.35143	11.0976	4.74715	0	0	1	0	1	1	0.0279576	0	0.0760091	3	1	1	2.79576	2.79576	4	0	0	0	1000	2.84468
233879	152	838	5	318	22	20	1	1	20	0	0	0	2	318.056	0	0	0	0	0	24	11	0	1.24139	5.89954	2.59676	318.255	0.0816026	6.54769	2.83382	0	0	1	0	1	0	0.0146365	0	0.197754	3	1	1	1.46365	1.46365	2	0	0	0	1000	321.228
112218	590	839	5	126	29	70	0	0	25	0	0	0	2	125.915	0	0	0	0	0	29	14.5	0	1	1.50724	1.04202	125.921	0	2.67846	0.402945	0	0	1	0	1	1	0.0040282	0	0.0782437	4	1	1	0.40282	0.40282	0	0	0	0	1000	90.8071
31328	152	840	5	158	14	20	1	1	25	0	0	0	2	157.88	0	0	0	0	0	16	7	0	1.50724	6.50452	4.72973	158.072	0.916412	8.0479	4.48485	0	0	1	0	1	0	0.031614	0	0.0982212	3	1	1	3.1614	3.1614	2	0	0	0	1000	91.5192
71677	289	841	5	110	14	31	2	2	25	0	0	0	2	109.739	0	0	0	0	0	18	7	0	0	1.4871	0.51819	109.771	0.934323	3.33328	2.26654	0	0	1	0	1	1	0.0135472	0	0.0682087	3	1	1	1.35472	1.35472	4	0	0	0	1000	90.3232
233880	40	842	5	157	24	70	0	0	25	0	0	0	2	156.705	0	0	0	0	0	24	12	0	1.47728	4.44217	2.90096	156.735	1.09046	2.67634	1.89208	0	0	1	0	1	1	0.0189166	0	0.0973905	2	1	1	1.89166	1.89166	0	0	0	0	1000	90.3238
233881	290	843	5	122	24	70	0	0	25	0	0	0	2	121.524	0	0	0	0	0	24	12	0	3.4645	4.87778	4.18902	121.545	1.46466	2.56035	1.78075	0	0	1	0	1	1	0.0116277	0	0.0755242	3	1	1	1.16277	1.16277	0	0	0	0	1000	91.5734
195779	280	844	5	528	24	70	0	0	25	0	0	0	2	528.145	0	0	0	0	0	24	12	0	0.170999	4	2.47462	528.228	0	3.26715	1.29734	0	0	1	0	1	1	0.00724877	0	0.328226	3	1	1	0.724877	0.724877	0	0	0	0	1000	92.717
274687	630	845	5	249	24	70	0	0	25	0	0	0	2	249.319	0	0	0	0	0	24	12	0	1	9.15419	4.51884	249.536	0	6.90421	3.32527	0	0	1	0	1	1	0.0326774	0	0.155054	4	1	1	3.26774	3.26774	0	0	0	0	1000	91.9124
71678	450	846	5	422	24	65	0	0	25	0	0	0	2	422.178	0	0	0	0	0	24	12	0	0.943543	1.04868	1.0006	422.179	0	0.14564	0.0498066	0	0	1	0	1	1	0.000249033	0	0.26233	4	1	1	0.0249033	0.0249033	0	0	0	0	1000	91.5668
71679	289	847	5	142	24	70	0	0	25	0	0	0	2	142.057	0	0	0	0	0	24	12	0	0	1	0.683253	142.072	0	3.2254	0.704206	0	0	1	0	1	1	0.0070387	0	0.0882792	3	1	1	0.70387	0.70387	0	0	0	0	1000	91.1599
31329	289	848	5	104	24	65	0	0	25	0	0	0	2	103.584	0	0	0	0	0	24	12	0	0	1.42968	0.777314	103.597	0	2.11009	1.38027	0	0	1	0	1	1	0.0138004	0	0.064372	3	1	1	1.38004	1.38004	0	0	0	0	1000	91.1598
31330	289	849	5	140	24	74	1	1	20	0	0	0	2	139.59	0	0	0	0	0	26	12	0	1	1	1	139.59	0	0	0	0	0	1	0	1	1	0	0	0.0867373	3	1	1	0	0	2	0	0	0	1000	89.9907
152715	289	850	5	127	30	70	0	0	25	0	0	0	2	126.984	0	0	0	0	0	30	15	0	1	1.8003	1.08327	126.996	0	3.33297	0.630446	0	0	1	0	1	1	0.00630182	0	0.0789114	3	1	1	0.630182	0.630182	0	0	0	0	1000	91.132
315534	289	851	5	122	24	70	0	0	25	0	0	0	2	122.168	0	0	0	0	0	24	12	0	1.29901	2.29476	1.67642	122.178	0.681568	1.56371	1.22541	0	0	1	0	1	1	0.00814997	0	0.0759181	3	1	1	0.814997	0.814997	0	0	0	0	1000	90.8518
71680	289	852	5	282	24	70	0	0	25	0	0	0	2	282.22	0	0	0	0	0	24	12	0	1	2.34251	1.39236	282.232	0	2.20384	0.519073	0	0	1	0	1	1	0.00475674	0	0.175371	3	1	1	0.475674	0.475674	0	0	0	0	1000	90.3213
193320	289	853	5	141	11	20	1	1	25	0	0	0	2	141.475	0	0	0	0	0	13	5.5	0	0	1	0.482419	141.491	0.212986	2.39881	1.2293	0	0	1	0	1	0	0.00706759	0	0.0879184	3	1	1	0.706759	0.706759	2	0	0	0	1000	90.6538
193321	289	854	5	103	24	70	0	0	25	0	0	0	2	103.406	0	0	0	0	0	24	12	0	0.533414	1	0.925438	103.409	0	1.55369	0.451252	0	0	1	0	1	1	0.00451204	0	0.0642554	3	1	1	0.451204	0.451204	0	0	0	0	1000	90.5453
233882	289	855	5	141	24	70	0	0	25	0	0	0	2	141.284	0	0	0	0	0	24	12	0	1	1.96571	1.1872	141.296	0	2.87852	0.683668	0	0	1	0	1	1	0.00683465	0	0.0877969	3	1	1	0.683465	0.683465	0	0	0	0	1000	91.007
31331	289	856	5	282	24	70	0	0	25	0	0	0	2	282.018	0	0	0	0	0	24	12	0	0.256642	1.96571	1.07057	282.039	0	3.25308	0.606196	0	0	1	0	1	1	0.00605967	0	0.175251	3	1	1	0.605967	0.605967	0	0	0	0	1000	90.8943
31338	289	857	5	74	30	65	0	0	25	0	0	0	2	73.9061	0	0	0	0	0	30	15	0	0	0.256642	0.0469495	73.9074	0	1.04176	0.381155	0	0	1	0	1	1	0.00347248	0	0.0459239	3	1	1	0.347248	0.347248	0	0	0	0	1000	90.7673
71687	981	858	5	51	30	65	15	0	20	0	0	0	2	51.091	0	0	0	0	0	45	15	0	0.0250463	0.155525	0.11713	51.0913	0.0186945	0.500962	0.255386	0	0	1	0	1	1	0.00255384	0	0.0317467	4	1	1	0.255384	0.255384	15	0	0	0	1000	90.7662
195777	981	859	5	103	34	65	4	10	20	0	0	0	2	103.009	0	0	0	0	0	48	17	0	0.155525	1	0.83946	103.018	0	2.42605	0.819924	0	0	1	0	1	1	0.00819736	0	0.0640123	4	1	1	0.819736	0.819736	14	0	0	0	1000	90.3213
233889	981	860	5	20	38	65	0	0	20	0	0	0	2	20.1127	0	0	0	0	0	38	19	0	1	1	1	20.1127	0	0	0	0	0	1	0	1	1	0	0	0.0124975	4	1	1	0	0	0	0	0	0	1000	91.479
317759	289	861	5	283	24	65	0	0	25	0	0	0	2	283.265	0	0	0	0	0	24	12	0	0	1	0.796166	283.275	0	1.91194	0.353072	0	0	1	0	1	1	0.00353014	0	0.176019	3	1	1	0.353014	0.353014	0	0	0	0	1000	91.4785
193329	300	862	5	140	24	65	0	0	25	0	0	0	2	140.075	0	0	0	0	0	24	12	0	0	1	0.464013	140.082	0	1.71806	0.713943	0	0	1	0	1	1	0.00713867	0	0.0870429	3	1	1	0.713867	0.713867	0	0	0	0	1000	90.8173
112228	289	863	5	103	24	70	0	0	25	0	0	0	2	103.163	0	0	0	0	0	24	12	0	1	1.41888	1.15321	103.168	0	1.59377	0.812106	0	0	1	0	1	1	0.00406021	0	0.0641055	3	1	1	0.406021	0.406021	0	0	0	0	1000	90.7732
112229	289	864	5	53	24	70	0	15	25	0	0	0	2	52.9346	0	0	0	0	0	39	12	0	1	1.48748	1.22478	52.9369	0.777631	1.0642	0.920917	0	0	1	0	1	1	0.00920875	0	0.0328934	3	1	1	0.920875	0.920875	15	0	0	0	1000	90.8391
112230	152	865	5	148	24	60	2	2	25	0	0	0	2	148.12	0	0	0	0	0	28	12	0	1	5.55254	2.68896	148.259	1.03258	9.19378	3.53545	0	0	1	0	1	1	0.0307066	0	0.0921239	3	1	1	3.07066	3.07066	4	0	0	0	1000	121.506
155314	289	866	5	91	24	70	0	0	25	0	0	0	2	90.5438	0	0	0	0	0	24	12	0	1.67956	3.21141	2.57453	90.5618	0.0736363	2.88616	1.72687	0	0	1	0	1	1	0.0169151	0	0.0562725	3	1	1	1.69151	1.69151	0	0	0	0	1000	91.2658
274699	500	867	5	282	24	70	0	0	25	0	0	0	2	281.577	0	0	0	0	0	24	12	0	1	3.21141	2.11916	281.598	0	3.06814	0.785493	0	0	1	0	1	1	0.00785309	0	0.174977	4	1	1	0.785309	0.785309	0	0	0	0	1000	90.7759
152613	1050	868	5	64	30	65	0	0	25	0	0	0	2	63.6325	0	0	0	0	0	30	15	0	1	1	1	63.6325	0	0	0	0	0	1	0	1	1	0	0	0.0395394	4	1	1	0	0	0	0	0	0	1000	90.0098
31215	1000	869	5	47	60	65	0	0	20	0	0	0	2	47.374	0	0	0	0	0	60	30	0	1	1	1	47.374	0	0	0	0	0	1	0	1	1	0	0	0.0294368	4	1	1	0	0	0	0	0	0	1000	91.0705
114611	1000	870	5	37	58	65	0	0	15	0	0	0	2	36.9165	0	0	0	0	0	58	29	0	1	1	1	36.9165	0	0	0	0	0	1	0	1	1	0	0	0.0229389	4	1	1	0	0	0	0	0	0	1000	91.0528
112122	2920	871	5	81	60	65	0	0	15	0	0	0	2	81.0684	0	0	0	0	0	60	30	0	0	0.988621	0.327232	81.0806	0.106676	3.24887	1.24714	0	0	1	0	1	1	0.0121931	0	0.0503812	5	1	1	1.21931	1.21931	0	0	0	0	1000	91.4114
71571	2400	872	5	80	60	65	0	0	15	0	0	0	2	80.3508	0	0	0	0	0	60	30	0	1	1	1	80.3508	0	0	0	0	0	1	0	1	1	0	0	0.0499276	5	1	1	0	0	0	0	0	0	1000	90.7355
152614	1800	873	5	36	35	65	12	0	20	0	0	0	2	35.959	0	0	0	0	0	47	17.5	0	0.406495	0.838831	0.554685	35.9626	0.446021	1.95859	1.20237	0	0	1	0	1	1	0.0120218	0	0.0223461	5	1	1	1.20218	1.20218	12	0	0	0	1000	91.0529
71572	1690	874	5	55	58	65	0	0	25	0	0	0	2	54.5141	0	0	0	0	0	58	29	0	0.387267	0.650866	0.566307	54.5151	0.0487169	0.827825	0.483546	0	0	1	0	1	1	0.00483533	0	0.0338741	5	1	1	0.483533	0.483533	0	0	0	0	1000	91.0533
31216	1690	875	5	88	30	65	0	0	25	0	0	0	2	88.1916	0	0	0	0	0	30	15	0	0.650866	0.940731	0.769894	88.1934	0.0487328	0.937297	0.537415	0	0	1	0	1	1	0.0032867	0	0.0548009	5	1	1	0.32867	0.32867	0	0	0	0	1000	90.8377
152615	1130	876	5	152	24	65	0	0	25	0	0	0	2	152.262	0	0	0	0	0	24	12	0	0.756647	1	0.962122	152.263	0	0.542602	0.159826	0	0	1	0	1	1	0.00159824	0	0.0946119	4	1	1	0.159824	0.159824	0	0	0	0	1000	90.8373
112123	1210	877	5	62	24	70	0	0	25	0	0	0	2	62.3763	0	0	0	0	0	24	12	0	1	1	1	62.3763	0	0	0	0	0	1	0	1	1	0	0	0.0387588	4	1	1	0	0	0	0	0	0	1000	90.919
315437	820	878	4	255	24	60	0	0	25	0	0	0	2	255.254	0	0	0	0	0	24	12	0	1.29307	4.98815	2.7159	255.442	0.141265	6.39095	3.37235	0	0	1	0	1	1	0.0144655	0	0.158724	4	1	1	1.44655	1.44655	0	0	0	0	1000	90.9698
34071	280	879	4	145	22	30	2	2	25	0	0	0	2	145.147	0	0	0	0	0	26	11	0	1.16925	5.97444	4.24436	145.36	3.25997	6.5732	5.21278	0	0	1	0	1	1	0.0330572	0	0.0903223	3	1	1	3.30572	3.30572	4	0	0	0	1000	89.9302
193217	289	880	5	140	24	74	0	0	25	0	0	0	2	140.331	0	0	0	0	0	24	12	0	3.52561	5.93862	4.46676	140.408	0.533884	5.93834	2.88635	0	0	1	0	1	1	0.0171857	0	0.0872453	3	1	1	1.71857	1.71857	0	0	0	0	1000	90.7021
71584	289	881	5	281	24	70	0	0	25	0	0	0	2	281.431	0	0	0	0	0	24	12	0	0.821445	4.95872	1.33194	281.575	0	9.34263	1.53675	0	0	1	0	1	1	0.0146933	0	0.174963	3	1	1	1.46933	1.46933	0	0	0	0	1000	89.4048
112133	981	882	5	66	30	65	0	0	20	0	0	0	2	65.6723	0	0	0	0	0	30	15	0	1	1	1	65.6723	0	0	0	0	0	1	0	1	1	0	0	0.0408069	4	1	1	0	0	0	0	0	0	1000	91.6042
193233	981	883	5	73	28	65	10	0	20	0	0	0	2	72.7207	0	0	0	0	0	38	14	0	1	1	1	72.7207	0	0	0	0	0	1	0	1	1	0	0	0.0451865	4	1	1	0	0	10	0	0	0	1000	90.5313
112134	289	884	5	283	24	70	0	0	25	0	0	0	2	282.849	0	0	0	0	0	24	12	0	0	1.53624	0.602919	282.88	0	3.33328	0.89688	0	0	1	0	1	1	0.00543071	0	0.175774	3	1	1	0.543071	0.543071	0	0	0	0	1000	91.418
233797	289	885	5	242	24	70	0	0	25	0	0	0	2	242.231	0	0	0	0	0	24	12	0	0.734619	2	1.34999	242.26	0	3.09785	1.23206	0	0	1	0	1	1	0.00522323	0	0.150534	3	1	1	0.522323	0.522323	0	0	0	0	1000	90.9549
152630	486	886	5	132	29	70	0	0	25	0	0	0	2	132.045	0	0	0	0	0	29	14.5	0	1.9896	6.5931	4.72206	132.255	4.29843	7.68326	5.46649	0	0	1	0	1	1	0.0348079	0	0.0821791	4	1	1	3.48079	3.48079	0	0	0	0	1000	90.6636
274586	289	887	5	114	24	70	0	0	25	0	0	0	2	113.633	0	0	0	0	0	24	12	0	1.7158	7.55434	5.38285	114.076	3.98992	13.3333	8.28498	0	0	1	0	1	1	0.051181	0	0.0708838	3	1	1	5.1181	5.1181	0	0	0	0	1000	90.862
31224	130	888	5	142	24	70	0	0	25	0	0	0	2	141.545	0	0	0	0	0	24	12	0	0	3.98791	0.724094	141.736	0	10.8907	3.64592	0	0	1	0	1	1	0.0281362	0	0.0880704	3	1	1	2.81362	2.81362	0	0	0	0	1000	90.0393
315449	289	889	5	138	24	70	0	0	25	0	0	0	2	138.497	0	0	0	0	0	24	12	0	0	0	0	138.497	0	0	0	0	0	1	0	1	1	0	0	0.0860578	3	1	1	0	0	0	0	0	0	1000	89.7427
112168	289	890	5	128	24	70	0	0	25	0	0	0	2	127.761	0	0	0	0	0	24	12	0	0	1.05138	0.71099	127.769	0	1.83551	0.822977	0	0	1	0	1	1	0.00822874	0	0.0793922	3	1	1	0.822874	0.822874	0	0	0	0	1000	90.9722
274627	289	891	5	123	24	70	0	0	25	0	0	0	2	122.53	0	0	0	0	0	24	12	0	1	1.4659	1.12986	122.536	0	1.79417	0.718567	0	0	1	0	1	1	0.00380212	0	0.0761406	3	1	1	0.380212	0.380212	0	0	0	0	1000	91.1171
315477	289	892	5	282	24	70	0	0	25	0	0	0	2	282.498	0	0	0	0	0	24	12	0	0.0998638	2	1.05616	282.529	0	3.33327	0.991433	0	0	1	0	1	1	0.00672546	0	0.175555	3	1	1	0.672546	0.672546	0	0	0	0	1000	90.8519
112169	289	893	5	242	24	70	0	0	25	0	0	0	2	241.573	0	0	0	0	0	24	12	0	0	4	1.49714	241.676	0.957529	5.5559	2.48451	0	0	1	0	1	1	0.0165511	0	0.150171	3	1	1	1.65511	1.65511	0	0	0	0	1000	91.3148
193265	289	894	5	122	24	70	0	0	25	0	0	0	2	122.166	0	0	0	0	0	24	12	0	1	1.02104	1.00585	122.166	0	0.0798861	0.032663	0	0	1	0	1	1	0.000172188	0	0.0759107	3	1	1	0.0172188	0.0172188	0	0	0	0	1000	90.6446
193266	289	895	5	283	24	70	0	0	20	0	0	0	2	282.63	0	0	0	0	0	24	12	0	1	1.72651	1.04993	282.636	0	2.65418	0.257093	0	0	1	0	1	1	0.00257048	0	0.175622	3	1	1	0.257048	0.257048	0	0	0	0	1000	89.9061
274628	289	896	5	241	24	70	0	0	25	0	0	0	2	241.04	0	0	0	0	0	24	12	0	0.762345	2.68782	1.39033	241.068	0.0295224	2.91046	1.21428	0	0	1	0	1	1	0.00798726	0	0.149793	3	1	1	0.798726	0.798726	0	0	0	0	1000	90.5075
71621	289	897	5	108	24	70	0	0	25	0	0	0	2	108.129	0	0	0	0	0	24	12	0	3	4.85002	3.51733	108.18	0.283616	4.96165	2.63641	0	0	1	0	1	1	0.0171013	0	0.0672202	3	1	1	1.71013	1.71013	0	0	0	0	1000	89.6273
152670	80	898	5	131	29	70	0	0	25	0	0	0	2	130.859	0	0	0	0	0	29	14.5	0	0.866361	3.68462	1.89721	130.924	0.599652	5.11767	2.78661	0	0	1	0	1	1	0.021526	0	0.0813522	2	1	1	2.1526	2.1526	0	0	0	0	1000	89.0267
71622	130	899	5	140	24	70	0	0	25	0	0	0	2	139.732	0	0	0	0	0	24	12	0	2.9425	5.66739	4.73026	139.852	1.93946	6.04928	3.93841	0	0	1	0	1	1	0.0194841	0	0.0868998	3	1	1	1.94841	1.94841	0	0	0	0	1000	92.3985
152678	289	900	5	122	24	70	0	0	25	0	0	0	2	122.282	0	0	0	0	0	24	12	0	1	2.9425	1.6568	122.321	0.181763	4.15115	2.11373	0	0	1	0	1	1	0.0158803	0	0.0760068	3	1	1	1.58803	1.58803	0	0	0	0	1000	91.2335
74105	289	901	5	142	24	65	0	0	25	0	0	0	2	141.783	0	0	0	0	0	24	12	0	1	1.44618	1.14535	141.785	0	1.00795	0.3242	0	0	1	0	1	1	0.00314686	0	0.088101	3	1	1	0.314686	0.314686	0	0	0	0	1000	90.6438
31267	289	902	5	141	24	65	0	0	25	0	0	0	2	140.728	0	0	0	0	0	24	12	0	0	1.43271	0.947794	140.746	0.0395489	3.33234	1.0183	0	0	1	0	1	1	0.0101794	0	0.0874555	3	1	1	1.01794	1.01794	0	0	0	0	1000	90.9775
193280	289	903	5	241	24	65	0	0	25	0	0	0	2	241.335	0	0	0	0	0	24	12	0	0	1	0.825307	241.34	0	1.55077	0.414381	0	0	1	0	1	1	0.00414353	0	0.149962	3	1	1	0.414353	0.414353	0	0	0	0	1000	91.4007
317752	152	904	5	406	24	60	1	1	25	0	0	0	2	406.331	0	0	0	0	0	26	12	0	0.299944	2.17555	1.19093	406.375	0	3.12835	1.0931	0	0	1	0	1	1	0.00461546	0	0.25251	3	1	1	0.461546	0.461546	2	0	0	0	1000	91.0768
71632	289	905	5	141	24	70	0	0	25	0	0	0	2	141.293	0	0	0	0	0	24	12	0	2	5.9898	4.10865	141.516	2.20989	9.20748	5.03778	0	0	1	0	1	1	0.0281933	0	0.0879338	3	1	1	2.81933	2.81933	0	0	0	0	1000	91.7626
233840	440	906	5	123	24	70	0	0	25	0	0	0	2	123.036	0	0	0	0	0	24	12	0	0.612198	4.43083	1.73605	123.138	0	6.70891	3.10611	0	0	1	0	1	1	0.0310111	0	0.0765143	4	1	1	3.10111	3.10111	0	0	0	0	1000	90.7725
112179	470	907	5	113	24	70	0	0	25	0	0	0	2	113.041	0	0	0	0	0	24	12	0	0.0687111	4.24554	1.56514	113.15	2.67397	6.51547	4.17667	0	0	1	0	1	1	0.036914	0	0.0703083	4	1	1	3.6914	3.6914	0	0	0	0	1000	90.3215
31268	380	908	5	412	24	70	0	0	25	0	0	0	2	411.807	0	0	0	0	0	24	12	0	0	5.70527	2.24411	411.973	0	6.58147	2.09506	0	0	1	0	1	1	0.0138486	0	0.255988	4	1	1	1.38486	1.38486	0	0	0	0	1000	90.7276
152679	2820	909	5	111	14	31	1	1	25	0	0	0	2	110.749	0	0	0	0	0	16	7	0	0	1	0.567059	110.761	0	2.7749	0.90312	0	0	1	0	1	1	0.00902846	0	0.0688236	5	1	1	0.902846	0.902846	2	0	0	0	1000	91.5535
112180	289	910	5	125	24	70	0	0	25	0	0	0	2	124.567	0	0	0	0	0	24	12	0	1.51079	4.94886	3.03171	124.621	1.51362	4.2447	2.76034	0	0	1	0	1	1	0.0275881	0	0.077436	3	1	1	2.75881	2.75881	0	0	0	0	1000	90.5525
114610	289	911	5	113	18	31	1	1	25	0	0	0	2	112.965	0	0	0	0	0	20	9	0	1.24868	8.84526	3.40143	113.458	0.552812	16.9935	6.988	0	0	1	0	1	1	0.066955	0	0.0704995	3	1	1	6.6955	6.6955	2	0	0	0	1000	89.3587
233841	289	912	5	245	24	70	0	0	25	0	0	0	2	245.441	0	0	0	0	0	24	12	0	0.995811	4.58046	1.69209	245.511	0	4.58571	1.62356	0	0	1	0	1	1	0.0146008	0	0.152553	3	1	1	1.46008	1.46008	0	0	0	0	1000	90.9546
152680	152	913	5	75	25	70	0	0	25	0	0	0	2	75.272	0	0	0	0	0	25	12.5	0	0.400362	1.41641	0.648051	75.2866	0.1722	3.71812	1.41556	0	0	1	0	1	1	0.0134957	0	0.0467809	3	1	1	1.34957	1.34957	0	0	0	0	1000	137.213
274639	289	914	5	130	25	70	0	0	25	0	0	0	2	129.797	0	0	0	0	0	25	12.5	0	0.0262979	1.71029	0.976511	129.874	0.2783	8.7093	2.37133	0	0	1	0	1	1	0.0129664	0	0.0806997	3	1	1	1.29664	1.29664	0	0	0	0	1000	49.7961
155050	350	915	5	213	22	60	1	1	25	0	0	0	2	213.264	0	0	0	0	0	24	11	0	4.30884	12.4058	8.66165	213.855	3.20907	11.0818	6.89693	0	0	1	0	1	1	0.0378621	0	0.132883	3	1	1	3.78621	3.78621	2	0	0	0	1000	91.6541
31269	350	916	5	182	26	60	0	0	25	0	0	0	2	181.632	0	0	0	0	0	26	13	0	1.01654	8.89271	4.65536	182.36	3.33325	13.4528	8.16111	0	0	1	0	1	1	0.0431901	0	0.113313	3	1	1	4.31901	4.31901	0	0	0	0	1000	91.9072
71633	289	917	5	124	24	70	0	0	25	0	0	0	2	123.961	0	0	0	0	0	24	12	0	1.67956	6.09444	3.57668	124.048	1.66431	5.35112	3.56204	0	0	1	0	1	1	0.0355901	0	0.0770799	3	1	1	3.55901	3.55901	0	0	0	0	1000	1.36286
315559	289	918	5	96	24	70	0	0	25	0	0	0	2	95.67	0	0	0	0	0	24	12	0	6.09444	7.46275	6.81916	95.6837	0.191699	2.31056	1.43035	0	0	1	0	1	1	0.0143003	0	0.0594551	3	1	1	1.43003	1.43003	0	0	0	0	1000	1.78635
274719	289	919	5	114	24	70	0	0	25	0	0	0	2	113.545	0	0	0	0	0	24	12	0	1	1	1	113.545	0	0	0	0	0	1	0	1	1	0	0	0.0705533	3	1	1	0	0	0	0	0	0	1000	1.32325
193352	380	920	5	212	24	70	0	0	25	0	0	0	2	212.283	0	0	0	0	0	24	12	0	1	3.21141	1.3747	212.326	0	5.66588	1.04243	0	0	1	0	1	1	0.0104152	0	0.131933	4	1	1	1.04152	1.04152	0	0	0	0	1000	0.847595
195776	289	921	5	372	24	70	0	0	25	0	0	0	2	371.692	0	0	0	0	0	24	12	0	1.6156	4.56215	3.09813	371.803	0	5.03622	1.8369	0	0	1	0	1	1	0.00792504	0	0.231027	3	1	1	0.792504	0.792504	0	0	0	0	1000	1.003
71707	289	922	5	158	24	70	0	0	25	0	0	0	2	158.322	0	0	0	0	0	24	12	0	3.30786	4.7557	3.80191	158.341	0.0451793	3.72713	1.06792	0	0	1	0	1	1	0.0091438	0	0.0983887	3	1	1	0.91438	0.91438	0	0	0	0	1000	351.231
195778	289	923	5	148	24	70	0	0	25	0	0	0	2	147.536	0	0	0	0	0	24	12	0	0	1.01201	0.513646	147.551	0	3.17575	0.686189	0	0	1	0	1	1	0.00685868	0	0.0916839	3	1	1	0.685868	0.685868	0	0	0	0	1000	1.26859
112249	440	924	5	232	24	70	0	0	25	0	0	0	2	231.786	0	0	0	0	0	24	12	0	0	2.3798	1.31155	231.83	0	2.84811	1.5619	0	0	1	0	1	1	0.0102653	0	0.144052	4	1	1	1.02653	1.02653	0	0	0	0	1000	1.02494
233906	150	925	5	212	24	70	0	0	25	0	0	0	2	211.619	0	0	0	0	0	24	12	0	2.3798	5.00084	4.14455	211.663	0.159839	3.2981	1.71743	0	0	1	0	1	1	0.0123831	0	0.131521	3	1	1	1.23831	1.23831	0	0	0	0	1000	0.602426
152752	289	926	5	156	24	70	0	0	25	0	0	0	2	155.562	0	0	0	0	0	24	12	0	3.02017	7.32828	5.09393	155.975	0.0820364	13.1053	6.13176	0	0	1	0	1	1	0.0276205	0	0.0969184	3	1	1	2.76205	2.76205	0	0	0	0	1000	0.575737
112250	289	927	5	222	14	31	1	1	25	0	0	0	2	222.373	0	0	0	0	0	16	7	0	0.0215351	1.18856	0.814753	222.391	0.191574	2.53064	1.01414	0	0	1	0	1	1	0.00524765	0	0.138187	3	1	1	0.524765	0.524765	2	0	0	0	1000	267.349
118369	289	928	5	364	24	70	0	0	25	0	0	0	2	363.617	0	0	0	0	0	24	12	0	0	1.06271	0.896583	363.631	0	3.33263	0.292373	0	0	1	0	1	1	0.0029225	0	0.22595	3	1	1	0.29225	0.29225	0	0	0	0	1000	359.793
152753	289	929	5	235	24	70	0	0	25	0	0	0	2	234.83	0	0	0	0	0	24	12	0	0	1	0.777495	234.842	0	2.8877	0.42596	0	0	1	0	1	1	0.00425818	0	0.145924	3	1	1	0.425818	0.425818	0	0	0	0	1000	1.17323
233907	289	930	5	215	24	70	0	0	25	0	0	0	2	215.479	0	0	0	0	0	24	12	0	0	1	0.798869	215.488	0	2.67399	0.464162	0	0	1	0	1	1	0.00464063	0	0.133898	3	1	1	0.464063	0.464063	0	0	0	0	1000	1.74173
71708	80	931	5	151	24	70	0	0	25	0	0	0	2	151.407	0	0	0	0	0	24	12	0	0	1.72241	1.13131	151.422	0.0567473	2.06804	1.15658	0	0	1	0	1	1	0.0113749	0	0.0940894	2	1	1	1.13749	1.13749	0	0	0	0	1000	0.975461
152754	370	932	4	275	24	65	1	0	25	0	0	0	2	274.531	0	0	0	0	0	25	12	0	0	1	0.619029	274.543	0	2.00747	0.59677	0	0	1	0	1	1	0.00364241	0	0.170593	4	1	1	0.364241	0.364241	1	0	0	0	1000	0.739092
33833	730	933	4	537	24	65	0	0	25	0	0	0	2	537.173	0	0	0	0	0	24	12	0	0.556395	1.4871	1.10218	537.185	0	1.78616	0.346541	0	0	1	0	1	1	0.00173256	0	0.333791	4	1	1	0.173256	0.173256	0	0	0	0	1000	0.474294
74113	1000	934	4	168	30	65	0	0	25	0	0	0	2	168.176	0	0	0	0	0	30	15	0	0.867522	1	0.989709	168.177	0	0.507046	0.0787742	0	0	1	0	1	1	0.000787731	0	0.1045	4	1	1	0.0787731	0.0787731	0	0	0	0	1000	4.61116
71709	1350	935	5	142	30	65	0	0	25	0	0	0	2	141.659	0	0	0	0	0	30	15	0	0.151289	1	0.514514	141.674	0.0720152	2.16026	1.12937	0	0	1	0	1	1	0.00599059	0	0.088032	5	1	1	0.599059	0.599059	0	0	0	0	1000	1.23795
114612	1870	936	5	21	30	65	10	0	25	0	0	0	2	21.495	0	0	0	0	0	40	15	0	1	1	1	21.495	0	0	0	0	0	1	0	1	1	0	0	0.0133563	5	1	1	0	0	10	0	0	0	1000	1.6069
71710	590	937	5	35	26	65	0	0	25	0	0	0	2	35.1664	0	0	0	0	0	26	13	0	0.958598	1	0.989649	35.1665	0	0.235465	0.117733	0	0	1	0	1	1	0.00117732	0	0.0218514	4	1	1	0.117732	0.117732	0	0	0	0	1000	0.134622
31358	590	938	5	70	30	65	0	0	25	0	0	0	2	69.9051	0	0	0	0	0	30	15	0	0	0.958598	0.450889	69.9158	0	2.68615	1.37146	0	0	1	0	1	1	0.0137107	0	0.0434436	4	1	1	1.37107	1.37107	0	0	0	0	1000	0.134686
152755	900	939	5	119	24	70	0	0	25	0	0	0	2	118.531	0	0	0	0	0	24	12	0	0	2.2555	0.7082	118.563	0	3.22274	1.90315	0	0	1	0	1	1	0.0190236	0	0.0736717	4	1	1	1.90236	1.90236	0	0	0	0	1000	357.286
233908	900	940	5	115	24	60	0	2	20	0	0	0	2	114.605	0	0	0	0	0	26	12	0	2.2555	5.62443	4.36593	114.673	1.12529	4.5241	3.1617	0	0	1	0	1	1	0.0293787	0	0.0712543	4	1	1	2.93787	2.93787	2	0	0	0	1000	359.012
71711	1310	941	5	117	22	60	2	2	25	0	0	0	2	117.083	0	0	0	0	0	26	11	0	2.66647	5.37053	4.12322	117.122	0.43228	3.56482	2.30979	0	0	1	0	1	1	0.0230876	0	0.0727762	5	1	1	2.30876	2.30876	4	0	0	0	1000	357.702
152756	1310	942	5	453	22	60	2	2	25	0	0	0	2	452.957	0	0	0	0	0	26	11	0	1.76613	6	4.29852	453.063	0	5.66075	1.71141	0	0	1	0	1	1	0.00934501	0	0.28152	5	1	1	0.934501	0.934501	4	0	0	0	1000	1.60374
233909	1310	943	5	223	24	60	2	2	45	0	0	0	2	223.335	0	0	0	0	0	28	12	0	3.18505	7.04895	4.52968	223.43	0.042551	4.71198	2.48448	0	0	2	0	1	1	0.0172936	0	0.138833	5	1	1	1.72936	1.72936	4	0	0	0	1000	1.50759
317760	700	944	5	644	30	70	0	0	25	0	0	0	2	643.76	0	0	0	0	0	30	15	0	0.762515	4.89141	2.80608	644.073	0.00945315	11.3649	1.78721	0	0	1	0	1	1	0.00641059	0	0.400208	4	1	1	0.641059	0.641059	0	0	0	0	1000	4.42763
274572	700	945	5	63	46	70	0	0	20	0	0	0	2	63.3728	0	0	0	0	0	46	23	0	1	2	1.63689	63.385	0	2.7896	1.57814	0	0	1	0	1	1	0.0157766	0	0.0393856	4	1	1	1.57766	1.57766	0	0	0	0	1000	0.726729
152609	1530	946	5	28	38	65	15	0	20	0	0	0	2	28.3396	0	0	0	0	0	53	19	0	1	1	1	28.3396	0	0	0	0	0	1	0	1	1	0	0	0.0176094	5	1	1	0	0	15	0	0	0	1000	0.726852
315433	1530	947	5	78	38	65	15	15	20	0	0	0	2	78.2015	0	0	0	0	0	68	19	0	0.155525	1	0.838665	78.2126	0	3.33324	1.08012	0	0	1	0	1	1	0.0107972	0	0.048599	5	1	1	1.07972	1.07972	30	0	0	0	1000	0.726749
315434	1350	948	5	52	38	65	15	11	15	0	0	0	2	52.4994	0	0	0	0	0	64	19	0	0	0.155525	0.0550688	52.5	0.246666	0.592484	0.419576	0	0	1	0	1	1	0.00296239	0	0.032622	5	1	1	0.296239	0.296239	26	0	0	0	1000	0.432459
195770	2360	949	5	93	60	65	0	0	15	0	0	0	2	92.8386	0	0	0	0	0	60	30	0	0.988621	1	0.998631	92.8386	0	0.0509342	0.0122569	0	0	1	0	1	1	0.000122569	0	0.0576872	5	1	1	0.0122569	0.0122569	0	0	0	0	1000	0.321349
233780	1340	950	5	94	60	65	0	0	15	0	0	0	2	93.803	0	0	0	0	0	60	30	0	0.0222063	1	0.717575	93.811	0	2.04304	1.04245	0	0	1	0	1	1	0.010423	0	0.0582914	5	1	1	1.0423	1.0423	0	0	0	0	1000	359.891
112119	860	951	5	60	38	65	0	11	15	0	0	0	2	59.9688	0	0	0	0	0	49	19	0	1	1	1	59.9688	0	0	0	0	0	1	0	1	1	0	0	0.0372629	4	1	1	0	0	11	0	0	0	1000	1.02428
152610	650	952	5	19	30	65	15	15	20	0	0	0	2	19.282	0	0	0	0	0	60	15	0	1	1	1	19.282	0	0	0	0	0	1	0	1	1	0	0	0.0119813	4	1	1	0	0	30	0	0	0	1000	1.65846
112120	650	953	5	85	30	65	0	0	25	0	0	0	2	85.4842	0	0	0	0	0	30	15	0	1	1.05138	1.00563	85.4843	0	0.274374	0.0601064	0	0	1	0	1	1	0.000601062	0	0.0531175	4	1	1	0.0601062	0.0601062	0	0	0	0	1000	1.65896
31214	210	954	5	314	24	70	0	0	25	0	0	0	2	313.759	0	0	0	0	0	24	12	0	1	4.43083	1.99719	313.8	0.00913997	3.21044	1.16342	0	0	1	0	1	1	0.0109332	0	0.194986	3	1	1	1.09332	1.09332	0	0	0	0	1000	1.1895
112121	289	955	5	106	24	70	0	0	25	0	0	0	2	105.674	0	0	0	0	0	24	12	0	4.43083	5.21829	4.99229	105.683	0.124307	2.21129	1.00021	0	0	1	0	1	1	0.00745117	0	0.0656681	3	1	1	0.745117	0.745117	0	0	0	0	1000	0.945363
152611	289	956	5	41	14	20	1	1	25	0	0	0	2	41.2943	0	0	0	0	0	16	7	0	4.8531	5.52522	5.0451	41.3054	0.463811	3.25528	1.85991	0	0	1	0	1	0	0.016272	0	0.025666	3	1	1	1.6272	1.6272	2	0	0	0	1000	1.32647
152612	486	957	5	171	18	20	1	1	25	0	0	0	2	171.448	0	0	0	0	0	20	9	0	5.13005	7.56143	6.19247	171.534	0.98365	5.43815	2.78427	0	0	1	0	1	0	0.0141743	0	0.106586	4	1	1	1.41743	1.41743	2	0	0	0	1000	9.78414
233781	289	958	5	125	18	20	1	1	25	0	0	0	2	124.957	0	0	0	0	0	20	9	0	3.77962	6.4866	5.53599	125.063	0.985131	5.76372	3.67524	0	0	1	0	1	0	0.0216449	0	0.0777106	3	1	1	2.16449	2.16449	2	0	0	0	1000	0.151873
33832	490	959	5	359	24	70	0	0	25	0	0	0	2	359.452	0	0	0	0	0	24	12	0	1	4.78794	2.93042	359.553	0	3.86783	2.04707	0	0	1	0	1	1	0.0105351	0	0.223416	4	1	1	1.05351	1.05351	0	0	0	0	1000	1.03283
233782	1440	960	5	127	30	70	0	0	25	0	0	0	2	127.18	0	0	0	0	0	30	15	0	1	1	1	127.18	0	0	0	0	0	1	0	1	1	0	0	0.079026	5	1	1	0	0	0	0	0	0	1000	0.918432
233783	1290	961	5	108	30	65	0	0	20	0	0	0	2	108.134	0	0	0	0	0	30	15	0	0.387267	1	0.807077	108.138	0	1.72126	0.566687	0	0	1	0	1	1	0.00566621	0	0.0671938	5	1	1	0.566621	0.566621	0	0	0	0	1000	0.913017
74106	1290	962	5	36	24	60	14	15	20	0	0	0	2	35.7016	0	0	0	0	0	53	12	0	0.387267	0.94249	0.796099	35.7097	0.0846329	3.02572	1.55551	0	0	1	0	1	1	0.0155482	0	0.022189	5	1	1	1.55482	1.55482	29	0	0	0	1000	0.912843
315435	1290	963	5	73	24	60	14	14	20	0	0	0	2	73.0791	0	0	0	0	0	52	12	0	0.914016	1	0.940444	73.0793	0.053119	0.289592	0.156622	0	0	1	0	1	1	0.00117659	0	0.0454093	5	1	1	0.117659	0.117659	28	0	0	0	1000	0.913087
315436	730	964	5	315	24	60	0	0	25	0	0	0	2	314.948	0	0	0	0	0	24	12	0	1	1	1	314.948	0	0	0	0	0	1	0	1	1	0	0	0.1957	4	1	1	0	0	0	0	0	0	1000	1.29654
193215	410	965	5	105	24	70	0	0	25	0	0	0	2	105.216	0	0	0	0	0	24	12	0	0.612198	1	0.841894	105.217	0	1.1518	0.368589	0	0	1	0	1	1	0.00368572	0	0.0653791	4	1	1	0.368572	0.368572	0	0	0	0	1000	1.18671
193216	289	966	5	105	24	70	0	0	25	0	0	0	2	105.27	0	0	0	0	0	24	12	0	0.612198	1.51079	0.993694	105.277	0	2.20606	0.853689	0	0	1	0	1	1	0.00853549	0	0.0654162	3	1	1	0.853549	0.853549	0	0	0	0	1000	4.26672
315485	289	967	5	45	10	20	1	1	25	0	0	0	2	45.2507	0	0	0	0	0	12	5	0	1.51079	2.98484	2.25218	45.2747	3.21888	3.29617	3.25753	0	0	1	0	1	0	0.032558	0	0.0281324	3	1	1	3.2558	3.2558	2	0	0	0	1000	0.824032
193277	289	968	5	31	24	70	0	0	25	0	0	0	2	31.0731	0	0	0	0	0	24	12	0	3.44722	3.55734	3.47844	31.0734	0.0475002	0.66129	0.354398	0	0	1	0	1	1	0.00354391	0	0.0193081	3	1	1	0.354391	0.354391	0	0	0	0	1000	0.816495
114617	289	969	5	125	24	70	0	0	25	0	0	0	2	124.776	0	0	0	0	0	24	12	0	1	1	1	124.776	0	0	0	0	0	1	0	1	1	0	0	0.0775323	3	1	1	0	0	0	0	0	0	1000	1.61342
274635	289	970	5	108	24	70	0	0	25	0	0	0	2	108.225	0	0	0	0	0	24	12	0	0.756647	1	0.97271	108.226	0	1.00261	0.224867	0	0	1	0	1	1	0.00224855	0	0.0672486	3	1	1	0.224855	0.224855	0	0	0	0	1000	1.8852
112175	289	971	5	424	24	70	0	0	25	0	0	0	2	423.859	0	0	0	0	0	24	12	0	0	1.43271	0.593828	423.88	0	2.93425	0.516613	0	0	1	0	1	1	0.00337998	0	0.263387	3	1	1	0.337998	0.337998	0	0	0	0	1000	0.539174
33823	289	972	5	100	14	30	1	1	25	0	0	0	2	99.9536	0	0	0	0	0	16	7	0	4.24554	8.96822	7.10057	100.084	1.97911	6.53165	4.84903	0	0	1	0	1	1	0.0471873	0	0.0621892	3	1	1	4.71873	4.71873	2	0	0	0	1000	5.92126
155053	289	973	5	222	18	31	1	1	25	0	0	0	2	221.586	0	0	0	0	0	20	9	0	2.02821	7.12452	3.31339	221.787	0.00615417	9.84209	2.7157	0	0	1	0	1	1	0.0229784	0	0.137812	3	1	1	2.29784	2.29784	2	0	0	0	1000	11.0457
193278	289	974	5	69	24	65	15	0	25	0	0	0	2	69.2828	0	0	0	0	0	39	12	0	2.93871	3.92942	3.64389	69.2953	0.685121	2.88381	1.57289	0	0	1	0	1	1	0.0142968	0	0.0430581	3	1	1	1.42968	1.42968	15	0	0	0	1000	0.106033
152673	570	975	5	311	24	70	0	0	25	0	0	0	2	310.722	0	0	0	0	0	24	12	0	1	3.83052	1.62639	310.756	0	3.389	0.911159	0	0	1	0	1	1	0.00910848	0	0.193095	4	1	1	0.910848	0.910848	0	0	0	0	1000	0.965022
193279	470	976	5	127	24	70	0	0	25	0	0	0	2	127.174	0	0	0	0	0	24	12	0	0	1	0.410972	127.182	0	1.95895	0.786389	0	0	1	0	1	1	0.00786276	0	0.0790271	4	1	1	0.786276	0.786276	0	0	0	0	1000	1.60956
33831	430	977	5	42	24	65	0	0	25	0	0	0	2	41.7184	0	0	0	0	0	24	12	0	0	0.466144	0.187361	41.7214	0.679018	1.5557	1.11738	0	0	1	0	1	1	0.0111728	0	0.0259245	4	1	1	1.11728	1.11728	0	0	0	0	1000	1.42629
152674	270	978	5	424	24	70	0	0	25	0	0	0	2	423.695	0	0	0	0	0	24	12	0	0	2	1.48387	423.717	0	2.12592	0.70811	0	0	1	0	1	1	0.00472013	0	0.263286	3	1	1	0.472013	0.472013	0	0	0	0	1000	359.936
315486	110	979	5	105	24	70	0	0	25	0	0	0	2	104.84	0	0	0	0	0	24	12	0	0	2.10102	0.885338	104.869	0.612807	3.38673	2.0043	0	0	1	0	1	1	0.0200347	0	0.0651624	3	1	1	2.00347	2.00347	0	0	0	0	1000	1.04669
152675	289	980	5	104	24	70	0	0	25	0	0	0	2	103.738	0	0	0	0	0	24	12	0	2.10102	4.58046	3.64793	103.775	1.06273	3.78719	2.3904	0	0	1	0	1	1	0.0238926	0	0.0644825	3	1	1	2.38926	2.38926	0	0	0	0	1000	2.09098
112176	289	981	5	57	24	65	0	0	25	0	0	0	2	56.5358	0	0	0	0	0	24	12	0	0	0.533414	0.133365	56.5409	0	1.88699	0.94358	0	0	1	0	1	1	0.00943412	0	0.0351329	3	1	1	0.943412	0.943412	0	0	0	0	1000	0.744285
315487	289	982	5	85	24	65	15	0	25	0	0	0	2	84.6867	0	0	0	0	0	39	12	0	0.0272473	1	0.618459	84.7017	1.00242	3.20531	1.69974	0	0	1	0	1	1	0.0114845	0	0.0526312	3	1	1	1.14845	1.14845	15	0	0	0	1000	0.821131
71629	289	983	5	126	24	65	0	0	25	0	0	0	2	126.238	0	0	0	0	0	24	12	0	0	1	0.255653	126.253	0	3.07599	0.813988	0	0	1	0	1	1	0.00792063	0	0.0784497	3	1	1	0.792063	0.792063	0	0	0	0	1000	0.821721
112177	289	984	5	108	24	70	0	0	25	0	0	0	2	107.824	0	0	0	0	0	24	12	0	1	1.13684	1.077	107.824	0.0672187	0.440409	0.253815	0	0	1	0	1	1	0.00126907	0	0.0669988	3	1	1	0.126907	0.126907	0	0	0	0	1000	1.46946
195769	289	985	5	210	12	31	1	1	25	0	0	0	2	209.635	0	0	0	0	0	14	6	0	0.268817	1.80285	1.10306	209.653	0.0659662	2.28153	1.11479	0	0	1	0	1	1	0.007317	0	0.130272	3	1	1	0.7317	0.7317	2	0	0	0	1000	1.13395
31264	289	986	5	106	24	70	0	0	25	0	0	0	2	106.501	0	0	0	0	0	24	12	0	0	1	0.372878	106.515	0	3.33232	0.939246	0	0	1	0	1	1	0.00938836	0	0.0661852	3	1	1	0.938836	0.938836	0	0	0	0	1000	1.41285
31265	289	987	5	105	24	70	0	0	25	0	0	0	2	105.253	0	0	0	0	0	24	12	0	0	1.29589	0.684989	105.262	0.495163	1.64945	1.23123	0	0	1	0	1	1	0.012311	0	0.065407	3	1	1	1.2311	1.2311	0	0	0	0	1000	1.02324
315488	486	988	5	108	24	70	0	0	25	0	0	0	2	107.629	0	0	0	0	0	24	12	0	3.32466	4.14194	3.97753	107.638	0.0677797	2.80367	0.910036	0	0	1	0	1	1	0.00759287	0	0.0668833	4	1	1	0.759287	0.759287	0	0	0	0	1000	0.67431
315489	289	989	5	112	22	31	1	1	25	0	0	0	2	112.319	0	0	0	0	0	24	11	0	1	2.07847	1.46646	112.328	0	2.06218	0.960251	0	0	1	0	1	1	0.00960103	0	0.0697975	3	1	1	0.960103	0.960103	2	0	0	0	1000	3.90959
274636	289	990	5	49	12	20	1	1	25	0	0	0	2	48.8088	0	0	0	0	0	14	6	0	1	1	1	48.8088	0	0	0	0	0	1	0	1	0	0	0	0.0303284	3	1	1	0	0	2	0	0	0	1000	1.68539
276810	486	991	5	105	12	31	1	1	25	0	0	0	2	105.35	0	0	0	0	0	14	6	0	3.21504	5.18476	4.48619	105.429	1.57503	6.10206	3.44894	0	0	1	0	1	1	0.0186829	0	0.0655105	4	1	1	1.86829	1.86829	2	0	0	0	1000	1.87039
71630	152	992	5	107	10	20	1	1	25	0	0	0	2	106.926	0	0	0	0	0	12	5	0	1.19079	2.76858	1.78018	106.946	0.161297	2.85913	1.64835	0	0	1	0	1	0	0.0147531	0	0.0664532	3	1	1	1.47531	1.47531	2	0	0	0	1000	76.9484
71631	184	993	5	358	16	31	2	2	25	0	0	0	2	358.395	0	0	0	0	0	20	8	0	1.94182	4	2.97077	358.467	0	3.3323	1.51253	0	0	1	0	1	1	0.00574163	0	0.222741	3	1	1	0.574163	0.574163	4	0	0	0	1000	92.9951
152676	340	994	4	131	22	60	12	2	20	0	0	0	2	130.904	0	0	0	0	0	36	11	0	1	2	1.45242	130.911	0	1.65184	0.763959	0	0	1	0	1	1	0.00763875	0	0.0813446	3	1	1	0.763875	0.763875	14	0	0	0	1000	91.4498
31266	520	995	4	255	22	60	2	2	25	0	0	0	2	254.538	0	0	0	0	0	26	11	0	0.514203	2.60069	1.54674	254.601	0	5.45562	1.44932	0	0	1	0	1	1	0.00819514	0	0.158202	4	1	1	0.819514	0.819514	4	0	0	0	1000	91.4504
233838	520	996	4	133	22	60	2	2	25	0	0	0	2	132.865	0	0	0	0	0	26	11	0	0.514203	2	1.60337	132.881	0	2.62036	1.11842	0	0	1	0	1	1	0.0111814	0	0.0825686	4	1	1	1.11814	1.11814	4	0	0	0	1000	90.8766
233839	70	997	5	272	16	31	2	2	25	0	0	0	2	271.652	0	0	0	0	0	20	8	0	0.949575	2	1.33456	271.665	0	2.11244	0.626698	0	0	1	0	1	1	0.00386662	0	0.168805	2	1	1	0.386662	0.386662	4	0	0	0	1000	93.1178
112178	289	998	5	163	22	31	1	1	25	0	0	0	2	162.664	0	0	0	0	0	24	11	0	1	1.71634	1.40688	162.669	0	1.39403	0.604603	0	0	1	0	1	1	0.00440366	0	0.101078	3	1	1	0.440366	0.440366	2	0	0	0	1000	96.2606
196045	152	999	5	131	18	20	1	1	25	0	0	0	2	131.058	0	0	0	0	0	20	9	0	2.27588	4	3.40779	131.086	0.00182208	3.20906	1.82412	0	0	1	0	1	0	0.0131526	0	0.0814533	3	1	1	1.31526	1.31526	2	0	0	0	1000	160.982
315490	152	1000	5	164	18	31	1	1	25	0	0	0	2	163.568	0	0	0	0	0	20	9	0	1	2.27588	1.76694	163.576	0	1.73821	0.780055	0	0	1	0	1	1	0.0077999	0	0.101641	3	1	1	0.77999	0.77999	2	0	0	0	1000	111.334
274637	230	1001	5	63	24	31	1	10	25	0	0	0	2	63.1421	0	0	0	0	0	35	12	0	1	1	1	63.1421	0	0	0	0	0	1	0	1	1	0	0	0.0392347	3	1	1	0	0	11	0	0	0	1000	90.8285
274638	230	1002	5	48	40	60	4	0	20	0	0	0	2	48.1858	0	0	0	0	0	44	20	0	0.552194	1.09947	0.755504	48.1913	0.918452	1.78208	1.45588	0	0	1	0	1	1	0.0113563	0	0.0299447	3	1	1	1.13563	1.13563	4	0	0	0	1000	90.8989
315491	360	1003	5	120	40	60	4	0	20	0	0	0	2	119.882	0	0	0	0	0	44	20	0	0.70644	1.5578	1.33306	119.889	0.0725531	1.70069	0.893453	0	0	1	0	1	1	0.00710128	0	0.0744952	3	1	1	0.710128	0.710128	4	0	0	0	1000	91.2472
152677	710	1004	5	47	40	60	1	10	20	0	0	0	2	46.6181	0	0	0	0	0	51	20	0	1	1.33811	1.08453	46.6205	0	1.45058	0.725326	0	0	1	0	1	1	0.00725249	0	0.0289686	4	1	1	0.725249	0.725249	11	0	0	0	1000	91.8943
112206	400	1005	5	261	24	31	3	3	25	0	0	0	2	260.547	0	0	0	0	0	30	12	0	0.58698	2	1.34304	260.574	0	2.35997	1.08476	0	0	1	0	1	1	0.00542271	0	0.161913	4	1	1	0.542271	0.542271	6	0	0	0	1000	89.7848
71668	130	1006	5	101	22	31	2	2	25	0	0	0	2	101.391	0	0	0	0	0	26	11	0	0.811891	1	0.976614	101.392	0	0.763654	0.185532	0	0	1	0	1	1	0.00185526	0	0.063002	3	1	1	0.185526	0.185526	4	0	0	0	1000	109.499
31312	200	1007	5	60	22	31	2	2	25	0	0	0	2	60.1306	0	0	0	0	0	26	11	0	0.811891	1.71865	1.22015	60.1377	1.06283	1.76033	1.508	0	0	1	0	1	1	0.0150781	0	0.0373678	3	1	1	1.50781	1.50781	4	0	0	0	1000	116.698
112207	87	1008	5	123	16	31	2	1	25	0	0	0	2	123.126	0	0	0	0	0	19	8	0	2.96609	6.46739	3.89638	123.249	0.093415	9.99666	3.12039	0	0	1	0	1	1	0.0284082	0	0.0765836	2	1	1	2.84082	2.84082	3	0	0	0	1000	91.3811
315519	70	1009	5	122	16	31	2	2	25	0	0	0	2	121.982	0	0	0	0	0	20	8	0	4.42469	6.46739	5.43383	122.051	0.188679	4.76501	2.78423	0	0	1	0	1	1	0.0167364	0	0.075839	2	1	1	1.67364	1.67364	4	0	0	0	1000	91.4812
152705	90	1010	5	117	26	31	2	2	25	0	0	0	2	116.682	0	0	0	0	0	30	13	0	2.1997	5.61955	3.78569	116.734	2.0331	3.3598	2.93099	0	0	1	0	1	1	0.0292962	0	0.0725348	2	1	1	2.92962	2.92962	4	0	0	0	1000	91.6218
315520	229	1011	5	80	26	31	10	6	25	0	0	0	2	80.1156	0	0	0	0	0	42	13	0	1.9651	2.1997	2.13316	80.1162	0.0943506	0.64326	0.292824	0	0	1	0	1	1	0.00292819	0	0.0497819	3	1	1	0.292819	0.292819	16	0	0	0	1000	91.622
233864	229	1012	5	39	26	31	2	1	25	0	0	0	2	38.6398	0	0	0	0	0	29	13	0	1.21042	1.9651	1.52893	38.656	2.79555	3.12791	2.89571	0	0	1	0	1	1	0.019523	0	0.0240197	3	1	1	1.9523	1.9523	3	0	0	0	1000	90.3199
315521	229	1013	5	160	16	31	2	1	25	0	0	0	2	159.764	0	0	0	0	0	19	8	0	1.57464	3.27433	2.92446	159.792	0	3.66944	1.2359	0	0	1	0	1	1	0.0106369	0	0.0992898	3	1	1	1.06369	1.06369	3	0	0	0	1000	80.1151
112132	18	1014	5	114	16	31	2	2	25	0	0	0	2	113.686	0	0	0	0	0	20	8	0	5.09383	7.97832	6.18941	113.766	0.600892	9.97728	2.63073	0	0	1	0	1	1	0.0253546	0	0.070691	1	1	1	2.53546	2.53546	4	0	0	0	1000	64.9737
152624	18	1015	5	117	16	31	1	1	25	0	0	0	2	116.975	0	0	0	0	0	18	8	0	3.68032	6.72995	5.16008	117.019	1.54185	3.51364	2.60726	0	0	1	0	1	1	0.0260611	0	0.0727119	1	1	1	2.60611	2.60611	2	0	0	0	1000	90.8313
193228	152	1016	5	228	12	20	1	1	25	0	0	0	2	228.198	0	0	0	0	0	14	6	0	2.6833	9.99087	6.21336	228.834	0.202257	14.2426	5.499	0	0	1	0	1	0	0.031934	0	0.142191	3	1	1	3.1934	3.1934	2	0	0	0	1000	91.8169
71582	200	1017	5	49	20	31	1	1	25	0	0	0	2	48.9833	0	0	0	0	0	22	10	0	0	0.544395	0.35672	48.9875	0.421095	1.80168	1.11144	0	0	1	0	1	1	0.0111129	0	0.0304394	3	1	1	1.11129	1.11129	2	0	0	0	1000	0.719092
233792	200	1018	5	53	22	20	1	1	25	0	0	0	2	53.1195	0	0	0	0	0	24	11	0	2	2.91428	2.5233	53.128	1.22284	2.2195	1.72121	0	0	1	0	1	0	0.0172089	0	0.0330122	3	1	1	1.72089	1.72089	2	0	0	0	1000	1.01748
233793	72	1019	5	101	18	31	1	5	25	0	0	0	2	101.266	0	0	0	0	0	24	9	0	1.32833	2	1.91028	101.275	0	2.6531	0.708823	0	0	1	0	1	1	0.00663216	0	0.0629292	2	1	1	0.663216	0.663216	6	0	0	0	1000	359.464
233794	190	1020	5	197	18	31	1	1	25	0	0	0	2	196.653	0	0	0	0	0	20	9	0	1	1.47159	1.11563	196.661	0	1.87433	0.570326	0	0	1	0	1	1	0.00239799	0	0.122199	3	1	1	0.239799	0.239799	2	0	0	0	1000	1.7169
152625	21	1021	5	115	18	31	1	1	25	0	0	0	2	114.734	0	0	0	0	0	20	9	0	1	3.30036	1.64233	114.772	0	4.20005	2.00546	0	0	1	0	1	1	0.020043	0	0.0713157	1	1	1	2.0043	2.0043	2	0	0	0	1000	0.753063
31221	21	1022	5	103	16	31	2	2	25	0	0	0	2	103.181	0	0	0	0	0	20	8	0	3.30036	5.22819	4.24784	103.203	0.67435	2.70325	1.90002	0	0	1	0	1	1	0.01868	0	0.0641274	1	1	1	1.868	1.868	4	0	0	0	1000	2.06431
233795	289	1023	5	97	16	31	1	1	25	0	0	0	2	97.1726	0	0	0	0	0	18	8	0	1	2.36337	1.64957	97.1826	0.981604	1.80047	1.40305	0	0	1	0	1	1	0.0140289	0	0.0603864	3	1	1	1.40289	1.40289	2	0	0	0	1000	1.74109
193229	21	1024	5	113	16	31	2	2	25	0	0	0	2	113.471	0	0	0	0	0	20	8	0	3.03658	6.46739	4.67947	113.536	0.788835	4.50013	3.02415	0	0	1	0	1	1	0.0302178	0	0.070548	1	1	1	3.02178	3.02178	4	0	0	0	1000	1.40825
152626	21	1025	5	111	16	31	2	2	25	0	0	0	2	110.891	0	0	0	0	0	20	8	0	6.46739	8.68145	8.05768	110.954	0.23345	6.77829	2.63197	0	0	1	0	1	1	0.0199548	0	0.0689434	1	1	1	1.99548	1.99548	4	0	0	0	1000	1.40837
233796	278	1026	5	62	18	31	2	2	25	0	0	0	2	62.3865	0	0	0	0	0	22	9	0	3.96915	4.71119	4.10714	62.3989	0.131539	3.43673	1.2393	0	0	1	0	1	1	0.0118919	0	0.0387728	3	1	1	1.18919	1.18919	4	0	0	0	1000	1.72583
152627	278	1027	5	78	18	31	2	2	25	0	0	0	2	78.3399	0	0	0	0	0	22	9	0	2.35374	4	3.13663	78.3947	0.431535	6.46266	3.01065	0	0	1	0	1	1	0.0209997	0	0.0487122	3	1	1	2.09997	2.09997	4	0	0	0	1000	0.477593
31222	30	1028	5	298	12	20	1	1	25	0	0	0	2	297.979	0	0	0	0	0	14	6	0	1.51633	3	2.00576	298.012	0	3.14619	1.07444	0	0	1	0	1	0	0.00497855	0	0.185176	1	1	1	0.497855	0.497855	2	0	0	0	1000	38.9799
274578	67	1029	5	112	18	31	2	2	25	0	0	0	2	112.078	0	0	0	0	0	22	9	0	3.11798	5.61955	4.56378	112.115	0.513855	4.37841	2.23238	0	0	1	0	1	1	0.0223125	0	0.0696651	2	1	1	2.23125	2.23125	4	0	0	0	1000	2.63317
193230	670	1030	4	141	36	65	0	0	20	0	0	0	2	140.709	0	0	0	0	0	36	18	0	1	2.55206	1.63348	140.722	0	1.98948	1.21727	0	0	1	0	1	1	0.0110292	0	0.0874407	4	1	1	1.10292	1.10292	0	0	0	0	1000	1.95182
152628	640	1031	4	111	58	65	0	0	20	0	0	0	2	110.803	0	0	0	0	0	58	29	0	0.460736	2.1997	0.962613	110.827	0.408425	3.33187	1.79137	0	0	1	0	1	1	0.0156908	0	0.0688648	4	1	1	1.56908	1.56908	0	0	0	0	1000	0.886743
71583	340	1032	4	110	22	31	2	2	25	0	0	0	2	110.002	0	0	0	0	0	26	11	0	2.1997	6.72995	4.15677	110.103	3.33187	6.66604	4.11901	0	0	1	0	1	1	0.0411457	0	0.0684147	3	1	1	4.11457	4.11457	4	0	0	0	1000	1.70021
274579	160	1033	4	385	22	31	3	3	25	0	0	0	2	384.959	0	0	0	0	0	28	11	0	3.90964	9	7.09185	385.48	0.0907294	12.5025	4.0696	0	0	1	0	1	1	0.0132052	0	0.239526	3	1	1	1.32052	1.32052	6	0	0	0	1000	0.784495
274580	99	1034	5	79	18	31	2	2	25	0	0	0	2	79.173	0	0	0	0	0	22	9	0	1.82145	2.74855	2.15231	79.1951	0.693506	3.18001	2.09401	0	0	1	0	1	1	0.0117065	0	0.0492095	2	1	1	1.17065	1.17065	4	0	0	0	1000	1.49735
274581	289	1035	5	79	16	31	1	1	25	0	0	0	2	78.5323	0	0	0	0	0	18	8	0	2	2.03529	2.00588	78.5323	0	0.134808	0.044936	0	0	1	0	1	1	0.000449359	0	0.0487977	3	1	1	0.0449359	0.0449359	2	0	0	0	1000	1.21299
315447	33	1036	5	114	24	31	1	1	25	0	0	0	2	113.625	0	0	0	0	0	26	12	0	0.615784	1.57464	0.994997	113.638	0.613362	1.92951	1.47963	0	0	1	0	1	1	0.00843777	0	0.0706116	2	1	1	0.843777	0.843777	2	0	0	0	1000	0.704614
274582	33	1037	5	108	28	31	10	1	25	0	0	0	2	108.032	0	0	0	0	0	39	14	0	1.57464	4.38112	3.16762	108.096	1.79147	4.82799	3.24694	0	0	1	0	1	1	0.0259628	0	0.067168	2	1	1	2.59628	2.59628	11	0	0	0	1000	0.704842
274583	33	1038	5	42	20	20	1	1	25	0	0	0	2	42.3218	0	0	0	0	0	22	10	0	3.68032	4.46643	3.90984	42.3341	0.311315	3.4036	1.8579	0	0	1	0	1	0	0.0185692	0	0.0263052	2	1	1	1.85692	1.85692	2	0	0	0	1000	0.862997
31223	230	1039	5	71	30	70	0	0	25	0	0	0	2	71.1412	0	0	0	0	0	30	15	0	1.0512	2	1.43063	71.152	0.0772482	2.76101	1.35962	0	0	1	0	1	1	0.0133349	0	0.0442118	3	1	1	1.33349	1.33349	0	0	0	0	1000	1.32792
152629	230	1040	5	135	22	31	2	2	25	0	0	0	2	134.788	0	0	0	0	0	26	11	0	0.903565	1.07624	0.9991	134.788	0.0256993	0.34965	0.204652	0	0	1	0	1	1	0.00128112	0	0.0837533	3	1	1	0.128112	0.128112	4	0	0	0	1000	0.441742
315448	99	1041	5	118	14	31	2	2	25	0	0	0	2	118.121	0	0	0	0	0	18	7	0	1.93451	3.88921	2.91014	118.161	0.876431	3.16033	2.40781	0	0	1	0	1	1	0.0165427	0	0.0734219	2	1	1	1.65427	1.65427	4	0	0	0	1000	0.770274
193231	220	1042	5	205	16	31	2	2	25	0	0	0	2	204.741	0	0	0	0	0	20	8	0	0.415252	2	0.783244	204.761	0.0710852	2.65482	1.05974	0	0	1	0	1	1	0.0077395	0	0.127233	3	1	1	0.77395	0.77395	4	0	0	0	1000	1.22196
274584	62	1043	5	176	14	31	1	1	25	0	0	0	2	175.663	0	0	0	0	0	16	7	0	1	2.44855	1.78246	175.674	0	1.93989	0.870043	0	0	1	0	1	1	0.00824568	0	0.109159	2	1	1	0.824568	0.824568	2	0	0	0	1000	1.23555
274585	289	1044	5	222	14	30	1	1	25	0	0	0	2	221.7	0	0	0	0	0	16	7	0	0.390299	4.40168	2.67124	221.8	0.399413	5.89522	2.60134	0	0	1	0	1	1	0.0180856	0	0.13782	3	1	1	1.80856	1.80856	2	0	0	0	1000	1.4221
114810	152	1045	5	419	24	20	1	1	25	0	0	0	2	419.287	0	0	0	0	0	26	12	0	0.394678	5.01745	2.33267	419.419	0.0894836	5.34637	2.05216	0	0	1	0	1	0	0.0110219	0	0.260615	3	1	1	1.10219	1.10219	2	0	0	0	1000	36.6827
193232	152	1046	5	67	22	20	1	1	25	0	0	0	2	67.2964	0	0	0	0	0	24	11	0	2	2.36389	2.06065	67.2993	0	1.62217	0.540772	0	0	1	0	1	0	0.00540701	0	0.0418179	3	1	1	0.540701	0.540701	2	0	0	0	1000	91.0214
193241	810	1047	5	72	12	20	1	1	25	0	0	0	2	72.1976	0	0	0	0	0	14	6	0	2.36389	3.53711	2.94147	72.2075	1.25148	1.93863	1.62502	0	0	1	0	1	0	0.0162479	0	0.0448676	4	1	1	1.62479	1.62479	2	0	0	0	1000	91.0211
155254	45	1048	5	193	24	20	1	1	25	0	0	0	2	192.753	0	0	0	0	0	26	12	0	1	3.86337	2.23238	192.836	0.205239	4.98397	2.29159	0	0	1	0	1	0	0.0148488	0	0.119822	2	1	1	1.48488	1.48488	2	0	0	0	1000	94.8838
233805	152	1049	5	27	16	20	1	1	25	0	0	0	2	26.6676	0	0	0	0	0	18	8	0	1.83789	2	1.95567	26.6685	0	1.11151	0.607894	0	0	1	0	1	0	0.00607857	0	0.016571	3	1	1	0.607857	0.607857	2	0	0	0	1000	0.319976
71594	290	1050	4	399	24	60	2	2	35	0	0	0	2	398.947	0	0	0	0	0	28	12	0	0	6.40218	2.27979	399.112	0	8.20998	2.10813	0	0	2	0	1	1	0.0160411	0	0.247997	3	1	1	1.60411	1.60411	4	0	0	0	1000	7.11385
276802	152	1051	5	361	10	20	2	2	25	0	0	0	2	361.449	0	0	0	0	0	14	5	0	0.164569	6.59781	3.10351	361.863	1.83707	8.72194	4.38546	0	0	1	0	1	0	0.0177781	0	0.224851	3	1	1	1.77781	1.77781	4	0	0	0	1000	352.985
31234	85	1052	5	139	28	20	1	1	35	0	0	0	2	139.074	0	0	0	0	0	30	14	0	1	1	1	139.074	0	0	0	0	0	2	0	1	0	0	0	0.0864168	2	1	1	0	0	2	0	0	0	1000	91.2342
233806	170	1053	5	109	24	70	0	0	35	0	0	0	2	108.814	0	0	0	0	0	24	12	0	1	1	1	108.814	0	0	0	0	0	2	0	1	1	0	0	0.067614	3	1	1	0	0	0	0	0	0	1000	91.1503
71595	1340	1054	5	563	24	70	0	0	25	0	0	0	2	563.012	0	0	0	0	0	24	12	0	0.35263	1	0.920961	563.021	0	1.89161	0.229991	0	0	1	0	1	1	0.00114981	0	0.349845	5	1	1	0.114981	0.114981	0	0	0	0	1000	91.1504
112164	289	1055	5	220	20	60	2	2	25	0	0	0	2	219.684	0	0	0	0	0	24	10	0	0.393732	1.10501	0.996792	219.693	0	2.7639	0.323866	0	0	1	0	1	1	0.00323761	0	0.136511	3	1	1	0.323761	0.323761	4	0	0	0	1000	90.7104
31254	289	1056	5	342	16	31	2	2	25	0	0	0	2	341.558	0	0	0	0	0	20	8	0	0	2	1.14292	341.582	0	2.72056	0.700936	0	0	1	0	1	1	0.00585512	0	0.212249	3	1	1	0.585512	0.585512	4	0	0	0	1000	91.5411
274625	289	1057	5	112	18	60	1	1	25	0	0	0	2	112.27	0	0	0	0	0	20	9	0	2	2	2	112.27	0	0	0	0	0	1	0	1	1	0	0	0.0697613	3	1	1	0	0	2	0	0	0	1000	91.1284
233837	152	1058	5	340	22	60	3	3	25	0	0	0	2	339.966	0	0	0	0	0	28	11	0	0.327686	2	0.786319	339.991	0	2.32841	0.934598	0	0	1	0	1	1	0.0049187	0	0.211261	3	1	1	0.49187	0.49187	6	0	0	0	1000	91.1283
31305	152	1059	5	138	22	60	3	3	25	0	0	0	2	137.979	0	0	0	0	0	28	11	0	0.327935	5.40103	3.0165	138.117	2.84438	6.25193	4.24648	0	0	1	0	1	1	0.0367304	0	0.0858219	3	1	1	3.67304	3.67304	6	0	0	0	1000	91.2367
274666	152	1060	5	311	24	30	1	1	25	0	0	0	2	310.996	0	0	0	0	0	26	12	0	0.966159	4.6161	2.09721	311.129	0	6.44013	2.1676	0	0	1	0	1	1	0.0117313	0	0.193326	3	1	1	1.17313	1.17313	2	0	0	0	1000	91.2367
31306	289	1061	5	218	21	60	2	2	25	0	0	0	2	218.441	0	0	0	0	0	25	10.5	0	0.325701	3.20223	1.19884	218.518	0.0286212	5.48819	1.74468	0	0	1	0	1	1	0.0131639	0	0.13578	3	1	1	1.31639	1.31639	4	0	0	0	1000	91.4219
193308	289	1062	5	103	25	70	0	0	25	0	0	0	2	103.357	0	0	0	0	0	25	12.5	0	1	2	1.73756	103.365	0	2.14509	0.967599	0	0	1	0	1	1	0.00967446	0	0.064228	3	1	1	0.967446	0.967446	0	0	0	0	1000	90.6557
34076	289	1063	5	116	25	70	0	0	25	0	0	0	2	116.283	0	0	0	0	0	25	12.5	0	1	1.83183	1.11647	116.293	0	2.78961	0.715535	0	0	1	0	1	1	0.0071529	0	0.0722611	3	1	1	0.71529	0.71529	0	0	0	0	1000	90.6558
274702	289	1064	5	116	22	70	0	0	25	0	0	0	2	116.477	0	0	0	0	0	22	11	0	1	1.85664	1.33181	116.488	0	2.75427	0.756947	0	0	1	0	1	1	0.00735389	0	0.0723823	3	1	1	0.735389	0.735389	0	0	0	0	1000	91.3217
193335	289	1065	5	115	22	70	0	0	25	0	0	0	2	114.772	0	0	0	0	0	22	11	0	0	1	0.690068	114.783	0	2.57794	0.871435	0	0	1	0	1	1	0.00871212	0	0.0713226	3	1	1	0.871212	0.871212	0	0	0	0	1000	91.3217
112232	152	1066	5	225	18	60	2	2	25	0	0	0	2	225.027	0	0	0	0	0	22	9	0	0	3.04573	1.7339	225.062	0	3.13984	1.35368	0	0	1	0	1	1	0.0135328	0	0.139847	3	1	1	1.35328	1.35328	4	0	0	0	1000	91.3222
112233	289	1067	5	124	28	60	0	0	25	0	0	0	2	124.422	0	0	0	0	0	28	14	0	1.4983	2	1.96521	124.43	0	2.9088	0.403368	0	0	1	0	1	1	0.00403198	0	0.077317	3	1	1	0.403198	0.403198	0	0	0	0	1000	90.9625
31340	289	1068	5	109	17	60	1	1	25	0	0	0	2	108.685	0	0	0	0	0	19	8.5	0	0.468211	1.4983	0.935396	108.696	0	3.15076	0.947947	0	0	1	0	1	1	0.00947681	0	0.0675405	3	1	1	0.947681	0.947681	2	0	0	0	1000	91.5419
274703	289	1069	5	110	18	60	2	2	25	0	0	0	2	109.661	0	0	0	0	0	22	9	0	0.468211	1	0.933517	109.666	0	1.93975	0.485006	0	0	1	0	1	1	0.00484915	0	0.0681435	3	1	1	0.484915	0.484915	4	0	0	0	1000	90.4287
274704	289	1070	5	338	18	31	1	1	25	0	0	0	2	337.727	0	0	0	0	0	20	9	0	1	2	1.37404	337.747	0	2.43463	0.814269	0	0	1	0	1	1	0.0029608	0	0.209866	3	1	1	0.29608	0.29608	2	0	0	0	1000	90.429
31341	289	1071	5	118	25	70	1	1	25	0	0	0	2	118.123	0	0	0	0	0	27	12.5	0	0.915406	1.87176	1.2858	118.138	0.0227201	3.2385	0.858249	0	0	1	0	1	1	0.00809518	0	0.0734077	3	1	1	0.809518	0.809518	2	0	0	0	1000	91.4658
152725	289	1072	5	115	25	70	0	0	25	0	0	0	2	114.949	0	0	0	0	0	25	12.5	0	0	0.965765	0.143779	114.963	0.0214039	3.11314	0.840441	0	0	1	0	1	1	0.00840064	0	0.0714349	3	1	1	0.840064	0.840064	0	0	0	0	1000	91.4657
274705	289	1073	5	124	14	31	2	2	25	0	0	0	2	123.762	0	0	0	0	0	18	7	0	1.04377	2	1.75695	123.773	0.00818106	2.34467	0.932549	0	0	1	0	1	1	0.00772571	0	0.0769089	3	1	1	0.772571	0.772571	4	0	0	0	1000	128.2
193336	289	1074	5	219	18	60	1	1	25	0	0	0	2	219.328	0	0	0	0	0	20	9	0	1.98881	2	1.99933	219.328	0	0.0427149	0.00510273	0	0	1	0	1	1	5.10273e-05	0	0.136284	3	1	1	0.00510273	0.00510273	2	0	0	0	1000	91.0513
31342	289	1075	5	221	16	60	2	2	25	0	0	0	2	221.409	0	0	0	0	0	20	8	0	1	2	1.08754	221.421	0	2.90084	0.451779	0	0	1	0	1	1	0.00451628	0	0.137585	3	1	1	0.451628	0.451628	4	0	0	0	1000	91.2627
193337	289	1076	5	74	16	60	2	2	25	0	0	0	2	74.2135	0	0	0	0	0	20	8	0	1	1	1	74.2135	0	0	0	0	0	1	0	1	1	0	0	0.0461141	3	1	1	0	0	4	0	0	0	1000	90.8535
112234	981	1077	5	48	22	60	2	15	25	0	0	0	2	47.5396	0	0	0	0	0	39	11	0	1	1	1	47.5396	0	0	0	0	0	1	0	1	1	0	0	0.0295397	4	1	1	0	0	17	0	0	0	1000	91.6469
114605	289	1078	5	190	24	74	0	0	25	0	0	0	2	190.228	0	0	0	0	0	24	12	0	1.89577	2	1.9889	190.228	0	0.289424	0.0547899	0	0	1	0	1	1	0.000547898	0	0.118202	3	1	1	0.0547898	0.0547898	0	0	0	0	1000	92.3658
233892	289	1079	5	73	24	70	0	0	25	0	0	0	2	73.0593	0	0	0	0	0	24	12	0	2	2	2	73.0593	0	0	0	0	0	1	0	1	1	0	0	0.045397	3	1	1	0	0	0	0	0	0	1000	92.3659
233893	60	1080	5	107	16	60	1	1	25	0	0	0	2	106.721	0	0	0	0	0	18	8	0	1.23586	1.58612	1.51925	106.726	0.0458443	2.21575	0.54999	0	0	1	0	1	1	0.00328186	0	0.0663165	2	1	1	0.328186	0.328186	2	0	0	0	1000	48.3387
152726	210	1081	5	114	25	70	1	1	25	0	0	0	2	113.592	0	0	0	0	0	27	12.5	0	0.290603	1.23586	0.888025	113.599	0	1.75473	0.832186	0	0	1	0	1	1	0.00832107	0	0.0705868	3	1	1	0.832107	0.832107	2	0	0	0	1000	91.3352
274706	130	1082	5	234	22	60	0	0	25	0	0	0	2	234.121	0	0	0	0	0	22	11	0	0.0260967	1	0.807687	234.13	0	1.98289	0.529006	0	0	1	0	1	1	0.00415967	0	0.145482	3	1	1	0.415967	0.415967	0	0	0	0	1000	91.3347
152727	289	1083	5	304	20	60	1	1	25	0	0	0	2	304.025	0	0	0	0	0	22	10	0	1	3.23741	1.62224	304.055	0	3.33231	0.747712	0	0	1	0	1	1	0.00735857	0	0.188931	3	1	1	0.735857	0.735857	2	0	0	0	1000	1.26803
112235	289	1084	5	118	20	60	1	1	25	0	0	0	2	118.26	0	0	0	0	0	22	10	0	1.4983	3.20223	2.04385	118.278	0.0824372	2.46253	1.44097	0	0	1	0	1	1	0.0144062	0	0.0734946	3	1	1	1.44062	1.44062	2	0	0	0	1000	1.41714
31343	289	1085	5	136	24	70	0	0	25	0	0	0	2	136.013	0	0	0	0	0	24	12	0	1.48674	1.98881	1.58382	136.016	0.0512625	1.45689	0.377648	0	0	1	0	1	1	0.00369122	0	0.0845164	3	1	1	0.369122	0.369122	0	0	0	0	1000	1.41752
233894	289	1086	5	219	24	74	0	0	25	0	0	0	2	218.776	0	0	0	0	0	24	12	0	1.98881	2	1.99929	218.776	0	0.0405377	0.00511559	0	0	1	0	1	1	5.11559e-05	0	0.135941	3	1	1	0.00511559	0.00511559	0	0	0	0	1000	0.881015
274707	981	1087	5	173	18	60	2	2	25	0	0	0	2	172.988	0	0	0	0	0	22	9	0	0.106402	1	0.39296	173.008	0.0876445	2.87135	1.0333	0	0	1	0	1	1	0.00516507	0	0.107502	4	1	1	0.516507	0.516507	4	0	0	0	1000	1.50667
71693	289	1088	5	385	16	60	1	1	25	0	0	0	2	385.487	0	0	0	0	0	18	8	0	0	2	0.965884	385.54	0	3.35231	1.18358	0	0	1	0	1	1	0.00518753	0	0.239563	3	1	1	0.518753	0.518753	2	0	0	0	1000	1.50659
71694	289	1089	5	303	18	60	1	1	25	0	0	0	2	302.629	0	0	0	0	0	20	9	0	0	1	0.357477	302.65	0	2.05804	0.885081	0	0	1	0	1	1	0.00330415	0	0.188058	3	1	1	0.330415	0.330415	2	0	0	0	1000	0.804034
152728	289	1090	5	362	16	31	2	2	25	0	0	0	2	361.857	0	0	0	0	0	20	8	0	0.325701	2	1.25119	361.894	0	3.22146	0.802341	0	0	1	0	1	1	0.00462649	0	0.22487	3	1	1	0.462649	0.462649	4	0	0	0	1000	1.35986
31344	110	1091	5	132	25	70	0	0	25	0	0	0	2	131.975	0	0	0	0	0	25	12.5	0	0.194049	2	0.943911	131.99	0.0613682	1.95328	1.36845	0	0	1	0	1	1	0.0136825	0	0.0820148	3	1	1	1.36825	1.36825	0	0	0	0	1000	1.0549
152729	190	1092	5	254	25	70	0	0	25	0	0	0	2	253.925	0	0	0	0	0	25	12.5	0	1	2	1.14455	253.939	0	3.33285	0.393973	0	0	1	0	1	1	0.00393796	0	0.15779	3	1	1	0.393796	0.393796	0	0	0	0	1000	1.05466
152730	270	1093	5	30	25	70	0	0	25	0	0	0	2	30.0311	0	0	0	0	0	25	12.5	0	1	1	1	30.0311	0	0	0	0	0	1	0	1	1	0	0	0.0186604	3	1	1	0	0	0	0	0	0	1000	1.8564
276805	320	1094	5	104	25	70	0	0	25	0	0	0	2	103.541	0	0	0	0	0	25	12.5	0	1.23586	2	1.82202	103.547	0	1.90398	0.738062	0	0	1	0	1	1	0.00737959	0	0.0643413	3	1	1	0.737959	0.737959	0	0	0	0	1000	1.85613
193344	289	1095	5	500	16	60	2	2	25	0	0	0	2	499.579	0	0	0	0	0	20	8	0	0.290603	2	1.19996	499.599	0	2.61562	0.429044	0	0	1	0	1	1	0.00342154	0	0.310436	3	1	1	0.342154	0.342154	4	0	0	0	1000	0.836718
33819	289	1096	5	253	23	70	0	0	25	0	0	0	2	252.726	0	0	0	0	0	23	11.5	0	1	2	1.75512	252.751	0	2.84934	0.844952	0	0	1	0	1	1	0.00395646	0	0.157052	3	1	1	0.395646	0.395646	0	0	0	0	1000	359.974
193345	289	1097	5	113	21	20	1	1	25	0	0	0	2	112.689	0	0	0	0	0	23	10.5	0	0.730098	1	0.966261	112.69	0	0.958046	0.23952	0	0	1	0	1	0	0.00239509	0	0.0700222	3	1	1	0.239509	0.239509	2	0	0	0	1000	359.253
317761	3070	1098	4	175	22	60	4	4	45	0	0	0	2	174.898	0	0	0	0	0	30	11	0	0	1	0.851217	174.923	0	3.21477	0.992004	0	0	2	0	1	1	0.0057168	0	0.108692	5	1	1	0.57168	0.57168	8	0	0	0	1000	0.802298
193346	3950	1099	4	228	22	65	4	4	35	0	0	0	2	227.532	0	0	0	0	0	30	11	0	0.265548	4.81723	2.3118	227.663	1.01921	5.87144	2.99385	0	0	2	0	1	1	0.019993	0	0.141463	5	1	1	1.9993	1.9993	8	0	0	0	1000	0.713969
31350	3950	1100	4	180	22	65	4	4	35	0	0	0	2	180.141	0	0	0	0	0	30	11	0	1.20228	4.8968	3.69342	180.211	0.294845	4.64469	2.259	0	0	2	0	1	1	0.0205011	0	0.111978	5	1	1	2.05011	2.05011	8	0	0	0	1000	1.03238
31351	3950	1101	4	52	22	65	4	4	35	0	0	0	2	52.3755	0	0	0	0	0	30	11	0	1	1.20228	1.05057	52.3763	0	0.772416	0.386214	0	0	2	0	1	1	0.00386202	0	0.0325451	5	1	1	0.386202	0.386202	8	0	0	0	1000	1.02688
233901	6700	1102	4	88	22	70	10	10	25	0	0	0	2	88.1902	0	0	0	0	0	42	11	0	1	1	1	88.1902	0	0	0	0	0	1	0	1	1	0	0	0.0547989	5	1	1	0	0	20	0	0	0	1000	1.42065
193347	6720	1103	4	257	24	70	0	0	25	0	0	0	2	257.239	0	0	0	0	0	24	12	0	1	2	1.12658	257.253	0	3.24883	0.38889	0	0	1	0	1	1	0.00388722	0	0.15985	5	1	1	0.388722	0.388722	0	0	0	0	1000	2.12204
31352	4440	1104	4	387	30	70	0	0	25	0	0	0	2	386.854	0	0	0	0	0	30	15	0	0.0668902	2	1.01888	386.886	0	3.33288	0.741076	0	0	1	0	1	1	0.00499658	0	0.2404	5	1	1	0.499658	0.499658	0	0	0	0	1000	1.77986
71703	4380	1105	4	154	50	70	0	0	25	0	0	0	2	153.929	0	0	0	0	0	50	25	0	1	1	1	153.929	0	0	0	0	0	1	0	1	1	0	0	0.0956471	5	1	1	0	0	0	0	0	0	1000	0.940118
31353	4380	1106	4	66	32	70	6	6	25	0	0	0	2	65.807	0	0	0	0	0	44	16	0	1	1	1	65.807	0	0	0	0	0	1	0	1	1	0	0	0.0408905	5	1	1	0	0	12	0	0	0	1000	2.06335
193348	289	1107	5	253	16	60	2	2	25	0	0	0	2	252.69	0	0	0	0	0	20	8	0	0	0.694576	0.176503	252.695	0	1.15099	0.463972	0	0	1	0	1	1	0.00274867	0	0.157017	3	1	1	0.274867	0.274867	4	0	0	0	1000	1.4247
31257	981	1108	5	102	16	30	1	1	25	0	0	0	2	102.357	0	0	0	0	0	18	8	0	0	1	0.24862	102.367	0	1.9759	0.977065	0	0	1	0	1	1	0.00976879	0	0.0636078	4	1	1	0.976879	0.976879	2	0	0	0	1000	1.40944
114604	289	1109	5	135	20	30	2	2	25	0	0	0	2	135.047	0	0	0	0	0	24	10	0	0.751729	1.93685	1.16381	135.056	0	1.84523	0.877605	0	0	1	0	1	1	0.00877501	0	0.0839198	3	1	1	0.877501	0.877501	4	0	0	0	1000	0.696137
315478	289	1110	5	121	18	30	1	1	25	0	0	0	2	120.901	0	0	0	0	0	20	9	0	0.327935	3.16268	2.17078	120.947	0.124259	3.43125	2.36988	0	0	1	0	1	1	0.023438	0	0.0751527	3	1	1	2.3438	2.3438	2	0	0	0	1000	1.70878
276971	15	1111	5	1603	24	20	1	1	55	1.001	0	0	2	1603.25	0	0	1610.95	1.0048	0	26	12	0	1.76777	11.7573	6.42669	1605.18	0.119608	15.0364	3.76463	0	0	3	0	1	0	0.0062233	0	0.99741	1	1	5	0.62233	0.62233	2	0	1	0	1000	90.8733
71652	10	1112	5	986	22	20	1	1	55	0.609	0	0	2	986.529	0	0	980.088	0.993472	0	24	11	0	1.53699	11.6822	6.55664	987.7	0	12.2693	3.53803	0	0	3	0	1	0	0.0102716	0	0.613728	1	1	5	1.02716	1.02716	2	0	0.993472	0	1000	91.4344
79117	15	1113	5	1971	24	20	1	1	55	0.92	0	0	2	1971.49	1	2	1480.59	0.751003	0.101446	26	12	0	0.376135	11.5052	5.15818	1973.62	0	21.5621	3.20466	0	0	3	0	1	0	0.00563893	0.163086	1.22635	1	1	3	0.563893	0.563893	2	1.22635	0.751003	0	1000	93.7174
152694	5	1114	5	863	22	20	1	1	55	0.528	0	0	2	862.639	0	0	849.732	0.985037	0	24	11	0	3.2214	9.42053	6.84258	864.018	0.178243	17.9597	4.30322	0	0	3	0	1	0	0.00717477	0	0.536876	1	1	4	0.717477	0.717477	2	0	0.985037	0	1000	0.409114
112195	5	1115	5	67	22	3	0	0	55	0	0	0	2	66.7898	0	0	0	0	0	22	11	0	3.13512	6	5.07056	66.8822	0	6.78808	4.29241	0	0	3	0	1	0	0.0428347	0	0.0415587	1	1	1	4.28347	4.28347	0	0	0	0	1000	0.728107
152695	5	1116	5	255	20	3	0	0	55	0.168	0	0	2	254.641	0	0	270.369	1.06176	0	20	10	0	2.33882	10.5755	7.82841	255.083	1.39046	11.2158	4.82091	0	0	3	0	1	0	0.0322902	0	0.158501	1	1	5	3.22902	3.22902	0	0	1	0	1000	1.04437
119334	15	1117	5	449	24	20	1	1	55	0.267	0	0	2	448.67	1	1	429.694	0.957705	0.222881	26	12	0	2.36035	8.61018	6.01575	449.223	0.0492784	13.5649	3.25296	0	0	3	0	1	0	0.0139125	0.358251	0.279134	1	2	4	1.39125	1.39125	2	0.279134	0.957705	0	1000	134.861
315504	15	1118	5	1580	22	20	1	1	55	0.982	0	0	2	1580.09	1	1	1580.37	1.00018	0.0632874	24	11	0	1.0594	8.79107	4.71331	1581.05	0.0114033	10.1555	2.68795	0	0	3	0	1	0	0.00489021	0.101789	0.98242	1	1	5	0.489021	0.489021	2	0.98242	1	0	1000	359.862
274658	15	1119	5	401	22	20	1	1	55	0.242	0	0	2	400.824	0	0	389.46	0.971649	0	24	11	0	1.10979	13.4378	8.11905	402.468	0.066391	18.3126	7.33796	0	0	3	0	1	0	0.030631	0	0.250082	1	1	4	3.0631	3.0631	2	0	0.971649	0	1000	0.054942
152696	10	1120	5	380	22	20	1	1	55	0.242	0	0	2	379.913	0	0	389.46	1.02513	0	24	11	0	5.43064	9.56464	7.66722	380.129	0.386374	9.12585	2.45014	0	0	3	0	1	0	0.0108753	0	0.236201	1	1	5	1.08753	1.08753	2	0	1	0	1000	90.9876
238838	45	1121	5	1590	28	20	1	1	55	0.329	0	0	2	1590.33	0	0	529.473	0.332932	0	30	14	0	1.30566	12.2838	6.44072	1592.3	0.0360745	14.1138	3.79837	0	0	3	0	1	0	0.00689449	0	0.989411	2	1	1	0.689449	0.689449	2	0	0.332932	0	1000	0.581379
33807	15	1122	5	1655	22	3	0	0	55	1.032	0	0	2	1655.12	0	0	1660.84	1.00346	0	22	11	0	1.57238	11.9611	7.1616	1659.38	0.0868316	19.737	5.40143	0	0	3	0	1	0	0.00626057	0	1.03109	1	1	5	0.626057	0.626057	0	0	1	0	1000	91.9515
274659	30	1123	5	492	22	20	1	1	55	0.311	0	0	2	492.239	0	0	500.505	1.01679	0	24	11	0	2.18472	8.14262	4.62585	492.924	0.0902294	11.8762	4.08708	0	0	3	0	1	0	0.0120868	0	0.306289	1	1	5	1.20868	1.20868	2	0	1	0	1000	90.9439
236267	60	1124	5	1607	28	20	1	1	55	0.758	0	0	2	1607.16	0	0	1219.88	0.759029	0	30	14	0	2.12793	8.81365	5.3618	1608.77	0	13.6854	3.51316	0	0	3	0	1	0	0.0041558	0	0.999641	2	1	3	0.41558	0.41558	2	0	0.759029	0	1000	0.755684
74729	30	1125	5	1174	24	3	0	0	55	0.28	0	0	2	1174.07	0	0	450.615	0.383807	0	24	12	0	1.61494	13.2447	6.69441	1176.74	0.0587823	23.997	5.0274	0	0	3	0	1	0	0.00988305	0	0.731193	1	1	1	0.988305	0.988305	0	0	0.383807	0	1000	91.1242
152701	30	1126	5	345	24	3	0	0	55	0.249	0	0	2	345.428	0	0	400.726	1.16008	0	24	12	0	3.40736	13.1902	9.51969	347.344	0.423854	21.525	9.02341	0	0	3	0	1	0	0.0281646	0	0.215829	1	1	5	2.81646	2.81646	0	0	1	0	1000	90.1686
233861	10	1127	5	844	22	3	0	0	55	0.522	0	0	2	844.218	0	0	840.075	0.995093	0	22	11	0	0.372381	12.8532	7.29985	847.174	0.387262	19.931	6.78091	0	0	3	0	1	0	0.0147323	0	0.52641	1	1	5	1.47323	1.47323	0	0	0.995093	0	1000	91.879
238847	25	1128	5	1605	24	20	1	1	55	0.883	0	0	2	1604.89	0	0	1421.05	0.885447	0	26	12	0	0.558968	11.9268	4.14743	1606.06	0.0226928	9.72744	2.96348	0	0	3	0	1	0	0.00707812	0	0.997956	1	1	3	0.707812	0.707812	2	0	0.885447	0	1000	2.98149
193306	10	1129	5	358	22	20	1	1	55	0.23	0	0	2	357.742	0	0	370.148	1.03468	0	24	11	0	2.612	9.77944	6.17028	358.338	0.786424	15.4687	4.38592	0	0	3	0	1	0	0.0200019	0	0.222661	1	1	5	2.00019	2.00019	2	0	1	0	1000	91.6655
76582	5	1130	5	1621	20	3	0	0	55	0.622	0	0	2	1620.77	0	0	1001.01	0.617615	0	20	10	0	2.06699	13.3253	8.01661	1623.47	0.119927	19.8099	4.31893	0	0	3	0	1	0	0.00693471	0	1.00878	1	1	2	0.693471	0.693471	0	0	0.617615	0	1000	1.00974
114753	30	1131	5	1568	24	20	1	1	55	0.92	0	0	2	1567.6	1	1	1480.59	0.944499	0.063792	26	12	0	1.74722	7.99966	4.86318	1569.46	0	11.3344	3.85584	0	0	3	0	1	0	0.00398381	0.102541	0.975218	1	1	4	0.398381	0.398381	2	0.975218	0.944499	0	1000	51.0868
160184	30	1132	5	1599	24	20	1	1	55	0.982	0	0	2	1599.44	1	2	1580.37	0.988077	0.125044	26	12	0	1.10295	9.85392	5.54905	1601.55	0	14.5581	3.92925	0	0	3	0	1	0	0.00546405	0.200973	0.99516	1	2	4	0.546405	0.546405	2	0.99516	0.988077	0	1000	91.4584
193307	30	1133	5	346	24	20	1	1	55	0.242	0	0	2	346.171	0	0	389.46	1.12505	0	26	12	0	1.94913	8.5529	6.32811	346.302	0.00507377	6.61802	1.99183	0	0	3	0	1	0	0.0190694	0	0.215182	1	1	5	1.90694	1.90694	2	0	1	0	1000	94.4072
317901	30	1134	5	394	24	20	1	1	55	0.249	0	0	2	393.845	1	1	400.726	1.01747	0.253907	26	12	0	4.81685	8.88413	6.83992	394.323	0.163056	10.2754	3.64991	0	0	3	0	1	0	0.0103146	0.408129	0.245021	1	3	5	1.03146	1.03146	2	0.245021	1	0	1000	91.3354
71659	15	1135	5	1307	24	20	1	1	55	0.671	0	0	2	1307.07	0	0	1079.87	0.826174	0	26	12	0	1.39891	10	5.78664	1308.86	0.0621342	13.3505	4.08066	0	0	3	0	1	0	0.00657141	0	0.81329	1	1	3	0.657141	0.657141	2	0	0.826174	0	1000	90.0613
112202	30	1136	5	283	24	20	1	1	55	0	0	0	2	283	0	0	0	0	0	26	12	0	4.95295	7.31807	6.49103	283.072	0.181324	5.20763	1.6263	0	0	3	0	1	0	0.00835519	0	0.175893	1	1	1	0.835519	0.835519	2	0	0	0	1000	90.88
71660	30	1137	5	1606	24	20	1	1	55	0.858	0	0	2	1606.23	0	0	1380.81	0.859659	0	26	12	0	1.36566	13.1335	7.17922	1608.33	0.0398888	17.734	3.83336	0	0	3	0	1	0	0.00731684	0	0.999368	1	1	3	0.731684	0.731684	2	0	0.859659	0	1000	1.79226
238756	30	1138	5	374	24	20	1	1	55	0.168	0	0	2	373.719	0	0	270.369	0.723456	0	26	12	0	1.57671	7.23886	5.10716	374.366	0	13.3331	4.59554	0	0	3	0	1	0	0.0151246	0	0.23262	1	1	3	1.51246	1.51246	2	0	0.723456	0	1000	90.7199
238757	35	1139	5	1217	24	20	1	1	55	0.398	0	0	2	1217.06	0	0	640.517	0.526282	0	26	12	0	1.00648	12.3471	6.59378	1218.67	0	13.0679	3.78807	0	0	3	0	1	0	0.00930576	0	0.757247	2	1	2	0.930576	0.930576	2	0	0.526282	0	1000	91.1931
31304	5	1140	5	344	22	20	1	1	55	0.211	0	0	2	344.315	0	0	339.571	0.986222	0	24	11	0	0.447574	4.37632	2.19612	344.426	0.000795727	5.6488	1.9395	0	0	3	0	1	0	0.0114067	0	0.214016	1	1	4	1.14067	1.14067	2	0	0.986222	0	1000	0.636218
71661	35	1141	5	589	22	20	1	1	55	0.28	0	0	2	588.839	1	1	450.615	0.76526	0.169826	24	11	0	2.05741	15.1767	7.97083	591.49	0.386979	29.6827	7.15899	0	0	3	0	1	0	0.0221801	0.272083	0.367534	2	2	3	2.21801	2.21801	2	0.367534	0.76526	0	1000	1.809
115233	30	1142	5	1618	24	20	1	1	55	0.622	0	0	2	1617.99	0	0	1001.01	0.618673	0	26	12	0	1.02029	11.6347	5.41052	1620.65	0.0882366	13.7727	4.67714	0	0	3	0	1	0	0.00654949	0	1.00702	1	1	2	0.654949	0.654949	2	0	0.618673	0	1000	91.4136
236883	60	1143	5	1600	28	20	1	1	55	0.671	0	0	2	1600.22	0	0	1079.87	0.674822	0	30	14	0	1.36723	8	4.14745	1600.87	0	7.9814	2.17995	0	0	3	0	1	0	0.00414324	0	0.994731	2	1	3	0.414324	0.414324	2	0	0.674822	0	1000	0.634143
116994	25	1144	5	1669	24	20	1	1	55	0.97	0	0	2	1669.34	0	0	1561.06	0.935135	0	26	12	0	1.29497	7.65068	4.06956	1670.53	0	9.53996	2.86614	0	0	3	0	1	0	0.0038046	0	1.03802	1	1	4	0.38046	0.38046	2	0	0.935135	0	1000	92.1685
276811	15	1145	5	1607	24	3	0	0	55	0.74	0	0	2	1606.97	0	0	1190.91	0.741092	0	24	12	0	2.33683	13.9225	7.79248	1610.15	0	21.9235	4.7858	0	0	3	0	1	0	0.00719536	0	1.0005	1	1	3	0.719536	0.719536	0	0	0.741092	0	1000	0.931464
152702	20	1146	5	1601	24	20	1	1	55	1.001	0	0	2	1601.08	0	0	1610.95	1.00616	0	26	12	0	1	10.3451	4.79464	1603.66	0.0530282	13.0952	4.42974	0	0	3	0	1	0	0.00582734	0	0.996465	1	1	5	0.582734	0.582734	2	0	1	0	1000	0.787192
117068	10	1147	5	1198	24	3	0	0	55	0.677	0	0	2	1197.76	0	0	1089.52	0.909637	0	24	12	0	2.9131	14.919	8.69353	1200.34	0.072222	15.7941	5.34012	0	0	3	0	1	0	0.0100021	0	0.745856	1	1	4	1.00021	1.00021	0	0	0.909637	0	1000	91.4253
315510	20	1148	5	1597	24	20	1	1	55	0.901	0	0	2	1597.1	0	0	1450.02	0.907907	0	26	12	0	1	10.9584	5.82652	1600.57	0	16.5014	5.36118	0	0	3	0	1	0	0.00622178	0	0.99455	1	1	4	0.622178	0.622178	2	0	0.907907	0	1000	90.5368
198218	20	1149	5	1603	24	20	1	1	55	1.001	0	0	2	1603.34	0	0	1610.95	1.00474	0	26	12	0	0.434277	9.02551	5.84839	1604.52	0	13.2831	2.92678	0	0	3	0	1	0	0.00535439	0	0.997003	1	1	5	0.535439	0.535439	2	0	1	0	1000	1.27061
157602	20	1150	5	1601	24	20	1	1	55	0.752	0	0	2	1600.93	0	0	1210.22	0.75595	0	26	12	0	0.048851	7.6901	2.65939	1602.09	0	13.0016	2.46603	0	0	3	0	1	0	0.00476955	0	0.995491	1	1	3	0.476955	0.476955	2	0	0.75595	0	1000	91.3131
33841	5	1151	5	410	20	3	0	0	55	0.28	0	0	2	410.225	0	0	450.615	1.09846	0	20	10	0	2.57822	8.70422	5.38103	410.609	1.46982	9.53089	3.78145	0	0	3	0	1	0	0.0149193	0	0.255141	1	1	5	1.49193	1.49193	0	0	1	0	1000	92.0789
155692	20	1152	5	448	24	20	1	1	55	0.143	0	0	2	448.207	0	0	230.136	0.513459	0	26	12	0	1	6.93574	4.27902	448.755	0.894422	8.99147	4.44711	0	0	3	0	1	0	0.0132271	0	0.278843	1	1	2	1.32271	1.32271	2	0	0.513459	0	1000	90.9855
155057	15	1153	5	1206	24	20	1	1	55	0.752	0	0	2	1205.88	0	0	1210.22	1.0036	0	26	12	0	1.00218	7.73238	3.80988	1207.37	0	11.7405	3.9232	0	0	3	0	1	0	0.00557426	0	0.750226	1	1	5	0.557426	0.557426	2	0	1	0	1000	90.8777
198222	20	1154	5	1606	24	20	1	1	55	1.001	0	0	2	1606.29	0	0	1610.95	1.0029	0	26	12	0	0.284624	6.79956	2.71231	1607.19	0.0548177	8.63703	2.62798	0	0	3	0	1	0	0.00405361	0	0.998664	1	1	5	0.405361	0.405361	2	0	1	0	1000	358.977
71662	20	1155	5	1545	24	20	1	1	55	0.541	0	0	2	1545.48	0	0	870.653	0.563355	0	26	12	0	1.04911	13.3849	5.60098	1547.71	0.0322936	15.7162	4.07129	0	0	3	0	1	0	0.00797033	0	0.961703	1	1	2	0.797033	0.797033	2	0	0.563355	0	1000	91.1254
155693	15	1156	5	1071	24	3	0	0	55	0.479	0	0	2	1071.29	0	0	770.874	0.719573	0	24	12	0	1.7656	13.395	7.21966	1074.02	0.153173	20.2142	5.38582	0	0	3	0	1	0	0.010828	0	0.667363	1	1	3	1.0828	1.0828	0	0	0.719573	0	1000	1.21887
233785	15	1157	5	528	22	20	1	1	55	0.162	0	0	2	528.257	0	0	260.713	0.493534	0	24	11	0	1.87521	8.63436	5.57669	528.62	0	9.20189	2.86139	0	0	3	0	1	0	0.0127864	0	0.328469	1	1	2	1.27864	1.27864	2	0	0.493534	0	1000	0.917111
198228	20	1158	5	1677	24	20	1	1	55	1.038	0	0	2	1676.76	0	0	1670.49	0.996265	0	26	12	0	2.06085	11.0917	6.20826	1680.12	0.0432738	15.9573	5.08496	0	0	3	0	1	0	0.00537509	0	1.04398	1	1	5	0.537509	0.537509	2	0	0.996265	0	1000	92.1603
320408	10	1159	5	1600	22	3	0	0	55	0.839	0	0	2	1599.86	0	0	1350.24	0.84397	0	22	11	0	1.64212	10.8497	7.07889	1603.24	0.00295565	17.6175	4.80314	0	0	3	0	1	0	0.0057431	0	0.996208	1	1	3	0.57431	0.57431	0	0	0.84397	0	1000	0.517553
193219	10	1160	5	316	20	3	0	0	55	0.168	0	0	2	316.171	1	4	270.369	0.855135	1.26514	20	10	0	1.26289	10.3066	4.01899	316.547	0.451562	10.2452	3.94802	0	0	3	0	1	0	0.02857	2.03362	0.196693	1	4	3	2.857	2.857	0	0.196693	0.855135	0	1000	87.8306
236273	10	1161	5	1604	24	20	1	1	55	0.559	0	0	2	1604.54	0	0	899.621	0.560671	0	26	12	0	0.0317786	8.39267	4.35925	1605.87	0.0528776	10.8662	3.25909	0	0	3	0	1	0	0.00520645	0	0.997841	1	1	2	0.520645	0.520645	2	0	0.560671	0	1000	0.0633775
277491	45	1162	5	1601	24	20	1	1	55	0.851	0	0	2	1601.52	0	0	1369.55	0.855157	0	26	12	0	0.393498	8.53208	4.36698	1603.55	0	16.3755	3.71183	0	0	3	0	1	0	0.00507536	0	0.996397	2	1	3	0.507536	0.507536	2	0	0.855157	0	1000	3.60976
36186	10	1163	5	800	22	20	1	1	55	0.497	0	0	2	799.544	0	0	799.842	1.00037	0	24	11	0	2.14577	15.3037	7.92101	801.742	0.157452	23.0322	5.67112	0	0	3	0	1	0	0.0164117	0	0.498179	1	1	5	1.64117	1.64117	2	0	1	0	1000	92.0781
193257	5	1164	5	777	18	3	0	0	55	0.497	0	0	2	777.373	0	0	799.842	1.0289	0	18	9	0	1.69052	11.6543	6.75316	780.327	0.206985	20.6996	7.08591	0	0	3	0	1	0	0.0127687	0	0.484873	1	1	5	1.27687	1.27687	0	0	1	0	1000	2.63225
157662	15	1165	5	689	24	20	1	1	55	0.472	0	0	2	689.059	0	0	759.608	1.10239	0	26	12	0	3.29198	8.59737	5.75108	689.513	0.0537997	9.71967	2.77096	0	0	3	0	1	0	0.00769441	0	0.428443	1	1	5	0.769441	0.769441	2	0	1	0	1000	2.58452
274612	15	1166	5	835	22	3	0	0	55	0.479	0	0	2	834.811	0	0	770.874	0.923411	0	22	11	0	2.11822	11.9327	9.30398	835.929	0.0181982	14.1082	3.69572	0	0	3	0	1	0	0.0117407	0	0.519422	1	1	4	1.17407	1.17407	0	0	0.923411	0	1000	2.19165
233820	30	1167	5	1604	22	20	1	1	55	0.883	0	0	2	1604.52	0	0	1421.05	0.885651	0	24	11	0	1.58694	12.7804	6.30009	1606.92	0.045383	13.7629	4.47641	0	0	3	0	1	0	0.00696581	0	0.998491	1	1	3	0.696581	0.696581	2	0	0.885651	0	1000	91.9446
117088	20	1168	5	1524	22	20	1	1	55	0.957	0	0	2	1523.67	0	0	1540.14	1.01081	0	24	11	0	1.23867	11.517	5.82622	1525.35	0.0108717	12.5912	3.60757	0	0	3	0	1	0	0.00673836	0	0.947807	1	1	5	0.673836	0.673836	2	0	1	0	1000	1.39924
279393	50	1169	5	1621	24	20	1	1	55	1.001	0	0	2	1620.97	0	0	1610.95	0.993817	0	26	12	0	1.21971	11.7465	5.55733	1623.71	0.00916195	14.7697	4.68156	0	0	3	0	1	0	0.00648318	0	1.00893	2	1	5	0.648318	0.648318	2	0	0.993817	0	1000	91.0709
238707	25	1170	5	1562	26	20	1	1	55	0.622	0	0	2	1561.72	0	0	1001.01	0.640967	0	28	13	0	0.209947	11.8659	5.87519	1563.06	0	10.4979	3.28938	0	0	3	0	1	0	0.00745714	0	0.97124	1	1	2	0.745714	0.745714	2	0	0.640967	0	1000	0.880473
238743	40	1171	5	190	22	20	1	1	55	0.118	0	0	2	190.45	0	0	189.902	0.997123	0	24	11	0	3.58288	6.30407	5.32204	190.542	0.327878	5.34766	2.57769	0	0	3	0	1	0	0.0142813	0	0.118397	2	1	5	1.42813	1.42813	2	0	0.997123	0	1000	89.9453
193258	30	1172	5	1608	26	20	1	1	55	1.001	0	0	2	1607.68	0	0	1610.95	1.00203	0	28	13	0	0	10.2765	4.42485	1608.99	0	10.6031	3.21483	0	0	3	0	1	0	0.00638693	0	0.999781	1	1	5	0.638693	0.638693	2	0	1	0	1000	1.25756
34438	40	1173	5	1266	24	3	0	0	55	0.578	0	0	2	1266.31	0	0	930.199	0.734573	0	24	12	0	0.678252	9.43109	4.13668	1267.36	0.115108	11.3119	3.32824	0	0	3	0	1	0	0.00690637	0	0.787499	2	1	3	0.690637	0.690637	0	0	0.734573	0	1000	89.2534
198123	30	1174	5	1611	24	20	1	1	55	1.001	0	0	2	1611.23	0	0	1610.95	0.999828	0	26	12	0	0.75546	11.0398	4.96837	1613.1	0.0440577	15.7204	3.07102	0	0	3	0	1	0	0.00637548	0	1.00234	1	1	5	0.637548	0.637548	2	0	0.999828	0	1000	90.2029
155040	10	1175	5	1611	24	3	0	0	55	0.901	0	0	2	1611.52	0	0	1450.02	0.899782	0	24	12	0	1.06227	12.4252	6.00638	1613.49	0.10256	12.6134	3.98666	0	0	3	0	1	0	0.00704249	0	1.00257	1	1	4	0.704249	0.704249	0	0	0.899782	0	1000	89.9981
274613	5	1176	5	1582	24	3	0	0	55	0.472	0	0	2	1582.27	0	0	759.608	0.480076	0	24	12	0	0.207122	9.01797	3.79481	1583.56	0	12.1346	3.08063	0	0	3	0	1	0	0.00556395	0	0.983978	1	1	2	0.556395	0.556395	0	0	0.480076	0	1000	1.90843
74720	10	1177	5	1606	24	3	0	0	55	1.001	0	0	2	1605.86	0	0	1610.95	1.00317	0	24	12	0	2.53981	13.5186	7.9524	1610.67	0.0540051	18.6536	6.23514	0	0	3	0	1	0	0.00681627	0	1.00082	1	1	5	0.681627	0.681627	0	0	1	0	1000	91.0632
274614	15	1179	5	802	22	3	0	0	55	0.497	0	0	2	802.51	0	0	799.842	0.996675	0	22	11	0	2.70395	13.9529	8.71663	805.714	1.95985	26.3485	7.61107	0	0	3	0	1	0	0.0139615	0	0.500647	1	1	5	1.39615	1.39615	0	0	0.996675	0	1000	92.3263
193259	40	1180	5	1222	22	3	0	0	55	0.752	0	0	2	1221.97	0	0	1210.22	0.990383	0	22	11	0	0.905242	9.22397	5.52843	1222.45	0.0653532	6.53984	2.23081	0	0	3	0	1	0	0.00680499	0	0.759593	2	1	5	0.680499	0.680499	0	0	0.990383	0	1000	1.70798
112161	40	1181	5	386	22	20	1	1	55	0	0	0	2	386.319	0	0	0	0	0	24	11	0	1	4	2.23441	386.414	0	4.12077	1.48469	0	0	3	0	1	0	0.0077637	0	0.240106	2	1	1	0.77637	0.77637	2	0	0	0	1000	1.15459
195755	15	1182	5	1083	22	3	0	0	55	0.702	0	0	2	1082.84	0	0	1129.76	1.04332	0	22	11	0	1	8.93666	6.22123	1083.2	0.131236	5.86962	2.12645	0	0	3	0	1	0	0.00732704	0	0.67307	1	1	5	0.732704	0.732704	0	0	1	0	1000	91.6945
157676	5	1183	5	1604	20	3	0	0	55	1.001	0	0	2	1603.92	0	0	1610.95	1.00439	0	20	10	0	0.345891	14.5507	5.26126	1606.66	0.0135248	17.4323	4.26477	0	0	3	0	1	0	0.00884117	0	0.998333	1	1	5	0.884117	0.884117	0	0	1	0	1000	1.39136
318373	15	1184	5	543	24	20	1	1	55	0.317	0	0	2	543.305	0	0	510.161	0.938995	0	26	12	0	1.05291	4.07968	2.23361	543.397	0.0795384	3.43107	1.41022	0	0	3	0	1	0	0.00557009	0	0.337651	1	1	4	0.557009	0.557009	2	0	0.938995	0	1000	91.3673
198138	40	1185	5	1631	24	20	1	1	55	0.771	0	0	2	1631.49	0	0	1240.8	0.760533	0	26	12	0	1.54407	8.72269	5.6713	1632.61	0.0103647	12.2001	2.64787	0	0	3	0	1	0	0.00439702	0	1.01446	2	1	3	0.439702	0.439702	2	0	0.760533	0	1000	91.4062
157529	60	1186	5	801	24	20	1	1	55	0.479	0	0	2	801.103	0	0	770.874	0.962266	0	26	12	0	0.278909	9.40129	4.27584	801.847	0	11.0083	3.32289	0	0	3	0	1	0	0.0113767	0	0.498245	2	1	4	1.13767	1.13767	2	0	0.962266	0	1000	51.4672
233821	60	1187	5	791	24	20	1	1	55	0.497	0	0	2	791.268	1	1	799.842	1.01084	0.126379	26	12	0	1	6.41528	3.46857	791.613	0	6.41236	2.14846	0	0	3	0	1	0	0.00684082	0.203299	0.491885	2	2	5	0.684082	0.684082	2	0.491885	1	0	1000	1.5932
274615	50	1188	5	606	24	20	1	1	55	0.373	0	0	2	606.008	0	0	600.284	0.990555	0	26	12	0	2.7098	7	5.06335	606.154	0	4.21802	1.62416	0	0	3	0	1	0	0.00707773	0	0.376647	2	1	5	0.707773	0.707773	2	0	0.990555	0	1000	91.3511
274616	60	1189	5	806	24	20	1	1	55	0.398	0	0	2	806.447	0	0	640.517	0.794246	0	26	12	0	2.03515	8.9813	4.89076	807.337	0.0170968	15.0357	3.11793	0	0	3	0	1	0	0.00860378	0	0.501656	2	1	3	0.860378	0.860378	2	0	0.794246	0	1000	359.968
71613	50	1190	5	200	24	20	1	1	55	0.131	0	0	2	200.33	0	0	210.824	1.05238	0	26	12	0	1.69893	6.3885	4.68173	200.63	0.0694077	7.89376	4.57162	0	0	3	0	1	0	0.0233742	0	0.124665	2	1	5	2.33742	2.33742	2	0	1	0	1000	91.4061
274617	5	1191	5	1610	20	3	0	0	55	0.789	0	0	2	1610.37	0	0	1269.77	0.788494	0	20	10	0	0.948076	9.92167	4.7936	1612.17	0.0243305	11.4618	3.59253	0	0	3	0	1	0	0.00556617	0	1.00175	1	1	3	0.556617	0.556617	0	0	0.788494	0	1000	0.548095
31249	60	1192	5	1609	24	20	1	1	55	1.001	0	0	2	1609.08	0	0	1610.95	1.00116	0	26	12	0	1.08802	11.2829	4.97544	1612.36	0.00192307	17.9002	4.77326	0	0	3	0	1	0	0.00632292	0	1.00188	2	1	5	0.632292	0.632292	2	0	1	0	1000	91.0103
152664	200	1193	5	188	22	20	1	1	25	0	0	0	2	187.731	0	0	0	0	0	24	11	0	1.71865	2.16494	2.00304	187.735	0	1.51552	0.325615	0	0	1	0	1	0	0.00237725	0	0.116653	3	1	1	0.237725	0.237725	2	0	0	0	1000	121.877
157528	40	1194	5	1614	24	20	1	1	55	1.001	0	0	2	1613.83	1	1	1610.95	0.998218	0.0619646	26	12	0	0.62112	7.64657	3.19559	1614.88	0	10.8019	2.7199	0	0	3	0	1	0	0.00435046	0.0996575	1.00344	2	1	5	0.435046	0.435046	2	1.00344	0.998218	0	1000	89.3116
71614	60	1195	5	645	22	20	1	1	55	0.392	0	0	2	645.386	0	0	630.861	0.977494	0	24	11	0	1.05863	10.9053	3.97079	646.229	0.00934067	15.5449	3.79752	0	0	3	0	1	0	0.0152372	0	0.401548	2	1	4	1.52372	1.52372	2	0	0.977494	0	1000	91.3835
233822	200	1196	5	587	24	20	1	1	55	0.348	0	0	2	587.421	0	0	560.05	0.953405	0	26	12	0	1.05863	6.6289	3.87591	587.622	0	5.66424	2.0222	0	0	3	0	1	0	0.00947935	0	0.365131	3	1	4	0.947935	0.947935	2	0	0.953405	0	1000	0.256548
193260	200	1197	5	107	22	20	1	1	55	0	0	0	2	106.639	0	0	0	0	0	24	11	0	0.387892	2	1.21538	106.661	0	3.32752	1.65877	0	0	3	0	1	0	0.0151143	0	0.0662762	3	1	1	1.51143	1.51143	2	0	0	0	1000	0.0635951
233823	200	1198	5	10	22	20	1	1	55	0.019	0	0	2	9.8491	0	0	30.5775	3.1046	0	24	11	0	0	0	0	9.8491	0	0	0	0	0	3	0	1	0	0	0	0.00611994	3	1	5	0	0	2	0	1	0	1000	0.720508
195756	20	1199	5	1601	24	20	1	1	55	0.808	0	0	2	1601.32	0	0	1300.35	0.812047	0	26	12	0	0.373222	8.6988	3.91084	1602.79	0	12.164	3.3191	0	0	3	0	1	0	0.00519443	0	0.995927	1	1	3	0.519443	0.519443	2	0	0.812047	0	1000	89.5526
195781	30	1200	5	1605	26	20	1	1	55	0.938	0	0	2	1605.21	0	0	1509.56	0.940412	0	28	13	0	1.65911	9.93975	5.10199	1606.98	0.0695142	11.432	3.7022	0	0	3	0	1	0	0.00515292	0	0.99853	1	1	4	0.515292	0.515292	2	0	0.940412	0	1000	1.30708
34442	20	1201	5	1604	26	20	1	1	55	0.858	0	0	2	1604.47	0	0	1380.81	0.860603	0	28	13	0	0	7.65806	2.52259	1605.04	0	8.32287	1.79112	0	0	3	0	1	0	0.00477127	0	0.997323	1	1	3	0.477127	0.477127	2	0	0.860603	0	1000	359.878
236878	25	1202	5	1632	24	20	1	1	55	0.951	0	0	2	1632.49	0	0	1530.48	0.937517	0	26	12	0	1.85964	8.97248	5.73261	1633.82	0.0171672	10.037	3.11222	0	0	3	0	1	0	0.00435349	0	1.01521	1	1	4	0.435349	0.435349	2	0	0.937517	0	1000	0.565632
117108	50	1203	5	1615	24	20	1	1	55	0.901	0	0	2	1615.13	0	0	1450.02	0.89777	0	26	12	0	0.320655	8.58624	4.60126	1617.01	0.0803988	12.4483	3.89157	0	0	3	0	1	0	0.00511166	0	1.00476	2	1	4	0.511166	0.511166	2	0	0.89777	0	1000	0.496877
31256	10	1204	5	1613	20	3	0	0	55	0.802	0	0	2	1612.94	0	0	1290.69	0.800212	0	20	10	0	0.960351	9.88434	5.32381	1614.33	0.0213562	9.96003	3.48487	0	0	3	0	1	0	0.00552798	0	1.0031	1	1	3	0.552798	0.552798	0	0	0.800212	0	1000	0.823422
71623	20	1205	5	1609	24	20	1	1	55	0.901	0	0	2	1608.62	0	0	1450.02	0.901403	0	26	12	0	1.35429	9.75195	4.15364	1609.98	0	11.0054	2.96696	0	0	3	0	1	0	0.00521599	0	1.0004	1	1	4	0.521599	0.521599	2	0	0.901403	0	1000	90.8563
238909	15	1206	5	1628	20	3	0	0	55	1.001	0	0	2	1627.72	1	2	1610.95	0.989699	0.122872	20	10	0	1.58263	7.05323	4.35157	1629.2	0	13.3158	3.2015	0	0	3	0	1	0	0.00335785	0.197563	1.01233	1	1	4	0.335785	0.335785	0	1.01233	0.989699	0	1000	9.54084
320426	15	1207	5	1616	24	20	1	1	55	0.659	0	0	2	1615.66	0	0	1060.56	0.656423	0	26	12	0	0.286565	8.81594	3.72096	1617.05	0	10.7253	3.31049	0	0	3	0	1	0	0.00527465	0	1.00479	1	1	3	0.527465	0.527465	2	0	0.656423	0	1000	91.2156
317777	40	1208	5	1611	24	3	0	0	55	0.74	0	0	2	1610.61	0	0	1190.91	0.739415	0	24	12	0	0	7.2636	1.97629	1611.35	0	11.7766	2.11182	0	0	3	0	1	0	0.00450776	0	1.00125	2	1	3	0.450776	0.450776	0	0	0.739415	0	1000	0.671039
31371	20	1209	5	171	24	20	1	1	55	0.112	0	0	2	170.971	0	0	180.246	1.05425	0	26	12	0	1.72294	3.91053	3.23417	171.036	0.326531	5.10305	2.32257	0	0	3	0	1	0	0.0127902	0	0.106277	1	1	5	1.27902	1.27902	2	0	1	0	1000	90.7984
152764	20	1210	5	1429	22	3	0	0	55	0.447	0	0	2	1428.99	0	0	719.375	0.503413	0	22	11	0	0	3.85727	1.43589	1429.21	0	4.29773	1.23791	0	0	3	0	1	0	0.00269889	0	0.888067	1	1	2	0.269889	0.269889	0	0	0.503413	0	1000	91.1924
117087	25	1211	5	1591	24	20	1	1	55	0.92	0	0	2	1590.8	0	0	1480.59	0.93072	0	26	12	0	1	8.693	4.26987	1591.53	0	7.70191	2.20479	0	0	3	0	1	0	0.00483371	0	0.98893	1	1	4	0.483371	0.483371	2	0	0.93072	0	1000	0.655807
36151	5	1212	5	1468	24	3	0	0	55	0.522	0	0	2	1467.93	0	0	840.075	0.572287	0	24	12	0	1.08447	9.91129	5.67277	1469.69	0.0500121	20.562	3.68442	0	0	3	0	1	0	0.00600591	0	0.913223	1	1	2	0.600591	0.600591	0	0	0.572287	0	1000	90.4748
31204	10	1213	5	1607	22	3	0	0	55	0.907	0	0	2	1607.44	0	0	1459.67	0.908073	0	22	11	0	0.160714	12.0275	5.78659	1610.32	0	19.7854	4.25456	0	0	3	0	1	0	0.00736924	0	1.0006	1	1	4	0.736924	0.736924	0	0	0.908073	0	1000	0.47706
36171	5	1214	5	1494	24	3	0	0	55	0.789	0	0	2	1493.7	0	0	1269.77	0.850082	0	24	12	0	1.38176	13.5944	7.42415	1497.05	0.0638913	16.2756	5.36896	0	0	3	0	1	0	0.00815777	0	0.930226	1	1	3	0.815777	0.815777	0	0	0.850082	0	1000	90.0089
76562	30	1215	5	1605	24	20	1	1	55	0.858	0	0	2	1605.19	0	0	1380.81	0.860219	0	26	12	0	1.9675	10.6712	5.82095	1607.69	0.0927526	12.8194	4.42695	0	0	3	0	1	0	0.00541381	0	0.99897	1	1	3	0.541381	0.541381	2	0	0.860219	0	1000	1.17006
198216	45	1216	5	1607	24	20	1	1	55	0.901	0	0	2	1606.78	0	0	1450.02	0.902437	0	26	12	0	1.11291	12.0123	6.35764	1609.06	0.0867848	17.079	3.79143	0	0	3	0	1	0	0.0067738	0	0.999822	2	1	4	0.67738	0.67738	2	0	0.902437	0	1000	85.6039
233768	25	1217	5	1618	24	20	1	1	55	0.702	0	0	2	1617.9	0	0	1129.76	0.698285	0	26	12	0	0.890465	10.0721	4.90171	1619.79	0	13.3911	3.69343	0	0	3	0	1	0	0.00566839	0	1.00649	1	1	3	0.566839	0.566839	2	0	0.698285	0	1000	91.9713
233769	5	1218	5	202	22	3	0	0	55	0	0	0	2	201.835	0	0	0	0	0	22	11	0	7.14027	9.93201	8.98441	201.919	0.180876	5.92945	2.16955	0	0	3	0	1	0	0.013826	0	0.125467	1	1	1	1.3826	1.3826	0	0	0	0	1000	359.085
320445	5	1219	5	1425	22	3	0	0	55	0.901	0	0	2	1425.1	0	0	1450.02	1.01748	0	22	11	0	0.480639	8.65837	3.68651	1426.06	0	17.3697	2.31926	0	0	3	0	1	0	0.00573449	0	0.886112	1	1	5	0.573449	0.573449	0	0	1	0	1000	0.48589
117060	50	1220	5	1594	26	20	1	1	55	0.901	0	0	2	1594.12	0	0	1450.02	0.9096	0	28	13	0	0.726553	8.26368	4.37798	1595.44	0	12.1908	3.01922	0	0	3	0	1	0	0.00472416	0	0.991361	2	1	4	0.472416	0.472416	2	0	0.9096	0	1000	91.4003
320411	50	1221	5	1615	26	20	1	1	55	0.901	0	0	2	1614.8	0	0	1450.02	0.897951	0	28	13	0	0.148034	5.99668	2.83351	1615.91	0	10.3599	2.83845	0	0	3	0	1	0	0.00361942	0	1.00408	2	1	4	0.361942	0.361942	2	0	0.897951	0	1000	91.3736
71562	15	1222	5	223	22	20	1	1	55	0	0	0	2	222.707	0	0	0	0	0	24	11	0	2.34114	4.95203	4.09128	222.752	0.32012	3.88943	1.64943	0	0	3	0	1	0	0.011721	0	0.138412	1	1	1	1.1721	1.1721	2	0	0	0	1000	359.804
277485	15	1223	5	1396	24	3	0	0	55	0.851	0	0	2	1396.42	0	0	1369.55	0.980754	0	24	12	0	2.37558	8.46193	4.99478	1398.29	0.0808551	12.264	4.16861	0	0	3	0	1	0	0.0043527	0	0.868857	1	1	4	0.43527	0.43527	0	0	0.980754	0	1000	0.316946
233770	50	1224	5	46	24	20	1	1	55	0	0	0	2	46.0343	0	0	0	0	0	26	12	0	2.9639	6.6705	5.21134	46.2072	3.33318	11.694	8.06023	0	0	3	0	1	0	0.0802169	0	0.0287118	2	1	1	8.02169	8.02169	2	0	0	0	1000	90.7763
279577	130	1225	5	1609	26	20	1	1	55	0.609	0	0	2	1609.01	0	0	980.088	0.609125	0	28	13	0	0.786917	7.95392	4.62718	1610.31	0.0137988	13.9979	3.13949	0	0	3	0	1	0	0.00445071	0	1.0006	3	1	2	0.445071	0.445071	2	0	0.609125	0	1000	0.692283
152601	50	1226	5	217	24	20	1	1	55	0.131	0	0	2	217	0	0	210.824	0.971539	0	26	12	0	4.12275	7.09926	5.69096	217.146	0.420725	6.19701	3.1483	0	0	3	0	1	0	0.0137074	0	0.134928	2	1	4	1.37074	1.37074	2	0	0.971539	0	1000	90.5544
274565	50	1227	5	991	24	3	0	0	55	0.619	0	0	2	991.059	0	0	996.181	1.00517	0	24	12	0	1.87084	6.72914	4.34343	991.731	0.00859681	13.2622	2.84644	0	0	3	0	1	0	0.0048988	0	0.616233	2	1	5	0.48988	0.48988	0	0	1	0	1000	89.2321
33829	50	1228	5	344	24	20	1	1	55	0	0	0	2	344.353	0	0	0	0	0	26	12	0	1.10852	7.91326	4.34893	344.549	0	6.58477	2.78882	0	0	3	0	1	0	0.0197497	0	0.214093	2	1	1	1.97497	1.97497	2	0	0	0	1000	90.3199
198191	20	1229	5	1565	26	20	1	1	55	0.82	0	0	2	1565.39	0	0	1319.66	0.84302	0	28	13	0	0.422706	9.11595	5.0226	1566.6	0	10.7626	3.11457	0	0	3	0	1	0	0.00554911	0	0.973441	1	1	3	0.554911	0.554911	2	0	0.84302	0	1000	1.17466
34428	30	1230	5	1578	26	20	1	1	55	0.883	0	0	2	1577.77	0	0	1421.05	0.900666	0	28	13	0	0.0617801	8.93627	4.11865	1578.93	0	9.95545	2.79806	0	0	3	0	1	0	0.00562057	0	0.981101	1	1	4	0.562057	0.562057	2	0	0.900666	0	1000	0.941948
152602	15	1231	5	1605	24	20	1	1	55	0.839	0	0	2	1604.98	0	0	1350.24	0.841277	0	26	12	0	2.67774	9.79615	6.36453	1605.86	0.0177842	8.49204	2.42751	0	0	3	0	1	0	0.00443277	0	0.997836	1	1	3	0.443277	0.443277	2	0	0.841277	0	1000	93.2106
277486	10	1232	5	1563	24	20	1	1	55	0.771	0	0	2	1562.94	0	0	1240.8	0.793889	0	26	12	0	1.05626	13.7133	8.29033	1567.11	0.0276798	18.7141	5.58895	0	0	3	0	1	0	0.00807667	0	0.973758	1	1	3	0.807667	0.807667	2	0	0.793889	0	1000	0.75128
276788	20	1233	5	798	24	20	1	1	55	0.398	0	0	2	797.708	0	0	640.517	0.802947	0	26	12	0	1.90092	10.4991	6.42363	799.14	0.0831981	12.4889	4.77556	0	0	3	0	1	0	0.0107593	0	0.496562	1	1	3	1.07593	1.07593	2	0	0.802947	0	1000	91.9152
274573	15	1234	5	800	24	20	1	1	55	0.081	0	0	2	799.984	0	0	130.357	0.162949	0	26	12	0	0	2.77368	0.899939	800.058	0	3.57005	0.817609	0	0	3	0	1	0	0.00346684	0	0.497133	1	1	1	0.346684	0.346684	2	0	0.162949	0	1000	90.7492
233784	50	1235	5	726	26	20	1	1	55	0.472	0	0	2	725.93	0	0	759.608	1.04639	0	28	13	0	1.27943	13.3888	8.03964	727.11	0.0530925	13.7197	4.30045	0	0	3	0	1	0	0.0166541	0	0.451805	2	1	5	1.66541	1.66541	2	0	1	0	1000	1.33749
274574	10	1236	5	74	24	20	1	1	55	0	0	0	2	73.983	0	0	0	0	0	26	12	0	1.71074	1.91302	1.83115	73.9849	0.128973	1.50728	0.512586	0	0	3	0	1	0	0.00273405	0	0.0459721	1	1	1	0.273405	0.273405	2	0	0	0	1000	99.25
276787	45	1237	5	73	26	20	1	1	55	0	0	0	2	73.433	0	0	0	0	0	28	13	0	1.91302	3	2.70265	73.4469	0	3.12064	1.48045	0	0	3	0	1	0	0.0147995	0	0.0456378	2	1	1	1.47995	1.47995	2	0	0	0	1000	1.33767
193218	25	1238	5	1541	26	20	1	1	55	0.317	0	0	2	1541.65	0	0	510.161	0.330918	0	28	13	0	0	9.93278	3.91099	1542.69	0	10.7401	2.50329	0	0	3	0	1	0	0.00643862	0	0.958581	1	1	1	0.643862	0.643862	2	0	0.330918	0	1000	92.2174
33805	60	1239	5	734	26	20	1	1	55	0.298	0	0	2	734.045	0	0	479.583	0.653343	0	28	13	0	0.0072279	11.7826	5.50602	734.881	0.352774	10.6641	4.03726	0	0	3	0	1	0	0.0160235	0	0.456634	2	1	2	1.60235	1.60235	2	0	0.653343	0	1000	1.88806
112124	20	1241	5	99	26	20	1	1	55	0	0	0	2	98.657	0	0	0	0	0	28	13	0	1.88768	3	2.65153	98.6678	0	2.17086	1.12756	0	0	3	0	1	0	0.0112734	0	0.0613093	1	1	1	1.12734	1.12734	2	0	0	0	1000	239.739
198220	40	1243	5	1607	26	20	1	1	55	0.659	0	0	2	1606.8	0	0	1060.56	0.660043	0	28	13	0	1.15584	9.86457	5.73396	1608.05	0	8.4745	3.3222	0	0	3	0	1	0	0.0054157	0	0.999196	2	1	3	0.54157	0.54157	2	0	0.660043	0	1000	1.13695
74136	5	1244	5	1599	22	3	0	0	55	0.51	0	0	2	1599.38	0	0	820.763	0.513176	0	22	11	0	1.29684	11.7672	5.99226	1601.81	0.0114612	14.6952	4.25244	0	0	3	0	1	0	0.00653662	0	0.995316	1	1	2	0.653662	0.653662	0	0	0.513176	0	1000	0.197003
31217	30	1245	5	754	26	20	1	1	55	0.46	0	0	2	754.048	0	0	740.296	0.981763	0	28	13	0	1.32532	5.00547	3.27923	754.394	0.0108324	7.10539	2.34402	0	0	3	0	1	0	0.00487828	0	0.468759	1	1	4	0.487828	0.487828	2	0	0.981763	0	1000	90.1862
238777	15	1246	5	1603	26	20	1	1	55	1.001	0	0	2	1602.85	0	0	1610.95	1.00505	0	28	13	0	0.396684	7.53708	3.44282	1604.79	0	11.661	3.60902	0	0	3	0	1	0	0.00444942	0	0.997171	1	1	5	0.444942	0.444942	2	0	1	0	1000	0.793618
152616	30	1247	5	855	24	20	1	1	55	0.423	0	0	2	854.908	0	0	680.751	0.796285	0	26	12	0	1.16527	7.69844	4.47294	855.318	0	8.37275	2.3499	0	0	3	0	1	0	0.00763829	0	0.53147	1	1	3	0.763829	0.763829	2	0	0.796285	0	1000	91.3686
112125	25	1248	5	69	26	20	1	1	55	0.05	0	0	2	69.3985	1	1	80.467	1.15949	1.44095	28	13	0	3.77079	5.06686	4.51067	69.4583	1.76519	5.60273	3.84023	0	0	3	0	1	0	0.0186597	2.31699	0.0431594	1	4	5	1.86597	1.86597	2	0.0431594	1	0	1000	30.1595
76487	30	1249	5	1603	26	20	1	1	55	1.013	0	0	2	1603.62	0	0	1630.26	1.01662	0	28	13	0	1.8315	11.7846	6.55145	1605.92	0.0396649	15.956	4.09147	0	0	3	0	1	0	0.0061978	0	0.997869	1	1	5	0.61978	0.61978	2	0	1	0	1000	90.5348
198190	25	1250	5	1546	26	20	1	1	55	0.87	0	0	2	1545.99	0	0	1400.13	0.905653	0	28	13	0	1.80439	13.335	7.71441	1548.23	0.0466915	13.3261	4.22157	0	0	3	0	1	0	0.00744761	0	0.962028	1	1	4	0.744761	0.744761	2	0	0.905653	0	1000	2.26092
34430	5	1251	5	1596	20	3	0	0	55	0.653	0	0	2	1595.93	0	0	1050.9	0.658487	0	20	10	0	1.9098	9.92888	5.63747	1597.38	0	13.163	3.31243	0	0	3	0	1	0	0.00502014	0	0.992567	1	1	3	0.502014	0.502014	0	0	0.658487	0	1000	90.4175
31218	25	1252	5	1603	26	20	1	1	55	0.851	0	0	2	1603.44	0	0	1369.55	0.854131	0	28	13	0	0.295068	11.6917	6.71743	1605.77	0	14.3195	4.24192	0	0	3	0	1	0	0.0070973	0	0.997779	1	1	3	0.70973	0.70973	2	0	0.854131	0	1000	0.985453
317744	15	1253	5	1571	24	20	1	1	55	0.833	0	0	2	1571.62	0	0	1340.58	0.852991	0	26	12	0	1	9.61851	4.64915	1573.14	0	11.1759	3.36181	0	0	3	0	1	0	0.00547855	0	0.977502	1	1	3	0.547855	0.547855	2	0	0.852991	0	1000	91.4351
112126	10	1254	5	1000	24	3	0	0	55	0.572	0	0	2	1000.32	0	0	920.542	0.920251	0	24	12	0	0.445765	7.94891	3.07945	1000.88	0	13.8837	1.90166	0	0	3	0	1	0	0.00749654	0	0.621918	1	1	4	0.749654	0.749654	0	0	0.920251	0	1000	1.08609
152617	15	1255	5	38	24	20	1	1	55	0	0	0	2	38.1763	0	0	0	0	0	26	12	0	2.61177	4.73135	3.67143	38.4109	11.1013	11.1041	11.1027	0	0	3	0	1	0	0.0551815	0	0.0238674	1	1	1	5.51815	5.51815	2	0	0	0	1000	90.4173
195759	10	1256	5	595	22	20	1	1	55	0.379	0	0	2	595.522	0	0	609.94	1.02421	0	24	11	0	0.428018	4.61006	1.72993	595.63	0	5.16351	1.27551	0	0	3	0	1	0	0.0070212	0	0.370108	1	1	5	0.70212	0.70212	2	0	1	0	1000	0.99561
112127	30	1257	5	1604	26	20	1	1	55	0.851	0	0	2	1603.83	0	0	1369.55	0.853925	0	28	13	0	0.217051	7.53708	5.19322	1605.13	0	11.4188	3.09698	0	0	3	0	1	0	0.00456039	0	0.997382	1	1	3	0.456039	0.456039	2	0	0.853925	0	1000	91.5169
279428	25	1258	5	1610	26	20	1	1	55	0.789	0	0	2	1610.22	0	0	1269.77	0.788568	0	28	13	0	0.0792123	6.88813	3.57742	1610.95	0	6.66493	2.39718	0	0	3	0	1	0	0.00422664	0	1.001	1	1	3	0.422664	0.422664	2	0	0.788568	0	1000	91.0969
196399	25	1259	5	1603	24	20	1	1	55	0.883	0	0	2	1603.4	0	0	1421.05	0.88627	0	26	12	0	0.506725	7.66992	3.70296	1604.82	0	12.3658	3.02513	0	0	3	0	1	0	0.00446355	0	0.997188	1	1	3	0.446355	0.446355	2	0	0.88627	0	1000	1.5828
279427	40	1260	5	1605	24	20	1	1	55	0.901	0	0	2	1605.65	0	0	1450.02	0.903073	0	26	12	0	2.01006	11.756	6.11806	1607.13	0.0607267	14.6295	3.35648	0	0	3	0	1	0	0.00606415	0	0.998626	2	1	4	0.606415	0.606415	2	0	0.903073	0	1000	91.6111
71573	45	1261	5	1600	24	20	1	1	55	0.603	0	0	2	1599.75	0	0	970.432	0.606615	0	26	12	0	1.09697	10.5229	4.92944	1601.86	0	16.071	3.85463	0	0	3	0	1	0	0.00588435	0	0.99535	2	1	2	0.588435	0.588435	2	0	0.606615	0	1000	91.4316
195780	40	1262	5	421	26	20	1	1	55	0.265	0	0	2	421.229	0	0	426.475	1.01245	0	28	13	0	1	10.4635	4.19967	421.428	0	6.12623	2.38981	0	0	3	0	1	0	0.0224557	0	0.261863	2	1	5	2.24557	2.24557	2	0	1	0	1000	1.99469
31327	30	1263	5	880	24	20	1	1	55	0.578	0	0	2	880.359	1	1	930.199	1.05661	0.11359	26	12	0	0.146881	8.37055	4.31926	881.559	0.139235	9.09614	4.30209	0	0	3	0	1	0	0.00932856	0.182557	0.547775	1	1	5	0.932856	0.932856	2	0.547775	1	0	1000	1.07362
157660	35	1264	5	1603	24	20	1	1	55	0.783	0	0	2	1603.4	0	0	1260.11	0.785899	0	26	12	0	1.00238	6.70634	3.94121	1604.41	0	9.18789	2.78618	0	0	3	0	1	0	0.00355518	0	0.996932	2	1	3	0.355518	0.355518	2	0	0.785899	0	1000	1.09348
31359	45	1265	5	1604	26	20	1	1	55	0.802	0	0	2	1603.88	0	0	1290.69	0.804729	0	28	13	0	1.03451	8.84801	5.1319	1605.26	0	11.5627	3.22512	0	0	3	0	1	0	0.00486743	0	0.997463	2	1	3	0.486743	0.486743	2	0	0.804729	0	1000	0.583284
117031	20	1266	5	1605	24	20	1	1	55	0.951	0	0	2	1605.3	0	0	1530.48	0.953393	0	26	12	0	0.0856379	9.53871	5.00522	1606.35	0	10.0272	2.86581	0	0	3	0	1	0	0.00588482	0	0.99814	1	1	4	0.588482	0.588482	2	0	0.953393	0	1000	90.7216
274723	15	1267	5	725	24	20	1	1	55	0.28	0	0	2	724.609	0	0	450.615	0.621874	0	26	12	0	1.05994	10.5933	3.77567	725.284	0.0626907	9.36133	3.13191	0	0	3	0	1	0	0.0131443	0	0.45067	1	1	2	1.31443	1.31443	2	0	0.621874	0	1000	0.141752
279482	15	1268	5	878	24	20	1	1	55	0.41	0	0	2	878.178	0	0	659.829	0.751362	0	26	12	0	2.01168	9	5.72506	879.459	0.0305392	11.9206	4.13957	0	0	3	0	1	0	0.00794615	0	0.54647	1	1	3	0.794615	0.794615	2	0	0.751362	0	1000	1.46455
71712	15	1269	5	747	24	3	0	0	55	0.472	0	0	2	746.773	0	0	759.608	1.01719	0	24	12	0	0.718914	13.4952	7.32876	748.868	0	19.3467	5.71684	0	0	3	0	1	0	0.0170608	0	0.465325	1	1	5	1.70608	1.70608	0	0	1	0	1000	91.0611
193353	15	1270	5	63	24	20	1	1	55	0.019	0	0	2	62.8923	0	0	30.5775	0.486188	0	26	12	0	1	1.41972	1.28967	62.8944	0.0590253	1.17165	0.687044	0	0	3	0	1	0	0.00667333	0	0.0390808	1	1	2	0.667333	0.667333	2	0	0.486188	0	1000	91.0146
114602	15	1271	5	629	24	20	1	1	55	0.398	0	0	2	628.808	0	0	640.517	1.01862	0	26	12	0	1	6.98218	4.40866	629.141	0.153066	6.51778	2.75117	0	0	3	0	1	0	0.00950849	0	0.39093	1	1	5	0.950849	0.950849	2	0	1	0	1000	91.4184
198092	45	1272	5	1604	26	20	1	1	55	0.497	0	0	2	1603.92	0	0	799.842	0.498678	0	28	13	0	0	6.28468	2.65461	1604.5	0	6.40162	2.01133	0	0	3	0	1	0	0.0039169	0	0.996993	2	1	2	0.39169	0.39169	2	0	0.498678	0	1000	0.958215
233913	15	1273	5	804	24	20	1	1	55	0	0	0	2	803.671	0	0	0	0	0	26	12	0	1.06595	9.68679	6.05377	804.37	0.00777823	9.63694	3.29391	0	0	3	0	1	0	0.0107175	0	0.499812	1	1	1	1.07175	1.07175	2	0	0	0	1000	90.8858
315560	15	1274	5	168	24	3	0	0	55	0	0	0	2	168.358	0	0	0	0	0	24	12	0	4.90082	10.2671	8.48552	168.582	1.28697	8.61583	4.59046	0	0	3	0	1	0	0.031832	0	0.104752	1	1	1	3.1832	3.1832	0	0	0	0	1000	91.9397
74736	15	1275	5	1614	24	20	1	1	55	1.001	0	0	2	1614.11	0	0	1610.95	0.99804	0	26	12	0	0.560527	7.7631	4.77525	1615.13	0.0030128	12.8363	2.66846	0	0	3	0	1	0	0.00445943	0	1.0036	1	1	5	0.445943	0.445943	2	0	0.99804	0	1000	91.3482
34451	20	1276	5	1602	24	20	1	1	55	0.51	0	0	2	1602.33	0	0	820.763	0.512231	0	26	12	0	0	5.20681	2.05605	1602.62	0	5.08465	1.31705	0	0	3	0	1	0	0.00324893	0	0.995823	1	1	2	0.324893	0.324893	2	0	0.512231	0	1000	1.50169
320400	35	1277	5	1603	24	20	1	1	55	0.901	0	0	2	1602.72	0	0	1450.02	0.904721	0	26	12	0	0.948807	10.4288	4.71974	1604.09	0	13.074	3.06067	0	0	3	0	1	0	0.00590986	0	0.996735	2	1	4	0.590986	0.590986	2	0	0.904721	0	1000	90.318
320399	20	1278	5	1597	24	20	1	1	55	1.001	0	0	2	1596.9	0	0	1610.95	1.0088	0	26	12	0	1.4855	12.8769	6.33643	1600.56	0.122963	16.0292	5.45172	0	0	3	0	1	0	0.00711711	0	0.994542	1	1	5	0.711711	0.711711	2	0	1	0	1000	95.0166
196419	30	1279	5	1601	24	20	1	1	55	0.789	0	0	2	1601.48	0	0	1269.77	0.792874	0	26	12	0	0.635218	8	5.30834	1602.42	0	11.1533	2.67008	0	0	3	0	1	0	0.00459605	0	0.995694	1	1	3	0.459605	0.459605	2	0	0.792874	0	1000	1.76772
76547	35	1280	5	1593	26	20	1	1	55	0.851	0	0	2	1593.02	0	0	1369.55	0.859718	0	28	13	0	0.838504	8.03528	3.86345	1594.28	0	15.3872	2.8927	0	0	3	0	1	0	0.00451413	0	0.990639	2	1	3	0.451413	0.451413	2	0	0.859718	0	1000	90.3175
279493	25	1281	5	1608	26	20	1	1	55	1.001	0	0	2	1608.59	0	0	1610.95	1.00147	0	28	13	0	0.572508	9.48303	6.07213	1610.37	0	13.9889	3.66806	0	0	3	0	1	0	0.0055332	0	1.00064	1	1	5	0.55332	0.55332	2	0	1	0	1000	1.20404
274724	20	1282	5	135	24	20	1	1	55	0	0	0	2	135.439	0	0	0	0	0	26	12	0	1.01717	3.98431	2.08559	135.5	0.489768	5.63057	2.28691	0	0	3	0	1	0	0.0218977	0	0.0841958	1	1	1	2.18977	2.18977	2	0	0	0	1000	91.0749
320404	20	1283	5	1476	24	3	0	0	55	0.727	0	0	2	1476.25	0	0	1169.99	0.792541	0	24	12	0	0.408979	7.67654	4.15033	1477.29	0.00507826	10.0751	2.87396	0	0	3	0	1	0	0.00491954	0	0.917942	1	1	3	0.491954	0.491954	0	0	0.792541	0	1000	91.981
236890	10	1284	5	1106	22	3	0	0	55	0.342	0	0	2	1106.28	0	0	550.394	0.497516	0	22	11	0	1	7.46672	3.49194	1106.73	0	11.2997	1.78267	0	0	3	0	1	0	0.00584306	0	0.687693	1	1	2	0.584306	0.584306	0	0	0.497516	0	1000	89.1494
315561	10	1285	5	499	22	20	1	1	55	0.068	0	0	2	499.075	0	0	109.435	0.219276	0	24	11	0	0.858925	7.31258	3.60778	499.75	0.0624472	11.1061	4.06826	0	0	3	0	1	0	0.0129138	0	0.31053	1	1	1	1.29138	1.29138	2	0	0.219276	0	1000	90.7653
274725	15	1286	5	288	22	20	1	1	55	0.18	0	0	2	287.748	0	0	289.681	1.00672	0	24	11	0	0.111403	6.13449	1.89198	287.973	0.0430584	7.0858	3.15215	0	0	3	0	1	0	0.0209155	0	0.178938	1	1	5	2.09155	2.09155	2	0	1	0	1000	89.8205
157648	20	1287	5	801	24	20	1	1	55	0.28	0	0	2	801.006	0	0	450.615	0.562561	0	26	12	0	0.100449	7.68346	3.36203	801.501	0.0708428	8.94612	2.79607	0	0	3	0	1	0	0.00946102	0	0.498029	1	1	2	0.946102	0.946102	2	0	0.562561	0	1000	0.317749
155049	15	1288	5	1321	24	3	0	0	55	0	0	0	2	1321.54	0	0	0	0	0	24	12	0	0.125208	7.53946	3.94355	1322.38	0.0494492	10.5026	2.78786	0	0	3	0	1	0	0.00560674	0	0.82169	1	1	1	0.560674	0.560674	0	0	0	0	1000	93.4031
276835	20	1289	5	805	24	20	1	1	55	0.497	0	0	2	805.14	0	0	799.842	0.99342	0	26	12	0	2	8.3105	4.69925	805.415	0	6.03082	2.0638	0	0	3	0	1	0	0.00783509	0	0.500461	1	1	5	0.783509	0.783509	2	0	0.99342	0	1000	359.709
279504	25	1290	5	1602	24	20	1	1	55	0.752	0	0	2	1602.53	0	0	1210.22	0.755197	0	26	12	0	0	9.72338	4.55035	1604.54	0.0797691	13.6187	3.81164	0	0	3	0	1	0	0.00605991	0	0.997017	1	1	3	0.605991	0.605991	2	0	0.755197	0	1000	91.4641
117119	10	1291	5	1602	26	20	1	1	55	0.752	0	0	2	1601.83	0	0	1210.22	0.755524	0	28	13	0	0	10.3642	5.17743	1603.99	0	13.8323	4.14737	0	0	3	0	1	0	0.00646149	0	0.996676	1	1	3	0.646149	0.646149	2	0	0.755524	0	1000	36.3446
155052	30	1292	5	806	24	20	1	1	55	0.497	0	0	2	806.494	0	0	799.842	0.991752	0	26	12	0	2.15173	7.7922	5.17172	807.294	0.0527596	10.9024	3.47678	0	0	3	0	1	0	0.00698688	0	0.501629	1	1	5	0.698688	0.698688	2	0	0.991752	0	1000	90.8828
112251	5	1293	5	370	24	20	1	1	55	0.23	0	0	2	370.233	0	0	370.148	0.999771	0	26	12	0	3.49345	6.89799	5.05939	370.614	0.530356	9.13002	3.83648	0	0	3	0	1	0	0.00918621	0	0.230289	1	1	5	0.918621	0.918621	2	0	0.999771	0	1000	1.42233
198215	25	1294	5	805	24	20	1	1	55	0.342	0	0	2	804.801	0	0	550.394	0.683889	0	26	12	0	1.64858	10.0444	5.80584	805.966	0.182973	12.8806	4.19264	0	0	3	0	1	0	0.0104171	0	0.500804	1	1	3	1.04171	1.04171	2	0	0.683889	0	1000	89.1951
276797	5	1295	5	1236	24	3	0	0	55	0.423	0	0	2	1236	0	0	680.751	0.550768	0	24	12	0	0	10.0356	5.14942	1237.87	0	16.6082	3.8976	0	0	3	0	1	0	0.00810722	0	0.769174	1	1	2	0.810722	0.810722	0	0	0.550768	0	1000	1.446
117059	15	1296	5	1600	24	20	1	1	55	0.702	0	0	2	1600.08	0	0	1129.76	0.706065	0	26	12	0	2.34838	11	6.21917	1601.37	0.018537	11.1109	3.23888	0	0	3	0	1	0	0.00540265	0	0.995043	1	1	3	0.540265	0.540265	2	0	0.706065	0	1000	91.5729
36145	15	1297	5	720	24	20	1	1	55	0.329	0	0	2	719.896	0	0	529.473	0.735485	0	26	12	0	0.754592	7.53503	5.01639	720.788	0.0738355	12.6086	4.17189	0	0	3	0	1	0	0.00940699	0	0.447877	1	1	3	0.940699	0.940699	2	0	0.735485	0	1000	1.36315
31360	15	1298	5	888	24	3	0	0	55	0.472	0	0	2	888.568	0	0	759.608	0.854868	0	24	12	0	3.08701	8.99495	6.02483	889.531	0.0880987	10.1473	3.77166	0	0	3	0	1	0	0.00664163	0	0.552729	1	1	3	0.664163	0.664163	0	0	0.854868	0	1000	1.71515
317738	10	1299	5	420	22	20	1	1	55	0.249	0	0	2	419.927	0	0	400.726	0.954275	0	24	11	0	2	4.96173	3.25252	420.067	0.0893527	6.20857	2.13458	0	0	3	0	1	0	0.00705061	0	0.261018	1	1	4	0.705061	0.705061	2	0	0.954275	0	1000	90.0337
318384	15	1300	5	708	26	20	1	1	55	0.099	0	0	2	708.345	0	0	159.325	0.224925	0	28	13	0	1.34503	11.7835	7.0456	709.206	0.0142066	14.9239	3.59407	0	0	3	0	1	0	0.0147185	0	0.44068	1	1	1	1.47185	1.47185	2	0	0.224925	0	1000	1.35634
152758	10	1301	5	812	26	20	1	1	55	0.23	0	0	2	812.4	0	0	370.148	0.455623	0	28	13	0	2.53584	8.32824	5.72709	813.159	0.0269324	11.0958	3.43309	0	0	3	0	1	0	0.00712333	0	0.505273	1	1	2	0.712333	0.712333	2	0	0.455623	0	1000	1.33316
71713	30	1302	5	398	24	20	1	1	55	0.249	0	0	2	397.99	0	0	400.726	1.00687	0	26	12	0	1.24808	8.71456	5.04702	398.612	0.056784	12.2359	4.58817	0	0	3	0	1	0	0.0187312	0	0.247686	1	1	5	1.87312	1.87312	2	0	1	0	1000	90.9482
158461	10	1303	5	406	22	3	0	0	55	0.118	0	0	2	406.259	0	0	189.902	0.467441	0	22	11	0	0.177695	4	2.23035	406.32	0	3.33328	1.27069	0	0	3	0	1	0	0.00940712	0	0.252476	1	1	2	0.940712	0.940712	0	0	0.467441	0	1000	87.7739
193354	10	1304	5	809	24	3	0	0	55	0.51	0	0	2	809.214	0	0	820.763	1.01427	0	24	12	0	0.650122	5.21055	2.55278	809.466	0	8.59911	1.78563	0	0	3	0	1	0	0.00563388	0	0.502978	1	1	5	0.563388	0.563388	0	0	1	0	1000	0.902943
318385	10	1305	5	1108	22	3	0	0	55	0.709	0	0	2	1108.15	0	0	1141.02	1.02966	0	22	11	0	1	7.07547	3.81099	1108.83	0	11.0531	2.43985	0	0	3	0	1	0	0.00547914	0	0.688998	1	1	5	0.547914	0.547914	0	0	1	0	1000	89.0399
196420	10	1306	5	771	22	3	0	0	55	0.479	0	0	2	770.942	0	0	770.874	0.999911	0	22	11	0	1.24768	6.82736	3.43944	771.256	0.0165688	6.74486	2.29088	0	0	3	0	1	0	0.00723455	0	0.479236	1	1	5	0.723455	0.723455	0	0	0.999911	0	1000	359.715
71725	60	1307	5	68	22	20	1	1	55	0.037	0	0	2	68.5089	0	0	59.5456	0.869165	0	24	11	0	2.49807	4.04899	3.51812	68.5343	0.120883	3.33529	2.26422	0	0	3	0	1	0	0.0226298	0	0.0425853	2	1	3	2.26298	2.26298	2	0	0.869165	0	1000	90.0336
236291	30	1308	5	690	24	20	1	1	55	0.429	0	0	2	690.358	0	0	690.407	1.00007	0	26	12	0	1.44099	11.3074	7.8892	691.33	0.213708	10.8313	4.40637	0	0	3	0	1	0	0.0142717	0	0.429572	1	1	5	1.42717	1.42717	2	0	1	0	1000	80.8562
198087	70	1309	5	939	26	20	2	2	55	0.479	0	0	2	938.909	1	2	770.874	0.821031	0.213013	30	13	0	1.44099	16.248	9.2032	940.393	0.0249944	10.2035	4.55119	0	0	3	0	1	0	0.0157455	0.342271	0.584333	2	2	3	1.57455	1.57455	4	0.584333	0.821031	0	1000	19.891
71726	30	1310	5	515	24	20	1	1	55	0.317	0	0	2	515.381	0	0	510.161	0.989871	0	26	12	0	3.01931	11.1093	6.35139	516.015	0.288106	9.47184	4.26839	0	0	3	0	1	0	0.0156777	0	0.320637	1	1	4	1.56777	1.56777	2	0	0.989871	0	1000	88.9043
193362	70	1311	5	698	26	20	1	1	55	0.441	0	0	2	697.719	1	2	709.719	1.0172	0.286648	28	13	0	3.11527	7.66389	5.61301	697.925	0.0318518	6.2494	1.8398	0	0	3	0	1	0	0.00651735	0.46118	0.43367	2	3	5	0.651735	0.651735	2	0.43367	1	0	1000	358.197
276786	10	1312	5	1388	22	3	0	0	55	0.87	0	0	2	1388.4	1	5	1400.13	1.00845	0.360127	22	11	0	1	11.4972	6.02727	1390.49	0	17.9638	4.07083	0	0	3	0	1	0	0.0075493	0.578697	0.86401	1	3	5	0.75493	0.75493	0	0.86401	1	0	1000	114.635
315476	120	1313	5	360	24	20	1	1	55	0	0	0	2	359.839	0	0	0	0	0	26	12	0	0.263101	5.84632	2.41847	360.036	0	6.67867	2.66981	0	0	3	0	1	0	0.0155074	0	0.223716	3	1	1	1.55074	1.55074	2	0	0	0	1000	101.628
112167	120	1314	5	147	24	20	1	1	55	0	0	0	2	147.44	0	0	0	0	0	26	12	0	4.24828	6	5.49409	147.492	0	4.07748	2.08815	0	0	3	0	1	0	0.0118767	0	0.0916473	3	1	1	1.18767	1.18767	2	0	0	0	1000	91.5369
36242	30	1315	5	1650	24	20	1	1	55	1.013	0	0	2	1649.94	1	1	1630.26	0.988074	0.0606083	26	12	0	1.16666	9.86726	5.9291	1652.03	0	14.7588	3.94409	0	0	3	0	1	0	0.00526661	0.0974162	1.02652	1	1	4	0.526661	0.526661	2	1.02652	0.988074	0	1000	89.1869
74138	5	1316	5	753	26	20	1	1	55	0.23	0	0	2	753.106	0	0	370.148	0.491496	0	28	13	0	1.48613	6.79064	5.02546	753.496	0	7.19661	2.48936	0	0	3	0	1	0	0.00703987	0	0.468201	1	1	2	0.703987	0.703987	2	0	0.491496	0	1000	0.822023
34446	25	1317	5	804	26	20	1	1	55	0.249	0	0	2	803.888	0	0	400.726	0.498485	0	28	13	0	0	8.88516	3.02332	804.169	0	5.38429	2.14195	0	0	3	0	1	0	0.0110489	0	0.499687	1	1	2	1.10489	1.10489	2	0	0.498485	0	1000	0.327469
74731	20	1318	5	1658	24	20	1	1	55	0.951	0	0	2	1658.38	0	0	1530.48	0.92288	0	26	12	0	2	10.8855	6.0844	1661.14	0.131524	15.6852	4.71603	0	0	3	0	1	0	0.00534906	0	1.03218	1	1	4	0.534906	0.534906	2	0	0.92288	0	1000	91.8946
238744	15	1319	5	1209	22	20	1	1	55	0.603	0	0	2	1209.25	0	0	970.432	0.802507	0	24	11	0	0.436387	8.78313	4.98222	1210.44	0	10.5467	3.55394	0	0	3	0	1	0	0.00689561	0	0.752135	1	1	3	0.689561	0.689561	2	0	0.802507	0	1000	90.959
276789	45	1320	5	1201	24	20	1	1	55	0.423	0	0	2	1201.12	0	0	680.751	0.566763	0	26	12	0	1	10	6.37589	1202.29	0	8.65463	3.57614	0	0	3	0	1	0	0.00748571	0	0.747069	2	1	2	0.748571	0.748571	2	0	0.566763	0	1000	92.3628
76603	30	1321	5	801	24	20	1	1	55	0.429	0	0	2	801.293	1	1	690.407	0.861616	0.124798	26	12	0	3.35225	13.3213	8.14875	802.584	0.0124781	15.0165	4.36769	0	0	3	0	1	0	0.0124212	0.20052	0.498703	1	2	3	1.24212	1.24212	2	0.498703	0.861616	0	1000	7.51442
233866	60	1322	5	408	26	20	1	1	55	0	0	0	2	407.616	0	0	0	0	0	28	13	0	1	1	1	407.616	0	0	0	0	0	3	0	1	0	0	0	0.253281	2	1	1	0	0	2	0	0	0	1000	91.3206
116982	25	1323	5	809	24	20	1	1	55	0.497	0	0	2	808.651	1	2	799.842	0.989106	0.247325	26	12	0	1.49634	11.3272	6.28274	809.942	0.296492	12.7076	4.46192	0	0	3	0	1	0	0.0121377	0.397397	0.503275	1	3	4	1.21377	1.21377	2	0.503275	0.989106	0	1000	359.587
233867	5	1324	5	352	20	20	1	1	55	0	0	0	2	351.68	0	0	0	0	0	22	10	0	1	12.7717	7.94183	352.264	0	10.3841	4.83782	0	0	3	0	1	0	0.0334174	0	0.218887	1	1	1	3.34174	3.34174	2	0	0	0	1000	260.309
279394	60	1325	5	1581	26	20	1	1	55	0.628	0	0	2	1580.85	0	0	1010.67	0.63932	0	28	13	0	0.622213	10.151	5.33836	1582.65	0	16.1311	3.2656	0	0	3	0	1	0	0.00602079	0	0.98341	2	1	2	0.602079	0.602079	2	0	0.63932	0	1000	91.5967
112209	60	1326	5	122	26	20	1	1	55	0.081	0	0	2	121.7	0	0	130.357	1.07113	0	28	13	0	5.73606	7.81655	6.74061	121.788	1.13845	7.83317	3.1239	0	0	3	0	1	0	0.0170828	0	0.0756757	2	1	5	1.70828	1.70828	2	0	1	0	1000	90.4921
318378	35	1327	5	1495	26	20	1	1	55	0.559	0	0	2	1494.73	1	1	899.621	0.601863	0.0669019	28	13	0	1	9	4.87448	1496.67	0	11.9724	4.02275	0	0	3	0	1	0	0.0053452	0.107528	0.929987	2	1	2	0.53452	0.53452	2	0.929987	0.601863	0	1000	88.8979
199179	20	1328	5	1227	26	20	1	1	55	0.659	0	0	2	1227	1	4	1060.56	0.864346	0.325998	28	13	0	1.0275	14.518	5.3452	1228.34	0	15.7355	3.40533	0	0	3	0	1	0	0.0109827	0.524073	0.763252	1	3	3	1.09827	1.09827	2	0.763252	0.864346	0	1000	8.79035
71669	5	1329	5	837	22	3	0	0	55	0.51	0	0	2	837.575	0	0	820.763	0.979928	0	22	11	0	0.6194	15.291	9.32287	840.837	0.347098	22.0406	6.88816	0	0	3	0	1	0	0.0174488	0	0.522472	1	1	4	1.74488	1.74488	0	0	0.979928	0	1000	91.1388
315523	30	1330	5	430	26	20	1	1	55	0.249	0	0	2	430.297	1	2	400.726	0.931276	0.464795	28	13	0	4.25289	10.1318	6.86953	430.715	0.338137	9.38287	3.73281	0	0	3	0	1	0	0.0136491	0.74729	0.267634	1	4	4	1.36491	1.36491	2	0.267634	0.931276	0	1000	54.0646
196413	20	1331	5	636	24	20	1	1	55	0.429	0	0	2	635.634	1	1	690.407	1.08617	0.157323	26	12	0	1.06802	8.96788	5.47968	636.699	0.391559	12.6652	4.90189	0	0	3	0	1	0	0.0124075	0.252764	0.395626	1	2	5	1.24075	1.24075	2	0.395626	1	0	1000	91.5114
193316	25	1332	5	393	24	20	1	1	55	0.249	0	0	2	392.734	0	0	400.726	1.02035	0	26	12	0	1.78108	10.7988	5.36978	393.076	0.374434	8.84622	3.34052	0	0	3	0	1	0	0.0229413	0	0.244246	1	1	5	2.29413	2.29413	2	0	1	0	1000	3.65157
236250	60	1333	5	1597	26	20	1	1	55	0.74	0	0	2	1597.19	0	0	1190.91	0.745631	0	28	13	0	1.23831	10.7304	5.65364	1600.06	0.0539146	14.1996	4.89012	0	0	3	0	1	0	0.00593236	0	0.994229	2	1	3	0.593236	0.593236	2	0	0.745631	0	1000	94.5866
116983	20	1334	5	1087	24	20	1	1	55	0.572	0	0	2	1087.46	0	0	920.542	0.846506	0	26	12	0	3.11885	10.3388	6.29054	1088.92	0.048355	12.1088	4.0743	0	0	3	0	1	0	0.00663041	0	0.676624	1	1	3	0.663041	0.663041	2	0	0.846506	0	1000	23.703
152706	60	1335	5	401	26	20	1	1	55	0.242	0	0	2	401.382	0	0	389.46	0.970299	0	28	13	0	2	7.69538	3.53035	401.79	0	8.96837	3.13104	0	0	3	0	1	0	0.014175	0	0.249661	2	1	4	1.4175	1.4175	2	0	0.970299	0	1000	89.8698
277498	35	1336	5	1628	26	20	1	1	55	0.578	0	0	2	1628	0	0	930.199	0.571374	0	28	13	0	1.78632	13.7997	7.10526	1629.86	0.00307096	10.6115	3.73226	0	0	3	0	1	0	0.00737085	0	1.01275	2	1	2	0.737085	0.737085	2	0	0.571374	0	1000	0.853581
157495	50	1337	5	1204	26	20	1	1	55	0.758	0	0	2	1204.19	0	0	1219.88	1.01303	0	28	13	0	1.23355	11.2405	6.37466	1206.07	0.0733824	12.5926	4.57121	0	0	3	0	1	0	0.00829717	0	0.749417	2	1	5	0.829717	0.829717	2	0	1	0	1000	90.3923
155044	35	1338	5	1583	26	20	1	1	55	0.883	0	0	2	1583.38	1	2	1421.05	0.897475	0.126312	28	13	0	2.83019	9.60576	7.14239	1584.81	0.22631	13.4832	3.07078	0	0	3	0	1	0	0.00427532	0.203096	0.984755	2	2	4	0.427532	0.427532	2	0.984755	0.897475	0	1000	1.2917
33835	40	1339	5	480	22	20	3	3	55	0.261	0	0	2	480.147	1	4	420.038	0.874811	0.833078	28	11	0	2.85193	11.6952	6.59492	480.554	0.0487147	11.5804	3.11855	0	0	3	0	1	0	0.0184022	1.33957	0.298602	2	4	3	1.84022	1.84022	6	0.298602	0.874811	0	1000	343.021
315524	5	1340	5	586	18	3	0	0	55	0.261	0	0	2	586.231	0	0	420.038	0.716506	0	18	9	0	1.28086	15.5559	9.61747	587.85	0	16.0488	5.61662	0	0	3	0	1	0	0.0242834	0	0.365273	1	1	3	2.42834	2.42834	0	0	0.716506	0	1000	303.3
195785	25	1341	5	1019	24	20	1	1	55	0.609	0	0	2	1019.52	1	7	980.088	0.961321	0.686596	26	12	0	0.545069	10.715	3.96665	1020.12	0.0184862	8.95135	2.55032	0	0	3	0	1	0	0.0099693	1.10432	0.633874	1	4	4	0.99693	0.99693	2	0.633874	0.961321	0	1000	58.0414
155058	20	1342	5	869	24	20	1	1	55	0.559	0	0	2	868.726	1	1	899.621	1.03556	0.115111	26	12	0	1.94488	10.0065	6.43048	869.625	0.0447271	9.77787	3.77996	0	0	3	0	1	0	0.00927025	0.185062	0.54036	1	1	5	0.927025	0.927025	2	0.54036	1	0	1000	0.317929
74733	30	1343	5	798	24	20	1	1	55	0.329	0	0	2	798.038	0	0	529.473	0.663468	0	26	12	0	2	8.07304	4.41363	798.512	0	10.9147	2.45348	0	0	3	0	1	0	0.00760544	0	0.496172	1	1	3	0.760544	0.760544	2	0	0.663468	0	1000	91.6246
236275	30	1344	5	777	24	20	1	1	55	0.18	0	0	2	777.366	0	0	289.681	0.372645	0	26	12	0	0	13.5757	4.74472	778.986	0	15.7677	4.45226	0	0	3	0	1	0	0.0174274	0	0.484039	1	1	1	1.74274	1.74274	2	0	0.372645	0	1000	91.0716
116952	5	1345	5	1602	20	3	0	0	55	0.802	0	0	2	1601.77	0	0	1290.69	0.805792	0	20	10	0	1	10	5.10215	1603.01	0	12.4899	2.94502	0	0	3	0	1	0	0.00561443	0	0.996065	1	1	3	0.561443	0.561443	0	0	0.805792	0	1000	0.317
74089	5	1346	5	1607	24	20	1	1	55	0.951	0	0	2	1607.39	0	0	1530.48	0.952152	0	26	12	0	0.502128	9.52895	5.26365	1609.63	0.0202093	14.1976	4.04661	0	0	3	0	1	0	0.005608	0	1.00018	1	1	4	0.5608	0.5608	2	0	0.952152	0	1000	89.2688
155695	10	1347	5	1601	24	3	0	0	55	1.001	0	0	2	1600.93	0	0	1610.95	1.00626	0	24	12	0	1	8.23855	5.65457	1602.25	0	10.0176	3.18083	0	0	3	0	1	0	0.00451772	0	0.995595	1	1	5	0.451772	0.451772	0	0	1	0	1000	0.64906
112215	15	1348	5	488	18	3	0	0	55	0.242	0	0	2	487.73	0	0	389.46	0.798516	0	18	9	0	3.64764	11.0149	8.34243	488.543	0.295414	13.7359	4.8449	0	0	3	0	1	0	0.01508	0	0.303566	1	1	3	1.508	1.508	0	0	0.798516	0	1000	271.733
315533	15	1349	5	303	18	20	1	1	55	0	0	0	2	303.171	0	0	0	0	0	20	9	0	3.64764	9.22056	7.40404	303.603	0.877163	8.95106	4.72479	0	0	3	0	1	0	0.0183559	0	0.18865	1	1	1	1.83559	1.83559	2	0	0	0	1000	269.269
236263	10	1350	5	596	22	20	1	1	55	0.379	0	0	2	596.406	1	4	609.94	1.02269	0.670684	24	11	0	0.576175	10	4.87853	596.809	0	8.64064	2.79379	0	0	3	0	1	0	0.0157904	1.07863	0.37084	1	4	5	1.57904	1.57904	2	0.37084	1	0	1000	99.9853
76641	10	1351	5	1360	24	20	1	1	55	0.429	0	0	2	1360.42	0	0	690.407	0.507497	0	26	12	0	1.94252	13.8344	7.43719	1363.68	0	19.8825	5.19911	0	0	3	0	1	0	0.00872044	0	0.847349	1	1	2	0.872044	0.872044	2	0	0.507497	0	1000	1.07362
152714	10	1352	5	118	24	20	1	1	55	0	0	0	2	117.791	0	0	0	0	0	26	12	0	6.36628	14.9728	10.3494	118.196	3.25081	13.2124	7.31932	0	0	3	0	1	0	0.0728153	0	0.0734438	1	1	1	7.28153	7.28153	2	0	0	0	1000	0.316601
198252	20	1353	5	1605	26	20	1	1	55	0.988	0	0	2	1605.43	0	0	1590.03	0.990404	0	28	13	0	2.45142	10.7358	6.51791	1607.25	0.159668	10.8577	3.8004	0	0	3	0	1	0	0.00515438	0	0.998698	1	1	5	0.515438	0.515438	2	0	0.990404	0	1000	1.21183
155075	10	1354	5	859	22	20	1	1	55	0.298	0	0	2	859.581	0	0	479.583	0.557927	0	24	11	0	1.60449	12.8141	7.66203	860.933	0.490215	14.9805	4.2795	0	0	3	0	1	0	0.0130203	0	0.534959	1	1	2	1.30203	1.30203	2	0	0.557927	0	1000	179.287
112216	5	1355	5	1597	20	3	0	0	55	0.851	0	0	2	1596.76	0	0	1369.55	0.857707	0	20	10	0	1.23562	10.6119	5.91038	1598.59	0.0748161	11.7774	3.68759	0	0	3	0	1	0	0.00586533	0	0.993316	1	1	3	0.586533	0.586533	0	0	0.857707	0	1000	1.41094
320383	80	1356	5	1621	26	20	1	1	55	0.702	0	0	2	1620.78	0	0	1129.76	0.697046	0	28	13	0	0	9.89562	3.9224	1622.67	0	14.8147	3.56936	0	0	3	0	1	0	0.00609834	0	1.00828	2	1	3	0.609834	0.609834	2	0	0.697046	0	1000	0.907075
34449	30	1357	5	745	26	20	1	1	55	0.28	0	0	2	744.871	1	1	450.615	0.604957	0.134251	28	13	0	0.992862	11.8564	6.71663	745.239	0.115942	5.8082	2.80099	0	0	3	0	1	0	0.0145772	0.21595	0.46307	1	2	2	1.45772	1.45772	2	0.46307	0.604957	0	1000	0.0329317
193214	20	1358	5	930	22	3	0	0	55	0.578	0	0	2	929.727	0	0	930.199	1.00051	0	22	11	0	1.39693	13.2344	7.9491	932.501	0.317369	17.3712	6.21391	0	0	3	0	1	0	0.0126943	0	0.579429	1	1	5	1.26943	1.26943	0	0	1	0	1000	93.1236
196398	60	1359	5	1591	26	20	1	1	55	0.702	0	0	2	1590.77	0	0	1129.76	0.710197	0	28	13	0	2.45902	15.6052	9.06725	1595.49	0.218246	22.8081	5.77138	0	0	3	0	1	0	0.00823962	0	0.991389	2	1	3	0.823962	0.823962	2	0	0.710197	0	1000	2.2174
114601	20	1360	5	680	24	20	1	1	55	0.441	0	0	2	679.623	0	0	709.719	1.04428	0	26	12	0	3.86532	13.1571	9.94558	682.151	0.0479511	26.6545	6.82556	0	0	3	0	1	0	0.0136213	0	0.423869	1	1	5	1.36213	1.36213	2	0	1	0	1000	90.76
279489	30	1361	5	395	24	20	1	1	55	0.162	0	0	2	395.35	0	0	260.713	0.659448	0	26	12	0	2.36951	8.98548	5.87296	396.125	0.0735689	10.52	5.41401	0	0	3	0	1	0	0.0167017	0	0.24614	1	1	3	1.67017	1.67017	2	0	0.659448	0	1000	88.641
76532	30	1362	5	1198	24	20	1	1	55	0.64	0	0	2	1198.35	0	0	1029.98	0.859498	0	26	12	0	0.13619	8.5789	4.19212	1199.49	0	10.0769	3.26102	0	0	3	0	1	0	0.0070386	0	0.745327	1	1	3	0.70386	0.70386	2	0	0.859498	0	1000	91.3274
274611	30	1363	5	1589	24	20	1	1	55	0.851	0	0	2	1589.61	0	0	1369.55	0.86156	0	26	12	0	1.89538	8.62166	5.68099	1591.15	0	12.2297	3.40539	0	0	3	0	1	0	0.0042273	0	0.988696	1	1	3	0.42273	0.42273	2	0	0.86156	0	1000	91.9385
112160	5	1364	5	400	22	3	0	0	55	0.242	0	0	2	399.721	0	0	389.46	0.974329	0	22	11	0	4.00471	8.74479	6.49426	399.844	0	4.83511	1.96625	0	0	3	0	1	0	0.0118548	0	0.248451	1	1	4	1.18548	1.18548	0	0	0.974329	0	1000	93.4966
36157	35	1365	5	1981	24	20	1	1	55	0.702	0	0	2	1981.07	1	2	1129.76	0.570275	0.100955	26	12	0	1	6.94712	2.59291	1982.39	0	22.4943	1.71732	0	0	3	0	1	0	0.00299998	0.162364	1.2318	2	1	2	0.299998	0.299998	2	1.2318	0.570275	0	1000	90.9908
76602	25	1366	5	1598	26	20	1	1	55	0.901	0	0	2	1597.88	0	0	1450.02	0.907464	0	28	13	0	2.38512	11.463	8.01239	1601.12	0	13.5191	5.11405	0	0	3	0	1	0	0.00566969	0	0.994891	1	1	4	0.566969	0.566969	2	0	0.907464	0	1000	357.927
279503	35	1367	5	1229	24	20	1	1	55	0.74	0	0	2	1229.1	1	1	1190.91	0.968932	0.0813605	26	12	0	0.0387974	10.9925	5.58588	1230.98	0.155413	11.7214	4.69219	0	0	3	0	1	0	0.0088984	0.130737	0.764892	2	1	4	0.88984	0.88984	2	0.764892	0.968932	0	1000	87.4532
155066	10	1368	5	1589	24	20	1	1	55	0.82	0	0	2	1589.67	0	0	1319.66	0.830145	0	26	12	0	2.19353	14.9728	6.9043	1591.88	0.506629	13.264	4.3279	0	0	3	0	1	0	0.00802776	0	0.98915	1	1	3	0.802776	0.802776	2	0	0.830145	0	1000	357.533
238816	10	1369	5	1090	22	20	1	1	55	0.398	0	0	2	1090.17	0	0	640.517	0.587537	0	24	11	0	2.51553	9.73246	6.35135	1090.93	0.0583287	12.4351	2.82667	0	0	3	0	1	0	0.00661536	0	0.677875	1	1	2	0.661536	0.661536	2	0	0.587537	0	1000	110.412
34436	15	1370	5	840	24	20	1	1	55	0.28	0	0	2	839.659	0	0	450.615	0.536665	0	26	12	0	0.38638	8.49534	5.33838	840.27	0	12.3028	2.67179	0	0	3	0	1	0	0.00965042	0	0.522119	1	1	2	0.965042	0.965042	2	0	0.536665	0	1000	89.8884
198259	10	1371	5	1606	20	3	0	0	55	0.497	0	0	2	1606.37	0	0	799.842	0.49792	0	20	10	0	2.73402	13.9933	8.02985	1611.03	0.512614	21.4666	6.23557	0	0	3	0	1	0	0.0069889	0	1.00105	1	1	2	0.69889	0.69889	0	0	0.49792	0	1000	47.8053
155045	15	1372	5	811	24	20	1	1	55	0.51	0	0	2	810.905	0	0	820.763	1.01216	0	26	12	0	3.27069	10.2568	7.12313	811.441	0.0136196	7.37438	2.71798	0	0	3	0	1	0	0.00860945	0	0.504206	1	1	5	0.860945	0.860945	2	0	1	0	1000	90.3164
34437	20	1373	5	1621	22	3	0	0	55	1.001	0	0	2	1620.83	0	0	1610.95	0.993906	0	22	11	0	2.63427	10.4463	7.84215	1622.72	0.00105474	12.2174	3.67959	0	0	3	0	1	0	0.00481414	0	1.00831	1	1	5	0.481414	0.481414	0	0	0.993906	0	1000	359.534
152663	30	1374	5	394	26	20	2	2	55	0.242	0	0	2	394.076	0	0	389.46	0.988287	0	30	13	0	5.12924	8.89011	7.10879	394.42	0.324484	6.75594	3.58108	0	0	3	0	1	0	0.00953519	0	0.245081	1	1	4	0.953519	0.953519	4	0	0.988287	0	1000	91.8804
238833	35	1375	5	367	24	20	1	1	55	0.261	0	0	2	367.333	1	1	420.038	1.14348	0.272232	26	12	0	1.97414	8.99932	6.1491	367.96	0.115218	13.2225	4.78382	0	0	3	0	1	0	0.0190922	0.437369	0.22864	2	3	5	1.90922	1.90922	2	0.22864	1	0	1000	91.3216
238874	20	1376	5	1612	26	20	1	1	55	0.441	0	0	2	1612.56	0	0	709.719	0.440118	0	28	13	0	1	8	2.50502	1613.11	0	8.60855	1.50663	0	0	3	0	1	0	0.00433944	0	1.00234	1	1	2	0.433944	0.433944	2	0	0.440118	0	1000	356.565
233819	30	1377	5	398	24	20	1	1	55	0	0	0	2	398.485	0	0	0	0	0	26	12	0	1	2	1.62459	398.492	0	1.87629	0.250973	0	0	3	0	1	0	0.00250946	0	0.247611	1	1	1	0.250946	0.250946	2	0	0	0	1000	91.0981
74121	30	1378	5	1542	24	20	1	1	55	0.74	0	0	2	1542.34	1	2	1190.91	0.772147	0.129673	26	12	0	2	12.9063	6.11676	1544.01	0	16.7699	3.21289	0	0	3	0	1	0	0.0070636	0.208463	0.959403	1	2	3	0.70636	0.70636	2	0.959403	0.772147	0	1000	0.31668
152669	10	1379	5	453	24	20	1	1	55	0	0	0	2	452.577	0	0	0	0	0	26	12	0	1.48806	5.75325	2.7461	452.744	0	5.68676	1.96405	0	0	3	0	1	0	0.00942076	0	0.281322	1	1	1	0.942076	0.942076	2	0	0	0	1000	91.4702
36158	20	1380	5	1609	24	20	1	1	55	0.889	0	0	2	1608.88	1	1	1430.7	0.889254	0.0621551	26	12	0	2.16311	11.9266	6.64978	1610.93	0.0515544	13.8236	3.78399	0	0	3	0	1	0	0.00606075	0.0999016	1.00098	1	1	3	0.606075	0.606075	2	1.00098	0.889254	0	1000	35.1424
112165	20	1381	5	1582	24	20	1	1	55	1.001	0	0	2	1581.83	0	0	1610.95	1.01841	0	26	12	0	1.3539	13.9759	6.60817	1583.56	0	17.6847	3.47005	0	0	3	0	1	0	0.00797066	0	0.983979	1	1	5	0.797066	0.797066	2	0	1	0	1000	3.53121
276809	20	1382	5	1609	24	20	1	1	55	1.001	0	0	2	1608.69	0	0	1610.95	1.0014	0	26	12	0	0.522976	11.9819	6.21126	1611.75	0.00662447	18.1631	4.73617	0	0	3	0	1	0	0.0071096	0	1.0015	1	1	5	0.71096	0.71096	2	0	1	0	1000	90.3173
279480	20	1383	5	1594	24	20	1	1	55	1.001	0	0	2	1593.88	0	0	1610.95	1.01071	0	26	12	0	2.14866	13.0997	7.96446	1597.1	0.0401482	19.6526	4.73503	0	0	3	0	1	0	0.00685683	0	0.992394	1	1	5	0.685683	0.685683	2	0	1	0	1000	1.82467
238881	10	1384	5	729	24	20	1	1	55	0.099	0	0	2	729.455	1	3	159.325	0.218416	0.411266	26	12	0	2.81057	10.2332	6.46559	729.964	0.0373622	7.85777	3.02788	0	0	3	0	1	0	0.0101685	0.661407	0.453579	1	4	1	1.01685	1.01685	2	0.453579	0.218416	0	1000	77.208
74723	10	1385	5	874	24	20	1	1	55	0.547	0	0	2	873.763	0	0	880.309	1.00749	0	26	12	0	2.15538	12.6977	6.66253	875.601	0.0935438	18.9663	4.85774	0	0	3	0	1	0	0.0120401	0	0.544073	1	1	5	1.20401	1.20401	2	0	1	0	1000	90.3235
320447	25	1386	5	804	24	20	1	1	55	0.497	0	0	2	803.994	0	0	799.842	0.994836	0	26	12	0	1.16234	10.1246	4.20912	804.827	0	10.4628	3.64233	0	0	3	0	1	0	0.0111356	0	0.500096	1	1	5	1.11356	1.11356	2	0	0.994836	0	1000	2.95601
315473	10	1387	5	325	20	3	0	0	55	0.199	0	0	2	325.242	0	0	320.259	0.984677	0	20	10	0	1.01605	10.2069	5.88493	325.61	0.191311	8.71543	3.88243	0	0	3	0	1	0	0.0282266	0	0.202325	1	1	4	2.82266	2.82266	0	0	0.984677	0	1000	89.9054
112166	10	1388	5	1584	24	20	1	1	55	1.001	0	0	2	1584.02	0	0	1610.95	1.017	0	26	12	0	2.09983	10.1246	5.09225	1585.43	0.0386645	17.0552	3.10882	0	0	3	0	1	0	0.00506156	0	0.985142	1	1	5	0.506156	0.506156	2	0	1	0	1000	91.6792
33840	15	1389	5	1205	24	20	1	1	55	0.758	0	0	2	1205.17	0	0	1219.88	1.01221	0	26	12	0	1.41902	10.2344	6.55544	1206.75	0	14.7344	3.59464	0	0	3	0	1	0	0.00730502	0	0.749842	1	1	5	0.730502	0.730502	2	0	1	0	1000	90.2003
155684	10	1390	5	1596	22	3	0	0	55	0.802	0	0	2	1596.46	0	0	1290.69	0.808472	0	22	11	0	1	12.4874	5.15258	1599.58	0	20.9583	4.24649	0	0	3	0	1	0	0.00718151	0	0.993932	1	1	3	0.718151	0.718151	0	0	0.808472	0	1000	358.775
236876	10	1391	5	418	24	20	1	1	55	0.199	0	0	2	418.461	0	0	320.259	0.765325	0	26	12	0	5.96001	12.0408	9.51577	418.817	0.22222	8.91442	3.4277	0	0	3	0	1	0	0.014519	0	0.260241	1	1	3	1.4519	1.4519	2	0	0.765325	0	1000	91.8132
31255	25	1392	5	1603	24	20	1	1	55	1.001	0	0	2	1602.96	0	0	1610.95	1.00498	0	26	12	0	0	8.81012	4.85841	1603.89	0	9.09031	2.5968	0	0	3	0	1	0	0.00549297	0	0.99661	1	1	5	0.549297	0.549297	2	0	1	0	1000	91.9292
195783	10	1393	5	1604	24	20	1	1	55	0.932	0	0	2	1603.77	0	0	1499.9	0.935238	0	26	12	0	0.960928	9.96261	5.08883	1606.72	0.014137	15.5015	4.70955	0	0	3	0	1	0	0.00560254	0	0.998366	1	1	4	0.560254	0.560254	2	0	0.935238	0	1000	90.6523
236877	5	1394	5	543	24	3	0	0	55	0.329	0	0	2	543.164	1	1	529.473	0.974794	0.184107	24	12	0	5	7.27696	6.2878	543.28	0.110949	3.57542	1.73813	0	0	3	0	1	0	0.00419113	0.296228	0.337578	1	2	4	0.419113	0.419113	0	0.337578	0.974794	0	1000	2.41969
117053	5	1395	5	839	24	3	0	0	55	0.522	0	0	2	839.068	0	0	840.075	1.0012	0	24	12	0	3.2089	13.7938	7.4146	841.025	0.86861	13.6392	5.75371	0	0	3	0	1	0	0.0125857	0	0.522589	1	1	5	1.25857	1.25857	0	0	1	0	1000	0.897739
315474	15	1396	5	1644	24	20	1	1	55	0.833	0	0	2	1644.43	0	0	1340.58	0.815223	0	26	12	0	1	14.7666	8.06602	1646.88	0.0363671	17.1725	4.07993	0	0	3	0	1	0	0.00835917	0	1.02333	1	1	3	0.835917	0.835917	2	0	0.815223	0	1000	91.5074
195750	25	1397	5	1606	24	20	1	1	55	0.727	0	0	2	1605.67	0	0	1169.99	0.72866	0	26	12	0	0.605356	14.1956	6.39342	1607.6	0.00272603	12.2879	3.96584	0	0	3	0	1	0	0.00845371	0	0.998919	1	1	3	0.845371	0.845371	2	0	0.72866	0	1000	0.769899
233830	5	1398	5	223	24	3	0	0	55	0.143	0	0	2	223.218	1	1	230.136	1.03099	0.447994	24	12	0	1.50093	5	3.2772	223.37	0	7.75121	2.80022	0	0	3	0	1	0	0.0156649	0.720485	0.138795	1	4	5	1.56649	1.56649	0	0.138795	1	0	1000	358.32
320440	25	1399	5	1636	24	20	1	1	55	1.019	0	0	2	1636.03	0	0	1639.92	1.00238	0	26	12	0	1.28503	12.6497	6.24689	1640.68	0	16.6568	6.15913	0	0	3	0	1	0	0.00692681	0	1.01947	1	1	5	0.692681	0.692681	2	0	1	0	1000	91.6976
196408	80	1400	5	1600	24	20	1	1	55	0.721	0	0	2	1600.21	0	0	1160.33	0.725114	0	26	12	0	1.57253	12.6712	5.70218	1602.73	0	13.6421	4.0849	0	0	3	0	1	0	0.00692485	0	0.99589	2	1	3	0.692485	0.692485	2	0	0.725114	0	1000	0.146073
155061	40	1401	5	1611	24	20	1	1	55	1.001	0	0	2	1611.5	0	0	1610.95	0.999661	0	26	12	0	0.440035	13.9619	5.83853	1613.63	0	11.7322	4.01635	0	0	3	0	1	0	0.00837974	0	1.00267	2	1	5	0.837974	0.837974	2	0	0.999661	0	1000	90.8043
315475	5	1402	5	167	20	20	1	1	55	0.031	0	0	2	167.142	0	0	49.8895	0.298487	0	22	10	0	3.52134	8.26864	4.8121	167.268	1.10124	6.71507	3.10848	0	0	3	0	1	0	0.0283815	0	0.103935	1	1	1	2.83815	2.83815	2	0	0.298487	0	1000	0.897155
317773	60	1403	5	99	24	20	1	1	55	0	0	0	2	99.3811	1	1	0	0	1.00623	26	12	0	4.8053	6.73833	5.6651	99.4037	0.879111	3.95275	1.94525	0	0	3	0	1	0	0.0194463	1.619	0.0617666	2	4	1	1.94463	1.94463	2	0.0617666	0	0	1000	136.925
274626	5	1404	5	1403	22	3	0	0	55	0.901	0	0	2	1403.52	0	0	1450.02	1.03313	0	22	11	0	0.54808	11.8304	5.72146	1405.2	0	12.9777	3.52739	0	0	3	0	1	0	0.00802898	0	0.87315	1	1	5	0.802898	0.802898	0	0	1	0	1000	0.852319
114627	10	1405	5	519	22	20	1	1	55	0.099	0	0	2	519.02	0	0	159.325	0.306972	0	24	11	0	1.08482	13.2947	8.26968	519.614	0.305542	10.6228	4.26662	0	0	3	0	1	0	0.023498	0	0.322873	1	1	1	2.3498	2.3498	2	0	0.306972	0	1000	0.512413
74123	10	1406	5	1092	22	3	0	0	55	0.603	0	0	2	1091.74	0	0	970.432	0.888887	0	22	11	0	0.534638	13.7579	7.83278	1094.56	0.021391	18.9659	5.7861	0	0	3	0	1	0	0.0120808	0	0.68013	1	1	3	1.20808	1.20808	0	0	0.888887	0	1000	359.124
315518	25	1407	5	119	20	20	1	1	55	0	0	0	2	119.386	0	0	0	0	0	22	10	0	2	7.63044	5.16505	119.57	0	7.78713	4.71986	0	0	3	0	1	0	0.047089	0	0.0742975	1	1	1	4.7089	4.7089	2	0	0	0	1000	182.956
195943	10	1408	5	987	22	20	1	1	55	0.628	0	0	2	987.016	1	4	1010.67	1.02396	0.405262	24	11	0	3.07263	11.8215	7.81919	990.567	0.394918	23.9718	6.58467	0	0	3	0	1	0	0.00883216	0.649868	0.61551	1	4	5	0.883216	0.883216	2	0.61551	1	0	1000	1.45823
233888	10	1409	5	803	22	20	1	1	55	0.497	0	0	2	803.433	1	2	799.842	0.995531	0.248932	24	11	0	1.78794	11.9089	6.49855	804.691	0.05935	12.1076	4.32694	0	0	3	0	1	0	0.0125775	0.399991	0.500011	1	3	5	1.25775	1.25775	2	0.500011	0.995531	0	1000	328.894
276833	5	1410	5	1205	22	3	0	0	55	0.752	0	0	2	1205.41	0	0	1210.22	1.004	0	22	11	0	2.23741	14.3236	7.82919	1209.67	0.270236	24.4831	6.35524	0	0	3	0	1	0	0.00999134	0	0.751651	1	1	5	0.999134	0.999134	0	0	1	0	1000	90.7516
152721	15	1411	5	1634	24	20	1	1	55	1.019	0	0	2	1633.98	1	1	1639.92	1.00364	0.0612004	26	12	0	1.54709	11.0601	5.81973	1635.51	0.151872	11.6852	3.32825	0	0	3	0	1	0	0.00581655	0.0984004	1.01626	1	1	5	0.581655	0.581655	2	1.01626	1	0	1000	343.182
317774	45	1412	5	1609	24	20	1	1	55	0.82	0	0	2	1608.84	0	0	1319.66	0.820255	0	26	12	0	0.435301	8.82653	4.19871	1610.6	0.0187764	12.4165	3.69928	0	0	3	0	1	0	0.00521001	0	1.00078	2	1	3	0.521001	0.521001	2	0	0.820255	0	1000	90.8411
274708	5	1413	5	1615	22	3	0	0	55	0.677	0	0	2	1615.13	0	0	1089.52	0.674574	0	22	11	0	0.361105	12.2917	6.25779	1617.21	0	17.544	3.56721	0	0	3	0	1	0	0.00737727	0	1.00489	1	1	3	0.737727	0.737727	0	0	0.674574	0	1000	1.44346
36169	80	1414	5	1618	28	20	1	1	55	0.802	0	0	2	1618.54	0	0	1290.69	0.797444	0	30	14	0	1.40727	14.3958	8.37337	1620.43	0.0390695	9.88302	3.9389	0	0	3	0	1	0	0.00801546	0	1.00689	2	1	3	0.801546	0.801546	2	0	0.797444	0	1000	359.857
152735	60	1415	5	320	24	20	1	1	55	0.211	0	0	2	319.906	0	0	339.571	1.06147	0	26	12	0	4.74597	11.9013	7.65799	320.548	0.153487	10.1234	5.56224	0	0	3	0	1	0	0.022322	0	0.199179	2	1	5	2.2322	2.2322	2	0	1	0	1000	92.6597
279557	5	1416	5	1806	24	3	0	0	55	1.1	0	0	2	1806	1	2	1770.27	0.980217	0.110742	24	12	0	1.53077	11.4286	5.92247	1807.35	0.000838674	9.24313	3.06138	0	0	3	0	1	0	0.00547643	0.178089	1.12303	1	1	4	0.547643	0.547643	0	1.12303	0.980217	0	1000	88.397
71696	30	1417	5	1608	24	20	1	1	55	0.721	0	0	2	1607.92	0	0	1160.33	0.721635	0	26	12	0	0.734781	10.626	5.26598	1610.6	0.0770172	16.0436	4.52655	0	0	3	0	1	0	0.00614132	0	1.00078	1	1	3	0.614132	0.614132	2	0	0.721635	0	1000	50.4024
112238	70	1418	5	50	28	20	1	1	55	0.019	0	0	2	50.3883	0	0	30.5775	0.606836	0	30	14	0	2.14129	4.223	2.75953	50.4772	1.54198	8.26264	4.90783	0	0	3	0	1	0	0.0412405	0	0.0313651	2	1	2	4.12405	4.12405	2	0	0.606836	0	1000	359.857
117052	70	1419	5	1548	28	20	1	1	55	0.702	0	0	2	1548.39	0	0	1129.76	0.729633	0	30	14	0	0.219243	13.0144	6.19958	1551.09	0.0285311	17.1562	4.82819	0	0	3	0	1	0	0.00824916	0	0.963801	2	1	3	0.824916	0.824916	2	0	0.729633	0	1000	1.57627
76621	25	1420	5	1604	24	20	1	1	55	0.472	0	0	2	1604.07	0	0	759.608	0.473551	0	26	12	0	0.956043	12.2029	6.53452	1605.36	0	10.5175	2.8612	0	0	3	0	1	0	0.00700581	0	0.997523	1	1	2	0.700581	0.700581	2	0	0.473551	0	1000	91.3342
152736	30	1421	5	102	24	20	1	1	55	0.062	0	0	2	102.239	0	0	99.7791	0.975935	0	26	12	0	2.8157	7.70121	6.19415	102.557	1.4286	10.7537	6.93794	0	0	3	0	1	0	0.047637	0	0.0637259	1	1	4	4.7637	4.7637	2	0	0.975935	0	1000	91.5616
115241	15	1422	5	1367	22	3	0	0	55	0.851	0	0	2	1367.46	0	0	1369.55	1.00153	0	22	11	0	0.350468	13.4539	6.74456	1370.59	0.037742	15.4678	5.67395	0	0	3	0	1	0	0.00956046	0	0.851644	1	1	5	0.956046	0.956046	0	0	1	0	1000	2.19624
196416	30	1423	5	1089	24	20	1	1	55	0.578	0	0	2	1089.31	0	0	930.199	0.853935	0	26	12	0	1.98759	12.0849	7.01809	1090.9	0.086235	14.7657	4.33746	0	0	3	0	1	0	0.00925601	0	0.677851	1	1	3	0.925601	0.925601	2	0	0.853935	0	1000	90.3225
193340	15	1424	5	225	20	20	1	1	55	0.149	0	0	2	224.652	0	0	239.792	1.06739	0	22	10	0	6.36025	12.8965	9.74415	225.286	0.0425844	13.912	6.07037	0	0	3	0	1	0	0.0290133	0	0.139986	1	1	5	2.90133	2.90133	2	0	1	0	1000	1.4237
274709	5	1425	5	393	20	3	0	0	55	0.249	0	0	2	393.336	0	0	400.726	1.01879	0	20	10	0	2.05265	10.3015	7.46445	394.269	0.050177	12.0967	5.4963	0	0	3	0	1	0	0.020922	0	0.244987	1	1	5	2.0922	2.0922	0	0	1	0	1000	73.2199
276837	5	1426	5	804	20	3	0	0	55	0.497	0	0	2	803.999	0	0	799.842	0.99483	0	20	10	0	0.383214	11.6755	6.31694	805.397	0.0343048	15.7142	4.41983	0	0	3	0	1	0	0.0140208	0	0.50045	1	1	5	1.40208	1.40208	0	0	0.99483	0	1000	96.2798
198246	5	1427	5	802	20	3	0	0	55	0.497	0	0	2	802.525	0	0	799.842	0.996657	0	20	10	0	2.62778	13.8627	9.17713	806.532	0.406834	21.2834	7.99253	0	0	3	0	1	0	0.0139299	0	0.501155	1	1	5	1.39299	1.39299	0	0	0.996657	0	1000	0.99662
117102	35	1428	5	1608	24	20	1	1	55	1.001	0	0	2	1608.17	0	0	1610.95	1.00173	0	26	12	0	1.8293	13.6116	8.29333	1612.29	0	17.7845	5.8637	0	0	3	0	1	0	0.00730778	0	1.00183	2	1	5	0.730778	0.730778	2	0	1	0	1000	91.632
71697	5	1429	5	1155	22	3	0	0	55	0.709	0	0	2	1155.22	0	0	1141.02	0.987712	0	22	11	0	2.17716	13.9702	9.05347	1157.15	0.210531	16.3624	4.54967	0	0	3	0	1	0	0.0101915	0	0.719019	1	1	4	1.01915	1.01915	0	0	0.987712	0	1000	1.11274
114631	5	1430	5	443	22	3	0	0	55	0.28	0	0	2	443.218	0	0	450.615	1.01669	0	22	11	0	5.03891	13.9702	8.03565	443.627	0.0578105	6.77609	3.59955	0	0	3	0	1	0	0.0201325	0	0.275657	1	1	5	2.01325	2.01325	0	0	1	0	1000	1.30999
112239	35	1431	5	397	24	20	1	1	55	0.249	0	0	2	396.79	0	0	400.726	1.00992	0	26	12	0	5.72419	12.1008	8.97692	397.403	0.481155	10.539	4.55831	0	0	3	0	1	0	0.0160458	0	0.246935	2	1	5	1.60458	1.60458	2	0	1	0	1000	90.4212
157655	35	1432	5	1201	24	20	1	1	55	0.317	0	0	2	1201.55	0	0	510.161	0.424584	0	26	12	0	2.9591	11.7056	6.70692	1202.82	0.0894268	11.1112	3.53712	0	0	3	0	1	0	0.00727165	0	0.747401	2	1	2	0.727165	0.727165	2	0	0.424584	0	1000	91.4034
315548	10	1433	5	1306	22	3	0	0	55	0.802	0	0	2	1306.11	1	2	1290.69	0.988196	0.153127	22	11	0	1.52512	12.4077	7.48498	1307.28	0.00700395	9.77356	3.28267	0	0	3	0	1	0	0.0083246	0.246213	0.812306	1	2	4	0.83246	0.83246	0	0.812306	0.988196	0	1000	357.278
274710	10	1434	5	1049	22	20	1	1	55	0.671	0	0	2	1049.35	1	2	1079.87	1.02909	0.190595	24	11	0	1.21234	11.7748	6.06901	1051.99	0.0780821	17.3358	5.22804	0	0	3	0	1	0	0.0100404	0.305962	0.653675	1	2	5	1.00404	1.00404	2	0.653675	1	0	1000	1.46302
157654	35	1435	5	1180	24	20	1	1	55	0.578	0	0	2	1179.65	0	0	930.199	0.788538	0	26	12	0	1	12.3343	7.17546	1182.7	0.252802	17.9857	5.86714	0	0	3	0	1	0	0.00958345	0	0.734895	2	1	3	0.958345	0.958345	2	0	0.788538	0	1000	91.2624
320435	5	1436	5	1608	20	3	0	0	55	1.001	0	0	2	1607.94	0	0	1610.95	1.00187	0	20	10	0	3.58919	13.5542	8.25435	1609.84	0.0336772	14.6756	3.60125	0	0	3	0	1	0	0.00619009	0	1.00031	1	1	5	0.619009	0.619009	0	0	1	0	1000	0.322251
152737	35	1437	5	408	24	20	1	1	55	0.249	0	0	2	407.854	0	0	400.726	0.982523	0	26	12	0	1.73485	7.97692	4.81204	408.35	0.186144	12.3171	4.02154	0	0	3	0	1	0	0.0152861	0	0.253737	2	1	4	1.52861	1.52861	2	0	0.982523	0	1000	90.6232
152738	35	1438	5	1597	24	20	1	1	55	0.951	0	0	2	1597.61	0	0	1530.48	0.957985	0	26	12	0	1.38068	11.7675	6.89358	1600.43	0.435126	11.7923	5.04531	0	0	3	0	1	0	0.00649003	0	0.994458	2	1	4	0.649003	0.649003	2	0	0.957985	0	1000	91.9066
279559	35	1439	5	1606	24	20	1	1	55	0.783	0	0	2	1605.86	0	0	1260.11	0.784698	0	26	12	0	2.04263	10.1357	5.89901	1608.94	0.0356692	18.7903	5.06478	0	0	3	0	1	0	0.00503005	0	0.99975	2	1	3	0.503005	0.503005	2	0	0.784698	0	1000	77.4743
193341	60	1440	5	1634	28	20	1	1	55	0.783	0	0	2	1633.69	0	0	1260.11	0.77133	0	30	14	0	2.94952	12.2984	6.4545	1635.83	0	17.0965	3.75855	0	0	3	0	1	0	0.00571505	0	1.01646	2	1	3	0.571505	0.571505	2	0	0.77133	0	1000	1.69967
196417	35	1441	5	840	24	20	1	1	55	0.392	0	0	2	839.717	0	0	630.861	0.751278	0	26	12	0	0.81081	5.85124	3.02275	839.931	0	6.67574	1.55618	0	0	3	0	1	0	0.00600101	0	0.521909	2	1	3	0.600101	0.600101	2	0	0.751278	0	1000	96.0842
71698	35	1442	5	819	24	20	1	1	55	0.497	0	0	2	818.928	0	0	799.842	0.976693	0	26	12	0	2.20697	12.3709	5.56726	819.678	0.0177409	10.1201	3.27304	0	0	3	0	1	0	0.0123999	0	0.509324	2	1	4	1.23999	1.23999	2	0	0.976693	0	1000	90.6618
115242	10	1443	5	1608	24	20	1	1	55	1.001	0	0	2	1608.04	0	0	1610.95	1.00181	0	26	12	0	3.44644	10.7235	7.17396	1610.02	0.0715495	12.0264	3.92362	0	0	3	0	1	0	0.00451989	0	1.00042	1	1	5	0.451989	0.451989	2	0	1	0	1000	0.956147
74111	45	1444	5	1592	28	20	1	1	55	0.851	0	0	2	1592.46	0	0	1369.55	0.86002	0	30	14	0	1	11.7099	4.99958	1593.92	0	9.42016	3.37654	0	0	3	0	1	0	0.00671922	0	0.990418	2	1	3	0.671922	0.671922	2	0	0.86002	0	1000	0.558179
71699	5	1445	5	821	20	3	0	0	55	0	0	0	2	821.221	0	0	0	0	0	20	10	0	2.81215	10.4565	7.2519	823.564	0.0288186	18.0208	5.9378	0	0	3	0	1	0	0.00928201	0	0.511739	1	1	1	0.928201	0.928201	0	0	0	0	1000	181.142
193342	10	1446	5	402	20	20	2	2	55	0	0	0	2	402.275	0	0	0	0	0	24	10	0	1.55189	9.04304	3.57677	402.737	0.0595163	11.127	3.66151	0	0	3	0	1	0	0.0186006	0	0.250249	1	1	1	1.86006	1.86006	4	0	0	0	1000	225.644
233900	10	1447	5	1605	22	3	0	0	55	0.528	0	0	2	1605.03	0	0	849.732	0.529418	0	22	11	0	0.0173921	12.9027	5.6143	1607.47	0.0462577	19.6451	3.92433	0	0	3	0	1	0	0.00801585	0	0.998837	1	1	2	0.801585	0.801585	0	0	0.529418	0	1000	92.0654
74118	50	1448	5	1602	26	20	1	1	55	0.603	0	0	2	1602.43	0	0	970.432	0.605599	0	28	13	0	1	8.49563	5.5032	1603.66	0	10.6543	2.95697	0	0	3	0	1	0	0.00467409	0	0.996466	2	1	2	0.467409	0.467409	2	0	0.605599	0	1000	90.8226
155702	10	1449	5	1129	22	3	0	0	55	0.69	0	0	2	1128.81	0	0	1110.44	0.983726	0	22	11	0	1.58641	11.2288	6.29095	1130.56	0.0403812	11.7652	4.53531	0	0	3	0	1	0	0.00852885	0	0.702497	1	1	4	0.852885	0.852885	0	0	0.983726	0	1000	1.14464
112240	10	1450	5	489	20	20	1	1	55	0.311	0	0	2	488.855	0	0	500.505	1.02383	0	22	10	0	3.80254	12.6647	8.84342	490	0.750911	12.1685	5.92764	0	0	3	0	1	0	0.0180861	0	0.304472	1	1	5	1.80861	1.80861	2	0	1	0	1000	1.11455
315549	50	1451	5	1602	26	20	1	1	55	0.901	0	0	2	1602.01	0	0	1450.02	0.905124	0	28	13	0	1.23724	12.6198	5.86178	1604.73	0	15.5939	4.40062	0	0	3	0	1	0	0.00709309	0	0.997135	2	1	4	0.709309	0.709309	2	0	0.905124	0	1000	90.9874
31253	70	1452	5	1624	26	20	1	1	55	0.802	0	0	2	1623.74	0	0	1290.69	0.794889	0	28	13	0	1.13889	8.51084	3.55496	1624.76	0.0289953	13.7321	2.54025	0	0	3	0	1	0	0.00453725	0	1.00958	2	1	3	0.453725	0.453725	2	0	0.794889	0	1000	1.40063
115226	50	1453	5	1602	26	20	1	1	55	0.677	0	0	2	1602.03	0	0	1089.52	0.680089	0	28	13	0	0	7.32577	3.71373	1603.67	0	11.9225	3.45558	0	0	3	0	1	0	0.00456813	0	0.996474	2	1	3	0.456813	0.456813	2	0	0.680089	0	1000	91.5225
36185	60	1454	5	808	26	20	1	1	55	0	0	0	2	807.835	0	0	0	0	0	28	13	0	1	6.68452	3.87057	808.51	0	14.7347	2.59798	0	0	3	0	1	0	0.00703086	0	0.502385	2	1	1	0.703086	0.703086	2	0	0	0	1000	103.533
274662	60	1455	5	800	26	20	1	1	55	0.423	0	0	2	800.527	0	0	680.751	0.850379	0	28	13	0	0.00464363	5.0233	2.1888	800.795	0	6.48137	1.78472	0	0	3	0	1	0	0.0062671	0	0.497591	2	1	3	0.62671	0.62671	2	0	0.850379	0	1000	75.0004
76591	50	1456	5	1068	26	20	1	1	55	0.547	0	0	2	1068.06	1	1	880.309	0.824211	0.0936275	28	13	0	0.0491646	6.99516	2.98096	1068.97	0	9.62313	2.98173	0	0	3	0	1	0	0.00649783	0.150551	0.664227	2	1	3	0.649783	0.649783	2	0.664227	0.824211	0	1000	90.9066
115229	40	1457	5	709	26	20	1	1	55	0.441	0	0	2	709.184	1	1	709.719	1.00075	0.141007	28	13	0	1.02619	8.17506	4.40655	709.912	0	9.73831	3.5365	0	0	3	0	1	0	0.0100701	0.226696	0.441119	2	2	5	1.00701	1.00701	2	0.441119	1	0	1000	89.5304
74122	30	1458	5	832	24	3	0	0	55	0.311	0	0	2	832.32	0	0	500.505	0.601337	0	24	12	0	0.0772683	10.8193	5.87511	833.28	0	11.2044	3.81001	0	0	3	0	1	0	0.0128913	0	0.517776	1	1	2	1.28913	1.28913	0	0	0.601337	0	1000	1.07554
317762	50	1459	5	160	22	20	1	1	55	0.099	0	0	2	159.522	0	0	159.325	0.998765	0	24	11	0	3.14071	6.09843	4.66819	159.634	0.0688406	6.01976	3.00601	0	0	3	0	1	0	0.0185282	0	0.0991917	2	1	5	1.85282	1.85282	2	0	0.998765	0	1000	90.5917
112199	30	1460	5	809	24	20	1	1	55	0.311	0	0	2	809.452	0	0	500.505	0.618326	0	26	12	0	0.0772683	10.8908	5.99599	810.776	0.0482864	13.276	4.73068	0	0	3	0	1	0	0.0133372	0	0.503793	1	1	2	1.33372	1.33372	2	0	0.618326	0	1000	358.968
233855	50	1461	5	640	22	3	0	0	55	0.398	0	0	2	639.885	0	0	640.517	1.00099	0	22	11	0	3.05473	6.99097	4.90981	640.153	0	6.36258	2.26325	0	0	3	0	1	0	0.00614891	0	0.397773	2	1	5	0.614891	0.614891	0	0	1	0	1000	91.2586
198232	170	1462	5	1226	26	20	1	1	55	0.267	0	0	2	1226.48	0	0	429.694	0.350346	0	28	13	0	2.24392	9.41502	5.82391	1227.58	0	12.6459	3.05212	0	0	3	0	1	0	0.00584166	0	0.762782	3	1	1	0.584166	0.584166	2	0	0.350346	0	1000	1.96999
195787	170	1463	5	417	22	31	3	3	55	0	0	0	2	416.683	0	0	0	0	0	28	11	0	0.762169	7.04895	2.0209	417.052	0.0672133	10.1813	2.91748	0	0	3	0	1	1	0.0150743	0	0.259144	3	1	1	1.50743	1.50743	6	0	0	0	1000	2.11149
115230	100	1464	5	1209	26	20	1	1	55	0.429	0	0	2	1209.59	0	0	690.407	0.570779	0	28	13	0	3.34714	9.55294	6.60972	1210.18	0.0187003	8.0203	2.4429	0	0	3	0	1	0	0.00512799	0	0.751972	2	1	2	0.512799	0.512799	2	0	0.570779	0	1000	0.690684
193301	350	1465	5	401	22	74	6	6	55	0.261	0	0	2	400.694	0	0	420.038	1.04827	0	34	11	0	2.66782	12.7878	7.71532	402.412	0.0912264	31.9714	5.83507	0	0	3	0	1	1	0.0251483	0	0.250047	3	1	5	2.51483	2.51483	12	0	1	0	1000	91.8953
193302	200	1466	5	37	22	31	2	2	25	0	0	0	2	36.8809	0	0	0	0	0	26	11	0	5	5.8168	5.26797	36.894	0	4.34015	2.21522	0	0	1	0	1	1	0.0221392	0	0.0229248	3	1	1	2.21392	2.21392	4	0	0	0	1000	0.872984
71654	200	1467	5	192	22	31	2	2	25	0.118	0	0	2	191.628	0	0	189.902	0.990996	0	26	11	0	5	9	7.5904	191.818	0	6.62015	3.7292	0	0	1	0	1	1	0.0208531	0	0.11919	3	1	5	2.08531	2.08531	4	0	0.990996	0	1000	0.788769
193303	500	1468	5	169	22	31	2	2	40	0	0	0	2	168.577	0	0	0	0	0	26	11	0	2.59035	11.4821	5.98877	169.411	1.65787	16.7408	8.69272	0	0	2	0	1	1	0.0524863	0	0.105267	4	1	1	5.24863	5.24863	4	0	0	0	1000	359.227
157614	40	1469	5	1603	26	20	1	1	55	1.001	0	0	2	1603.35	0	0	1610.95	1.00474	0	28	13	0	0.94486	8.74611	5.04422	1606.32	0.0236532	13.9997	4.56387	0	0	3	0	1	0	0.0048566	0	0.998119	2	1	5	0.48566	0.48566	2	0	1	0	1000	50.9218
34073	40	1470	5	1216	26	20	1	1	55	0	0	0	2	1216.61	1	1	0	0	0.0821957	28	13	0	0.790378	7.25968	4.05452	1217.32	0	7.59237	2.70758	0	0	3	0	1	0	0.00531436	0.132203	0.75641	2	1	1	0.531436	0.531436	2	0.75641	0	0	1000	1.25722
279540	30	1471	5	1609	26	20	1	1	55	0.858	0	0	2	1609.45	0	0	1380.81	0.857939	0	28	13	0	1.03745	11.3342	6.57367	1611.9	0.0611759	17.4285	4.51328	0	0	3	0	1	0	0.00638794	0	1.00159	1	1	3	0.638794	0.638794	2	0	0.857939	0	1000	90.9456
233856	70	1472	5	1606	26	20	1	1	55	0.721	0	0	2	1606.58	0	0	1160.33	0.722241	0	28	13	0	0.828333	10.9876	6.27366	1608.85	0	14.6334	4.10704	0	0	3	0	1	0	0.00631462	0	0.999692	2	1	3	0.631462	0.631462	2	0	0.722241	0	1000	0.999522
195798	10	1473	5	794	18	20	1	1	55	0.218	0	0	2	793.629	0	0	350.836	0.442066	0	20	9	0	1.36109	9.05678	5.55516	794.959	0.148895	16.9337	4.55784	0	0	3	0	1	0	0.00968061	0	0.493965	1	1	2	0.968061	0.968061	2	0	0.442066	0	1000	0.576652
71655	35	1474	5	1609	26	20	1	1	55	0.752	0	0	2	1609.27	0	0	1210.22	0.752033	0	28	13	0	0.562169	15.608	6.34491	1613.51	0	23.1871	5.67196	0	0	3	0	1	0	0.00932488	0	1.00259	2	1	3	0.932488	0.932488	2	0	0.752033	0	1000	89.6256
238862	25	1475	5	1610	26	20	1	1	55	0.901	0	0	2	1609.91	0	0	1450.02	0.900681	0	28	13	0	1.12267	10.9094	6.00588	1612	0.0474734	15.8873	4.09408	0	0	3	0	1	0	0.0060712	0	1.00165	1	1	4	0.60712	0.60712	2	0	0.900681	0	1000	91.1343
279579	40	1476	5	1622	26	20	1	1	55	0.901	0	0	2	1621.85	0	0	1450.02	0.894052	0	28	13	0	1.00933	14.8297	6.21005	1624.57	0.0107403	23.1929	4.21904	0	0	3	0	1	0	0.00850707	0	1.00946	2	1	4	0.850707	0.850707	2	0	0.894052	0	1000	0.746131
236882	5	1477	5	1557	24	3	0	0	55	0.727	0	0	2	1557.54	0	0	1169.99	0.75118	0	24	12	0	1.38761	10.3203	5.78899	1559.46	0.0766745	11.5533	3.92831	0	0	3	0	1	0	0.00572811	0	0.969002	1	1	3	0.572811	0.572811	0	0	0.75118	0	1000	31.5392
152700	5	1478	5	114	24	3	0	0	55	0.081	0	0	2	113.899	1	1	130.357	1.14449	0.877971	24	12	0	2.2605	3.70271	3.02342	113.912	0.618234	2.64812	1.26632	0	0	3	0	1	0	0.0126607	1.4128	0.0707816	1	4	5	1.26607	1.26607	0	0.0707816	1	0	1000	60.6298
238873	45	1479	5	1577	26	20	1	1	55	0.901	0	0	2	1577.36	1	1	1450.02	0.919266	0.063397	28	13	0	2	7.37194	4.55387	1578.35	0	12.4987	2.55598	0	0	3	0	1	0	0.00340351	0.101964	0.980743	2	1	4	0.340351	0.340351	2	0.980743	0.919266	0	1000	332.524
233857	20	1480	5	71	20	20	1	1	55	0.05	0	0	2	71.3693	0	0	80.467	1.12747	0	22	10	0	1.02523	2.62602	1.68532	71.4341	2.83722	5.57902	4.13415	0	0	3	0	1	0	0.0224093	0	0.0443871	1	1	5	2.24093	2.24093	2	0	1	0	1000	66.7694
315507	25	1481	5	95	26	20	1	1	55	0.037	0	0	2	94.705	1	1	59.5456	0.628748	1.05591	28	13	0	2.62602	9.99793	5.21484	95.1057	1.57712	15.3128	7.80383	0	0	3	0	1	0	0.0775128	1.69216	0.059096	1	4	2	7.75128	7.75128	2	0.059096	0.628748	0	1000	135.811
155688	230	1482	5	808	22	31	2	2	40	0.497	0	0	2	808.23	0	0	799.842	0.989621	0	26	11	0	1.49344	9.02339	5.09998	809.528	0.0396897	19.9982	3.83352	0	0	2	0	1	1	0.00930166	0	0.503017	3	1	4	0.930166	0.930166	4	0	0.989621	0	1000	0.995172
193304	30	1483	5	239	22	20	1	1	55	0.149	0	0	2	238.993	0	0	239.792	1.00334	0	24	11	0	7.18041	10.4167	8.83398	239.079	0.392181	6.75184	2.21184	0	0	3	0	1	0	0.0135366	0	0.148557	1	1	5	1.35366	1.35366	2	0	1	0	1000	89.9992
233858	230	1484	5	112	22	31	2	2	40	0	0	0	2	112.087	0	0	0	0	0	26	11	0	6.69602	7.50474	7.29783	112.101	0.0672386	3.70318	1.01114	0	0	2	0	1	1	0.00721418	0	0.0696564	3	1	1	0.721418	0.721418	4	0	0	0	1000	1.10232
71656	30	1485	5	114	20	3	0	0	55	0.081	0	0	2	114.215	1	2	130.357	1.14133	1.75109	20	10	0	4.23084	11.4732	8.28926	114.762	0.18169	15.6002	8.22559	0	0	3	0	1	0	0.0631074	2.80467	0.0713097	1	4	5	6.31074	6.31074	0	0.0713097	1	0	1000	55.812
236272	220	1486	5	681	22	31	2	2	55	0.423	0	0	2	680.61	0	0	680.751	1.00021	0	26	11	0	3.05306	11.9889	7.88037	682.089	0.043094	22.3025	4.48021	0	0	3	0	1	1	0.0131007	0	0.42383	3	1	5	1.31007	1.31007	4	0	1	0	1000	1.7926
315515	30	1487	5	278	20	3	0	0	55	0.169	0	0	2	278.486	0	0	271.978	0.976633	0	20	10	0	3.4022	7	6.09003	278.601	0	6.49033	2.21109	0	0	3	0	1	0	0.0129138	0	0.173115	1	1	4	1.29138	1.29138	0	0	0.976633	0	1000	81.8946
274672	240	1488	5	805	22	31	1	1	55	0.298	0	0	2	805.209	0	0	479.583	0.595601	0	24	11	0	0	8.9147	3.24467	805.623	0	8.88488	2.1293	0	0	3	0	1	1	0.0110656	0	0.500591	3	1	2	1.10656	1.10656	2	0	0.595601	0	1000	89.4486
71666	10	1489	5	801	24	3	0	0	55	0.267	0	0	2	800.889	0	0	429.694	0.536521	0	24	12	0	1.03495	8.42607	4.86656	801.084	0.0369881	4.0493	1.80297	0	0	3	0	1	0	0.00922639	0	0.49777	1	1	2	0.922639	0.922639	0	0	0.536521	0	1000	0.754825
233863	30	1490	5	98	26	20	2	2	55	0	0	0	2	97.7291	0	0	0	0	0	30	13	0	0.710581	1.13821	0.951633	97.7307	0	0.914253	0.437575	0	0	3	0	1	0	0.00437562	0	0.060727	1	1	1	0.437562	0.437562	4	0	0	0	1000	90.9435
193314	10	1491	5	96	24	20	1	1	55	0.062	0	0	2	95.8565	0	0	99.7791	1.04092	0	26	12	0	1.13821	2.87565	1.69426	95.8805	0.0439113	3.34184	1.81283	0	0	3	0	1	0	0.0181208	0	0.0595774	1	1	5	1.81208	1.81208	2	0	1	0	1000	0.754801
317775	130	1492	5	558	26	20	2	2	55	0.348	0	0	2	558.424	0	0	560.05	1.00291	0	30	13	0	0	1.87605	0.885148	558.481	0	3.85925	0.845931	0	0	3	0	1	0	0.00335921	0	0.347024	3	1	5	0.335921	0.335921	4	0	1	0	1000	91.0349
112205	70	1493	5	720	26	20	1	1	55	0.441	0	0	2	720.424	0	0	709.719	0.985141	0	28	13	0	1.73794	9.1484	5.47499	721.738	0.15011	16.716	4.58764	0	0	3	0	1	0	0.0102675	0	0.448467	2	1	4	1.02675	1.02675	2	0	0.985141	0	1000	0.881619
315516	65	1494	5	139	26	20	1	1	55	0.099	0	0	2	138.884	1	2	159.325	1.14718	1.44005	28	13	0	0.710581	2.87565	1.67857	138.905	0.083432	2.18084	1.5862	0	0	3	0	1	0	0.0155867	2.31719	0.0863113	2	4	5	1.55867	1.55867	2	0.0863113	1	0	1000	27.6449
315517	20	1495	5	65	22	20	1	1	55	0	0	0	2	65.3215	0	0	0	0	0	24	11	0	4.03066	4.15736	4.1104	65.3216	0.11868	0.344521	0.193961	0	0	3	0	1	0	0.0019396	0	0.040589	1	1	1	0.19396	0.19396	2	0	0	0	1000	91.02
274673	20	1496	5	731	24	3	0	0	55	0.447	0	0	2	730.897	0	0	719.375	0.984236	0	24	12	0	4.15736	6.25685	5.06576	730.963	0.0123777	2.83775	1.01325	0	0	3	0	1	0	0.00287223	0	0.454199	1	1	4	0.287223	0.287223	0	0	0.984236	0	1000	90.9093
31311	15	1497	5	583	24	3	0	0	55	0	0	0	2	583.305	0	0	0	0	0	24	12	0	1.32793	8.71219	6.06689	584.17	0.0809728	15.1112	3.99101	0	0	3	0	1	0	0.0126406	0	0.362986	1	1	1	1.26406	1.26406	0	0	0	0	1000	0.403351
71667	20	1498	5	711	24	3	0	0	55	0.441	0	0	2	710.652	0	0	709.719	0.998686	0	24	12	0	3.19331	8.6355	6.1898	711.233	0.157335	11.3745	3.25699	0	0	3	0	1	0	0.00765177	0	0.441939	1	1	5	0.765177	0.765177	0	0	0.998686	0	1000	90.2127
152704	15	1499	5	1021	24	20	1	1	55	0.653	0	0	2	1021.54	0	0	1050.9	1.02874	0	26	12	0	1.12416	6.58352	3.97542	1022.22	0.00271111	11.1381	2.72192	0	0	3	0	1	0	0.00534071	0	0.635176	1	1	5	0.534071	0.534071	2	0	1	0	1000	359.439
236284	20	1500	5	85	22	20	1	1	55	0.05	0	0	2	85.3095	0	0	80.467	0.943236	0	24	11	0	2.37463	5.3025	4.65926	85.4219	0.174199	11.3011	3.70292	0	0	3	0	1	0	0.0342753	0	0.0530787	1	1	4	3.42753	3.42753	2	0	0.943236	0	1000	90.971
195791	10	1501	5	364	22	20	1	1	55	0.05	0	0	2	364.529	0	0	80.467	0.220742	0	24	11	0	1.30554	13.4919	6.99901	365.68	0.265836	17.4086	6.12285	0	0	3	0	1	0	0.0333251	0	0.227223	1	1	1	3.33251	3.33251	2	0	0.220742	0	1000	153.281
193315	25	1502	5	1499	26	20	1	1	55	0.851	0	0	2	1499.16	1	1	1369.55	0.913547	0.0667042	28	13	0	0.0259307	13.077	5.70157	1503.21	0.0435438	19.0463	6.02419	0	0	3	0	1	0	0.0086821	0.10706	0.934053	1	1	4	0.86821	0.86821	2	0.934053	0.913547	0	1000	92.4426
193227	15	1503	5	859	22	20	1	1	55	0.522	0	0	2	859.558	0	0	840.075	0.977335	0	24	11	0	0.273932	9.54805	5.26944	860.183	0.0626036	8.91701	3.09288	0	0	3	0	1	0	0.0107816	0	0.534493	1	1	4	1.07816	1.07816	2	0	0.977335	0	1000	91.1669
274577	15	1504	5	645	22	3	0	0	55	0.298	0	0	2	645.514	0	0	479.583	0.742948	0	22	11	0	0.516676	14.8829	6.72534	647.381	0.030291	18.4673	5.57519	0	0	3	0	1	0	0.0221913	0	0.402264	1	1	3	2.21913	2.21913	0	0	0.742948	0	1000	90.6642
315467	5	1505	5	102	22	3	0	0	55	0	0	0	2	102.377	0	0	0	0	0	22	11	0	1.13788	4.61433	2.69494	102.561	4.23899	6.8322	5.90161	0	0	3	0	1	0	0.0338965	0	0.0637283	1	1	1	3.38965	3.38965	0	0	0	0	1000	90.7051
34435	5	1506	5	1623	22	3	0	0	55	0.889	0	0	2	1622.89	0	0	1430.7	0.881576	0	22	11	0	3	11.039	6.37315	1625.66	0	14.2972	4.03207	0	0	3	0	1	0	0.00494507	0	1.01014	1	1	3	0.494507	0.494507	0	0	0.881576	0	1000	90.7052
74346	10	1507	5	1611	24	20	1	1	55	0.901	0	0	2	1611.32	0	0	1450.02	0.899895	0	26	12	0	1.03836	10.8347	6.17965	1613.48	0	12.5384	4.22123	0	0	3	0	1	0	0.00607152	0	1.00257	1	1	4	0.607152	0.607152	2	0	0.899895	0	1000	91.2077
279578	45	1508	5	1607	26	20	1	1	55	0.771	0	0	2	1606.76	0	0	1240.8	0.772236	0	28	13	0	1.74221	9.82423	5.14939	1608.11	0	13.5572	3.02473	0	0	3	0	1	0	0.00502579	0	0.999232	2	1	3	0.502579	0.502579	2	0	0.772236	0	1000	0.542878
112156	10	1509	5	1613	20	3	0	0	55	1.001	0	0	2	1612.9	0	0	1610.95	0.998793	0	20	10	0	0	10.8826	5.39645	1615.32	0.0215598	15.4875	4.15945	0	0	3	0	1	0	0.00673712	0	1.00371	1	1	5	0.673712	0.673712	0	0	0.998793	0	1000	90.5539
152659	40	1510	5	1606	26	20	1	1	55	1.001	0	0	2	1605.76	0	0	1610.95	1.00323	0	28	13	0	1.97342	12.3594	6.12876	1608.86	0.0277214	15.487	4.91346	0	0	3	0	1	0	0.00645547	0	0.9997	2	1	5	0.645547	0.645547	2	0	1	0	1000	0.709772
36226	20	1511	5	1622	24	20	1	1	55	0.74	0	0	2	1622.07	0	0	1190.91	0.734194	0	26	12	0	0	7.71145	3.10679	1622.72	0	6.46251	2.12718	0	0	3	0	1	0	0.00475219	0	1.00831	1	1	3	0.475219	0.475219	2	0	0.734194	0	1000	91.1894
238899	20	1512	5	1613	24	20	1	1	55	0.709	0	0	2	1613.3	0	0	1141.02	0.707261	0	26	12	0	0.0768701	10.1995	4.77108	1614.37	0	8.92365	2.77502	0	0	3	0	1	0	0.00627033	0	1.00312	1	1	3	0.627033	0.627033	2	0	0.707261	0	1000	359.814
274608	10	1513	5	1616	22	3	0	0	55	0.609	0	0	2	1615.98	0	0	980.088	0.606497	0	22	11	0	1.97959	10.7463	5.70385	1618.97	0	18.8309	4.79671	0	0	3	0	1	0	0.00541501	0	1.00598	1	1	2	0.541501	0.541501	0	0	0.606497	0	1000	91.3383
238889	25	1514	5	1605	24	20	1	1	55	1.001	0	0	2	1605.27	0	0	1610.95	1.00354	0	26	12	0	1	9.61084	4.47742	1606.76	0	16.1118	3.39541	0	0	3	0	1	0	0.00535912	0	0.998396	1	1	5	0.535912	0.535912	2	0	1	0	1000	90.9116
114630	10	1515	5	1603	24	20	1	1	55	0.883	0	0	2	1602.76	0	0	1421.05	0.886627	0	26	12	0	0.590684	12.9702	5.48585	1605.12	0	16.6159	4.10967	0	0	3	0	1	0	0.00771253	0	0.997376	1	1	3	0.771253	0.771253	2	0	0.886627	0	1000	0.320739
31246	45	1516	5	785	24	20	1	1	55	0.497	0	0	2	784.585	0	0	799.842	1.01945	0	26	12	0	1	8.92559	3.82978	785.295	0	12.5946	3.08689	0	0	3	0	1	0	0.0100925	0	0.48796	2	1	5	1.00925	1.00925	2	0	1	0	1000	90.596
238888	30	1517	5	805	24	20	1	1	55	0.497	0	0	2	805.111	0	0	799.842	0.993456	0	26	12	0	2	7.53662	4.66559	805.376	0	5.22605	1.95063	0	0	3	0	1	0	0.00687458	0	0.500437	1	1	5	0.687458	0.687458	2	0	0.993456	0	1000	90.502
233829	70	1518	5	789	26	20	1	1	55	0.491	0	0	2	788.635	0	0	790.186	1.00197	0	28	13	0	0	6.01875	2.56585	788.794	0	4.57768	1.49762	0	0	3	0	1	0	0.00763032	0	0.490134	2	1	5	0.763032	0.763032	2	0	1	0	1000	2.09035
76563	45	1519	5	802	26	20	1	1	55	0.497	0	0	2	801.714	0	0	799.842	0.997665	0	28	13	0	0	2.86237	0.491805	801.793	0	3.33306	0.856133	0	0	3	0	1	0	0.00356996	0	0.498211	2	1	5	0.356996	0.356996	2	0	0.997665	0	1000	0.737845
238903	5	1520	5	1503	22	3	0	0	55	0.702	0	0	2	1503.46	0	0	1129.76	0.751436	0	22	11	0	1.8801	11.2069	6.02074	1504.71	0	14.1027	2.91684	0	0	3	0	1	0	0.00619838	0	0.934985	1	1	3	0.619838	0.619838	0	0	0.751436	0	1000	91.0179
71620	40	1521	5	1609	26	20	1	1	55	0.932	0	0	2	1608.96	0	0	1499.9	0.93222	0	28	13	0	0.513135	7.13863	3.64722	1609.59	0.00792183	6.6392	2.2292	0	0	3	0	1	0	0.00411625	0	1.00016	2	1	4	0.411625	0.411625	2	0	0.93222	0	1000	0.968644
74722	10	1522	5	1142	22	3	0	0	55	0.398	0	0	2	1141.7	0	0	640.517	0.561019	0	22	11	0	1.12462	13.4564	7.26595	1143.21	0.0474837	15.1145	3.61885	0	0	3	0	1	0	0.010787	0	0.710355	1	1	2	1.0787	1.0787	0	0	0.561019	0	1000	358.906
36213	10	1523	5	468	22	20	1	1	55	0.099	0	0	2	468.326	0	0	159.325	0.3402	0	24	11	0	2.56211	8.2499	6.0841	468.781	0.338949	7.72964	3.75405	0	0	3	0	1	0	0.0121332	0	0.291287	1	1	1	1.21332	1.21332	2	0	0.3402	0	1000	3.73079
155071	40	1524	5	583	22	20	1	1	55	0.193	0	0	2	583.039	0	0	310.603	0.532731	0	24	11	0	0.264061	13.1106	4.73814	584.144	0.023597	12.8106	4.46662	0	0	3	0	1	0	0.0219921	0	0.36297	2	1	2	2.19921	2.19921	2	0	0.532731	0	1000	359.594
277492	40	1525	5	1014	24	3	0	0	55	0.242	0	0	2	1014.08	0	0	389.46	0.384054	0	24	12	0	0.270918	14.2248	6.30109	1015.33	0	13.6089	3.44449	0	0	3	0	1	0	0.0137433	0	0.630895	2	1	1	1.37433	1.37433	0	0	0.384054	0	1000	1.59381
114620	35	1526	5	1601	26	20	1	1	55	0.758	0	0	2	1601.33	0	0	1219.88	0.76179	0	28	13	0	0.33176	11.4519	6.26771	1604.26	0	23.3225	4.03377	0	0	3	0	1	0	0.00693164	0	0.996838	2	1	3	0.693164	0.693164	2	0	0.76179	0	1000	90.5206
36154	60	1527	5	1617	26	20	1	1	55	0.559	0	0	2	1617.03	0	0	899.621	0.556341	0	28	13	0	0	11.0616	4.54985	1618.43	0	13.5657	3.08466	0	0	3	0	1	0	0.00683477	0	1.00565	2	1	2	0.683477	0.683477	2	0	0.556341	0	1000	359.85
34439	25	1528	5	1605	26	20	1	1	55	0.851	0	0	2	1605.62	0	0	1369.55	0.852973	0	28	13	0	1.17746	10.9938	5.16857	1607.62	0.173405	12.6735	3.92973	0	0	3	0	1	0	0.00610611	0	0.998931	1	1	3	0.610611	0.610611	2	0	0.852973	0	1000	91.1266
236270	10	1529	5	1605	22	3	0	0	55	0.677	0	0	2	1605.05	0	0	1089.52	0.67881	0	22	11	0	0.616593	10.214	6.51199	1607.46	0.232712	11.7797	4.69327	0	0	3	0	1	0	0.00597053	0	0.998832	1	1	3	0.597053	0.597053	0	0	0.67881	0	1000	90.5434
152668	60	1530	5	1632	26	20	1	1	55	0.92	0	0	2	1631.94	0	0	1480.59	0.907258	0	28	13	0	0.104412	6.50316	2.53585	1632.55	0	6.68388	1.97044	0	0	3	0	1	0	0.00391949	0	1.01442	2	1	4	0.391949	0.391949	2	0	0.907258	0	1000	0.761748
274621	10	1531	5	153	22	3	0	0	55	0.099	0	0	2	153.323	0	0	159.325	1.03914	0	22	11	0	1.51086	7.84442	4.55665	153.722	0.695908	11.5607	6.47192	0	0	3	0	1	0	0.0412013	0	0.0955184	1	1	5	4.12013	4.12013	0	0	1	0	1000	91.5617
320467	35	1532	5	1632	26	20	1	1	55	1.019	0	0	2	1632.3	0	0	1639.92	1.00467	0	28	13	0	1.46409	10.7066	6.97211	1633.33	0.0184245	10.592	2.6106	0	0	3	0	1	0	0.0056587	0	1.0149	2	1	5	0.56587	0.56587	2	0	1	0	1000	359.633
198214	10	1533	5	1447	22	3	0	0	55	0.901	0	0	2	1447.63	0	0	1450.02	1.00165	0	22	11	0	1.11542	9.81642	5.49228	1450.62	0.200455	15.8598	5.08987	0	0	3	0	1	0	0.00599813	0	0.901373	1	1	5	0.599813	0.599813	0	0	1	0	1000	91.7731
196407	30	1534	5	1604	26	20	1	1	55	0.851	0	0	2	1603.87	0	0	1369.55	0.853901	0	28	13	0	0	7.67412	4.2993	1604.59	0	6.66656	2.415	0	0	3	0	1	0	0.00478261	0	0.997045	1	1	3	0.478261	0.478261	2	0	0.853901	0	1000	91.1454
33828	30	1535	5	1567	26	20	1	1	55	0.883	0	0	2	1566.75	0	0	1421.05	0.907002	0	28	13	0	0.641637	13.6714	5.71097	1568.59	0.0621932	13.4481	3.44269	0	0	3	0	1	0	0.00830671	0	0.974673	1	1	4	0.830671	0.830671	2	0	0.907002	0	1000	91.3424
76590	20	1536	5	1614	24	20	1	1	55	0.398	0	0	2	1613.96	0	0	640.517	0.396861	0	26	12	0	0.891815	8.26857	3.48723	1615.08	0	12.9295	2.45269	0	0	3	0	1	0	0.00456743	0	1.00356	1	1	1	0.456743	0.456743	2	0	0.396861	0	1000	90.6479
74119	40	1537	5	694	26	20	1	1	55	0.441	0	0	2	694.193	0	0	709.719	1.02237	0	28	13	0	0.63596	4	2.18297	694.285	0	3.33284	1.36141	0	0	3	0	1	0	0.00484533	0	0.431409	2	1	5	0.484533	0.484533	2	0	1	0	1000	0.629762
117081	10	1538	5	1605	24	20	1	1	55	1.001	0	0	2	1604.72	0	0	1610.95	1.00388	0	26	12	0	0.813006	10.9386	5.54465	1607.28	0.0193209	12.6227	4.42615	0	0	3	0	1	0	0.00629985	0	0.998717	1	1	5	0.629985	0.629985	2	0	1	0	1000	90.3258
155682	40	1539	5	1604	26	20	1	1	55	0.851	0	0	2	1604.39	0	0	1369.55	0.853628	0	28	13	0	0.421388	8.93813	4.58882	1605.87	0	10.2902	3.48667	0	0	3	0	1	0	0.00530352	0	0.99784	2	1	3	0.530352	0.530352	2	0	0.853628	0	1000	0.722017
34440	30	1540	5	1608	26	20	1	1	55	0.87	0	0	2	1608.27	0	0	1400.13	0.870577	0	28	13	0	1.62629	11.8783	6.26389	1610.35	0.00956734	13.1617	3.874	0	0	3	0	1	0	0.00636635	0	1.00062	1	1	3	0.636635	0.636635	2	0	0.870577	0	1000	91.4975
155683	70	1541	5	1601	26	20	1	1	55	0.752	0	0	2	1600.77	0	0	1210.22	0.756026	0	28	13	0	1.21676	9.47865	5.75329	1601.92	0	9.87195	2.99208	0	0	3	0	1	0	0.00515749	0	0.995387	2	1	3	0.515749	0.515749	2	0	0.756026	0	1000	351.1
320439	50	1542	5	1600	26	20	1	1	55	0.497	0	0	2	1600.57	0	0	799.842	0.499724	0	28	13	0	0.0816353	11.7182	6.10031	1601.43	0	7.13073	2.54979	0	0	3	0	1	0	0.00726633	0	0.995083	2	1	2	0.726633	0.726633	2	0	0.499724	0	1000	90.4146
274622	70	1543	5	789	26	20	1	1	55	0.311	0	0	2	788.908	0	0	500.505	0.634427	0	28	13	0	0.0539639	7.72387	4.16324	789.686	0.119885	9.44254	3.43433	0	0	3	0	1	0	0.0097126	0	0.490688	2	1	2	0.97126	0.97126	2	0	0.634427	0	1000	91.6174
195790	70	1544	5	806	26	20	1	1	35	0.311	0	0	2	806.009	0	0	500.505	0.620967	0	28	13	0	1.74297	9.55294	6.60979	807.55	0.0250965	14.741	4.84635	0	0	2	0	1	0	0.0096712	0	0.501788	2	1	2	0.96712	0.96712	2	0	0.620967	0	1000	91.8698
193264	80	1545	5	2006	24	20	1	1	55	0.957	0	0	2	2006.57	1	1	1540.14	0.767549	0.0498364	26	12	0	0.630434	10.3303	6.04201	2008	0.0519096	13.3637	2.91768	0	0	3	0	1	0	0.00483062	0.0801467	1.24771	2	1	3	0.483062	0.483062	2	1.24771	0.767549	0	1000	296.885
274623	90	1546	5	494	24	20	1	1	55	0.311	0	0	2	493.674	1	2	500.505	1.01384	0.405126	26	12	0	2.79158	10.7431	6.07037	494.463	0.322461	13.0829	4.70653	0	0	3	0	1	0	0.0160811	0.650946	0.307245	2	4	5	1.60811	1.60811	2	0.307245	1	0	1000	153.14
276816	10	1547	5	357	22	20	1	1	35	0.099	0	0	2	356.892	0	0	159.325	0.446423	0	24	11	0	3	9.52706	6.21071	357.232	0.663358	6.71841	3.79059	0	0	2	0	1	0	0.0182712	0	0.221974	1	1	2	1.82712	1.82712	2	0	0.446423	0	1000	272.187
276815	220	1548	5	694	24	20	1	1	35	0.298	0	0	2	693.609	0	0	479.583	0.691432	0	26	12	0	2.32589	9.02339	5.21544	693.87	0.219228	6.00568	2.17709	0	0	2	0	1	0	0.00965239	0	0.431151	3	1	3	0.965239	0.965239	2	0	0.691432	0	1000	92.189
238946	25	1549	5	1244	24	20	1	1	55	0.783	0	0	2	1244.59	1	1	1260.11	1.01247	0.0803477	26	12	0	2.02727	13.5224	6.92718	1247.33	0.0299133	18.264	5.16094	0	0	3	0	1	0	0.00921581	0.129024	0.775052	1	1	5	0.921581	0.921581	2	0.775052	1	0	1000	90.3207
195758	70	1550	5	753	26	20	1	1	55	0.36	0	0	2	752.876	1	2	579.362	0.769532	0.265648	28	13	0	1.43374	10.1695	4.97884	753.486	0.00252369	9.90355	2.7918	0	0	3	0	1	0	0.0115938	0.427173	0.468194	2	3	3	1.15938	1.15938	2	0.468194	0.769532	0	1000	11.6313
274624	45	1551	5	878	26	20	1	1	55	0.447	0	0	2	878.297	0	0	719.375	0.819057	0	28	13	0	3.99337	13.3744	8.3066	880.153	0.549063	17.6317	5.45682	0	0	3	0	1	0	0.0106584	0	0.546901	2	1	3	1.06584	1.06584	2	0	0.819057	0	1000	0.921378
320347	20	1552	5	1613	24	20	1	1	55	0.752	0	0	2	1613.61	0	0	1210.22	0.750008	0	26	12	0	1.371	13.7716	6.29766	1616.06	0.00567752	13.3365	4.36552	0	0	3	0	1	0	0.00767339	0	1.00417	1	1	3	0.767339	0.767339	2	0	0.750008	0	1000	89.9815
34441	70	1553	5	800	26	20	1	1	55	0.497	0	0	2	800.19	0	0	799.842	0.999565	0	28	13	0	1.69643	13.7247	7.62916	800.649	0	6.82059	2.91386	0	0	3	0	1	0	0.0150231	0	0.4975	2	1	5	1.50231	1.50231	2	0	0.999565	0	1000	359.966
193334	70	1554	5	384	26	20	1	1	55	0.242	0	0	2	384.397	0	0	389.46	1.01317	0	28	13	0	1.9948	10.482	6.75702	384.708	0.370832	7.31234	3.60402	0	0	3	0	1	0	0.0220614	0	0.239046	2	1	5	2.20614	2.20614	2	0	1	0	1000	356.494
233891	50	1555	5	197	26	20	1	1	55	0	0	0	2	197.171	1	1	0	0	0.507174	28	13	0	5	6.26382	5.73692	197.227	0.210266	6.41676	1.72529	0	0	3	0	1	0	0.00640792	0.815985	0.122551	2	4	1	0.640792	0.640792	2	0.122551	0	0	1000	348.129
31401	20	1556	5	193	24	20	1	1	55	0	0	0	2	192.809	0	0	0	0	0	26	12	0	1.85284	6.87553	5.03887	193.03	0.579143	8.87458	3.97374	0	0	3	0	1	0	0.0260203	0	0.119943	1	1	1	2.60203	2.60203	2	0	0	0	1000	196.318
233778	15	1557	5	21	22	31	1	1	55	0	0	0	2	21.1829	0	0	0	0	0	24	11	0	4.21059	5.65868	4.93464	21.2323	6.83614	6.83614	6.83614	0	0	3	0	1	1	0.0682022	0	0.0131932	1	1	1	6.82022	6.82022	2	0	0	0	1000	94.4944
31211	20	1558	5	187	22	31	1	1	55	0	0	0	2	187.273	0	0	0	0	0	24	11	0	1.58665	7	4.75117	187.407	0.119362	6.55495	3.05147	0	0	3	0	1	1	0.0288855	0	0.116449	1	1	1	2.88855	2.88855	2	0	0	0	1000	0.952249
71570	60	1559	5	1964	24	20	1	1	55	1.218	0	0	2	1964.58	1	2	1960.18	0.99776	0.101803	26	12	0	0	6.88909	3.09958	1965.66	0	12.542	2.46189	0	0	3	0	1	0	0.00350473	0.163746	1.2214	2	1	5	0.350473	0.350473	2	1.2214	0.99776	0	1000	91.1005
114625	40	1560	5	1564	24	3	0	0	55	0.851	0	0	2	1563.9	0	0	1369.55	0.875726	0	24	12	0	1	10.9338	5.77319	1565.37	0.0253985	9.39385	3.4871	0	0	3	0	1	0	0.00634598	0	0.972676	2	1	3	0.634598	0.634598	0	0	0.875726	0	1000	1.50405
233779	40	1561	5	45	24	20	1	1	55	0	0	0	2	45.1236	0	0	0	0	0	26	12	0	7.23251	7.5065	7.32482	45.1247	0.0186103	0.999369	0.607215	0	0	3	0	1	0	0.00607192	0	0.0280392	2	1	1	0.607192	0.607192	2	0	0	0	1000	0.319889
315431	35	1562	5	285	22	20	1	1	55	0.211	0	0	2	284.547	0	0	339.571	1.19337	0	24	11	0	2.46907	7.72726	4.88989	284.903	1.14394	9.57876	4.43005	0	0	3	0	1	0	0.0184561	0	0.17703	2	1	5	1.84561	1.84561	2	0	1	0	1000	359.301
193209	35	1563	5	103	20	31	1	1	55	0.062	0	0	2	103.057	0	0	99.7791	0.96819	0	22	10	0	2.56067	4.39197	3.18901	103.087	1.22989	3.38672	2.25079	0	0	3	0	1	1	0.0177646	0	0.0640553	2	1	4	1.77646	1.77646	2	0	0.96819	0	1000	6.40765
193210	30	1564	5	134	20	31	1	1	55	0	0	0	2	133.556	0	0	0	0	0	22	10	0	4.05556	5.63361	5.0445	133.592	0.269429	3.64954	2.11142	0	0	3	0	1	1	0.0118125	0	0.0830099	1	1	1	1.18125	1.18125	2	0	0	0	1000	353.531
36178	40	1565	5	1607	26	20	1	1	55	0.901	0	0	2	1606.74	0	0	1450.02	0.902457	0	28	13	0	0.418165	10.3054	4.57345	1608.32	0.0011285	11.6745	3.33214	0	0	3	0	1	0	0.00614759	0	0.999361	2	1	4	0.614759	0.614759	2	0	0.902457	0	1000	1.5945
157588	100	1566	5	316	22	31	1	1	55	0.199	0	0	2	316.15	0	0	320.259	1.013	0	24	11	0	1.67538	4.05556	2.90001	316.233	0.042812	4.28458	1.81928	0	0	3	0	1	1	0.00752667	0	0.196498	2	1	5	0.752667	0.752667	2	0	1	0	1000	131.551
236208	30	1567	5	401	26	20	1	1	55	0.18	0	0	2	401.422	0	0	289.681	0.721638	0	28	13	0	0	4.9701	2.89275	401.548	0	3.4617	2.28481	0	0	3	0	1	0	0.0123773	0	0.249511	1	1	3	1.23773	1.23773	2	0	0.721638	0	1000	1.10863
74104	30	1568	5	1195	26	20	1	1	55	0.628	0	0	2	1195.34	0	0	1010.67	0.845503	0	28	13	0	0.861417	7.39773	3.49	1195.87	0	10.0567	2.14655	0	0	3	0	1	0	0.00546576	0	0.743076	1	1	3	0.546576	0.546576	2	0	0.845503	0	1000	0.0390202
238872	50	1569	5	1847	26	20	2	2	55	1.019	0	0	2	1847.51	1	2	1639.92	0.887636	0.108254	30	13	0	1	11.824	6.14747	1848.84	0	14.6314	2.64832	0	0	3	0	1	0	0.00585447	0.174092	1.14882	2	1	3	0.585447	0.585447	4	1.14882	0.887636	0	1000	270.887
31212	45	1570	5	446	26	20	1	1	55	0.28	0	0	2	445.784	1	2	450.615	1.01084	0.448648	28	13	0	0.682143	2	1.47661	445.815	0	2.95235	0.818531	0	0	3	0	1	0	0.00295606	0.721978	0.277017	2	4	5	0.295606	0.295606	2	0.277017	1	0	1000	3.32779
152607	50	1571	5	275	26	20	2	2	55	0.168	0	0	2	275.1	0	0	270.369	0.982804	0	30	13	0	1	3.17643	1.96429	275.18	0	4.15098	2.04103	0	0	3	0	1	0	0.00790914	0	0.170989	2	1	4	0.790914	0.790914	4	0	0.982804	0	1000	90.8869
36076	45	1572	5	429	26	20	1	1	55	0.168	0	0	2	428.983	0	0	270.369	0.630256	0	28	13	0	1	5.96737	2.89206	429.047	0	3.33245	1.15821	0	0	3	0	1	0	0.0115777	0	0.266598	2	1	2	1.15777	1.15777	2	0	0.630256	0	1000	38.3678
193211	50	1573	5	1600	26	20	2	2	55	0.789	0	0	2	1600.46	1	1	1269.77	0.793377	0.062482	30	13	0	1.26111	13.0655	6.73775	1602.75	0	19.9593	3.2981	0	0	3	0	1	0	0.00736508	0.100411	0.995904	2	1	3	0.736508	0.736508	4	0.995904	0.793377	0	1000	90.9274
320307	45	1574	5	827	26	20	1	1	55	0.218	0	0	2	827.061	0	0	350.836	0.424196	0	28	13	0	1.26111	12.2872	6.5087	827.905	0.0557623	12.6451	3.15761	0	0	3	0	1	0	0.0133181	0	0.514436	2	1	2	1.33181	1.33181	2	0	0.424196	0	1000	1.02744
36218	50	1575	5	1590	26	20	2	2	55	0.988	0	0	2	1590.57	1	2	1590.03	0.999662	0.125741	30	13	0	0.0314672	10.0372	4.98637	1591.66	0.0715565	11.5338	2.89546	0	0	3	0	1	0	0.00628636	0.202223	0.98901	2	2	5	0.628636	0.628636	4	0.98901	0.999662	0	1000	99.3694
34429	20	1576	5	848	26	20	1	1	55	0.199	0	0	2	848.192	0	0	320.259	0.377578	0	28	13	0	1.99351	11.9963	7.34865	849.217	0.0764732	12.3912	3.90912	0	0	3	0	1	0	0.0117788	0	0.527679	1	1	1	1.17788	1.17788	2	0	0.377578	0	1000	1.18675
196395	170	1577	5	1587	22	31	2	2	55	0.883	0	0	2	1587.02	0	0	1421.05	0.89542	0	26	11	0	0.665095	11.8256	7.43173	1591.42	0.347056	15.7503	6.10798	0	0	3	0	1	1	0.00701289	0	0.988865	3	1	4	0.701289	0.701289	4	0	0.89542	0	1000	50.5156
195793	170	1578	5	792	24	20	1	1	55	0.081	0	0	2	791.89	1	2	130.357	0.164614	0.25256	26	12	0	0.951231	14.908	8.55974	794.816	0.589494	18.5015	6.93397	0	0	3	0	1	0	0.0175598	0.40496	0.493876	3	3	1	1.75598	1.75598	2	0.493876	0.164614	0	1000	1.28069
31213	40	1579	5	800	26	20	2	2	55	0.398	0	0	2	800.564	0	0	640.517	0.800083	0	30	13	0	4.30898	9.16382	6.91935	801.001	0.103602	7.67139	2.64131	0	0	3	0	1	0	0.00606096	0	0.497719	2	1	3	0.606096	0.606096	4	0	0.800083	0	1000	91.3948
196396	10	1580	5	801	22	20	1	1	55	0	0	0	2	801.005	0	0	0	0	0	24	11	0	0.137816	4.87488	2.66622	801.35	0	6.59765	1.97389	0	0	3	0	1	0	0.00591135	0	0.497936	1	1	1	0.591135	0.591135	2	0	0	0	1000	0.974477
274569	40	1581	5	799	26	20	2	2	55	0.342	0	0	2	799.583	0	0	550.394	0.688352	0	30	13	0	1	5.68827	3.43134	800.081	0.0962031	9.96512	2.70933	0	0	3	0	1	0	0.00585975	0	0.497147	2	1	3	0.585975	0.585975	4	0	0.688352	0	1000	89.8434
279558	50	1583	5	795	24	20	1	1	55	0.423	0	0	2	795.559	0	0	680.751	0.855688	0	26	12	0	0.954359	8.41842	4.24135	796.608	0.0521275	15.4761	3.73133	0	0	3	0	1	0	0.00936981	0	0.494989	2	1	3	0.936981	0.936981	2	0	0.855688	0	1000	90.896
236264	10	1584	5	809	24	20	1	1	55	0.398	0	0	2	809.503	0	0	640.517	0.791247	0	26	12	0	1.92427	9.28821	6.09284	810.486	0	16.1095	3.59748	0	0	3	0	1	0	0.00908583	0	0.503613	1	1	3	0.908583	0.908583	2	0	0.791247	0	1000	0.682045
193212	50	1585	5	807	24	20	1	1	55	0.218	0	0	2	807.54	0	0	350.836	0.43445	0	26	12	0	0	7.67559	2.77089	807.831	0	6.61521	1.89888	0	0	3	0	1	0	0.00950148	0	0.501963	2	1	2	0.950148	0.950148	2	0	0.43445	0	1000	91.1073
315432	10	1586	5	800	22	20	1	1	55	0.18	0	0	2	799.687	0	0	289.681	0.362243	0	24	11	0	2	6.71562	4.39122	800.171	0	7.92341	2.74788	0	0	3	0	1	0	0.00589326	0	0.497203	1	1	1	0.589326	0.589326	2	0	0.362243	0	1000	1.68733
112118	20	1588	5	757	26	20	1	1	55	0.348	0	0	2	757.157	0	0	560.05	0.739675	0	28	13	0	2.32445	11	6.8218	758.24	0.264043	14.1325	4.23475	0	0	3	0	1	0	0.0114417	0	0.471148	1	1	3	1.14417	1.14417	2	0	0.739675	0	1000	0.695553
317780	60	1589	5	1599	24	20	1	1	55	0.907	0	0	2	1598.74	0	0	1459.67	0.913013	0	26	12	0	0.378387	6.8896	3.43765	1599.36	0.00576576	7.12308	2.07964	0	0	3	0	1	0	0.00407115	0	0.993793	2	1	4	0.407115	0.407115	2	0	0.913013	0	1000	90.8646
193213	35	1590	5	806	26	20	1	1	55	0.36	0	0	2	806.524	0	0	579.362	0.718345	0	28	13	0	1.93923	7	4.96423	807.026	0	8.98604	2.51044	0	0	3	0	1	0	0.00627089	0	0.501463	2	1	3	0.627089	0.627089	2	0	0.718345	0	1000	0.821978
274570	45	1591	5	776	26	20	1	1	55	0.28	0	0	2	776.529	0	0	450.615	0.580294	0	28	13	0	0.365917	12.2872	5.38269	777.623	0	12.3306	4.15219	0	0	3	0	1	0	0.0153305	0	0.483192	2	1	2	1.53305	1.53305	2	0	0.580294	0	1000	0.851766
115224	60	1592	5	1596	24	20	1	1	55	0.851	0	0	2	1595.75	0	0	1369.55	0.858245	0	26	12	0	2.14248	10.9865	7.27884	1597.01	0.0344457	11.6379	3.05501	0	0	3	0	1	0	0.0055379	0	0.992333	2	1	3	0.55379	0.55379	2	0	0.858245	0	1000	91.5685
236872	35	1593	5	802	26	20	1	1	55	0.447	0	0	2	801.826	0	0	719.375	0.897171	0	28	13	0	2.40387	13.5865	7.73111	802.561	0.0811892	12.8844	3.29046	0	0	3	0	1	0	0.0139336	0	0.498688	2	1	4	1.39336	1.39336	2	0	0.897171	0	1000	1.35622
198202	30	1594	5	1617	26	20	1	1	55	0.901	0	0	2	1617.41	0	0	1450.02	0.896504	0	28	13	0	1	9.39931	4.62928	1619.33	0	14.2219	3.78837	0	0	3	0	1	0	0.0051869	0	1.00621	1	1	4	0.51869	0.51869	2	0	0.896504	0	1000	1.74289
317779	10	1595	5	1600	22	3	0	0	55	0.491	0	0	2	1600.07	0	0	790.186	0.493844	0	22	11	0	1	9.77808	5.5418	1601.65	0.0386771	13.2848	3.3186	0	0	3	0	1	0	0.00548065	0	0.995219	1	1	2	0.548065	0.548065	0	0	0.493844	0	1000	91.4495
196397	25	1596	5	1607	26	20	1	1	55	0.802	0	0	2	1607.12	0	0	1290.69	0.803109	0	28	13	0	0.812358	10.5375	5.1108	1608.17	0	13.2499	2.55778	0	0	3	0	1	0	0.00604731	0	0.999272	1	1	3	0.604731	0.604731	2	0	0.803109	0	1000	359.814
274571	45	1597	5	1603	26	20	1	1	55	0.702	0	0	2	1602.85	0	0	1129.76	0.704841	0	28	13	0	0.182765	9.68646	5.79918	1604.56	0	11.5109	3.68106	0	0	3	0	1	0	0.00592292	0	0.99703	2	1	3	0.592292	0.592292	2	0	0.704841	0	1000	90.988
74115	50	1598	5	1614	26	20	1	1	55	0.802	0	0	2	1614.66	0	0	1290.69	0.799357	0	28	13	0	3.45025	15.5216	8.08878	1616.11	0	9.64486	3.38527	0	0	3	0	1	0	0.00746937	0	1.00421	2	1	3	0.746937	0.746937	2	0	0.799357	0	1000	0.660788
276838	50	1599	5	802	26	20	1	1	55	0.379	0	0	2	801.684	0	0	609.94	0.760823	0	28	13	0	1.46871	11.0616	6.38048	803.06	0.0418371	11.5765	4.85472	0	0	3	0	1	0	0.0119455	0	0.498998	2	1	3	1.19455	1.19455	2	0	0.760823	0	1000	90.7406
233791	30	1600	5	769	26	20	1	1	55	0.497	0	0	2	769.415	0	0	799.842	1.03955	0	28	13	0	2.56561	10.9079	7.00342	771.858	1.19616	16.4204	6.70017	0	0	3	0	1	0	0.0108081	0	0.47961	1	1	5	1.08081	1.08081	2	0	1	0	1000	91.0099
155070	30	1601	5	1604	26	20	1	1	55	0.497	0	0	2	1604.12	0	0	799.842	0.498617	0	28	13	0	0	10.8479	5.31188	1605.77	0	9.81999	3.493	0	0	3	0	1	0	0.00675555	0	0.99778	1	1	2	0.675555	0.675555	2	0	0.498617	0	1000	1.26644
193226	30	1602	5	1645	26	20	1	1	55	0.547	0	0	2	1645.41	0	0	880.309	0.535008	0	28	13	0	0.331291	12.1336	4.91882	1647.55	0	16.2842	3.30873	0	0	3	0	1	0	0.00716357	0	1.02374	1	1	2	0.716357	0.716357	2	0	0.535008	0	1000	90.9585
114640	5	1603	5	1601	22	3	0	0	55	0.59	0	0	2	1601.36	0	0	949.511	0.592942	0	22	11	0	0.305876	9.83447	4.65142	1602.2	0	11.335	2.36318	0	0	3	0	1	0	0.00594719	0	0.995562	1	1	2	0.594719	0.594719	0	0	0.592942	0	1000	91.4667
76464	35	1604	5	1601	24	20	1	1	55	0.721	0	0	2	1600.74	0	0	1160.33	0.724875	0	26	12	0	1.38297	16.2318	7.4253	1603.83	0.0869072	21.903	4.47428	0	0	3	0	1	0	0.00925834	0	0.996575	2	1	3	0.925834	0.925834	2	0	0.724875	0	1000	0.833915
155696	5	1605	5	1593	22	3	0	0	55	0.907	0	0	2	1593.28	0	0	1459.67	0.916141	0	22	11	0	1.93923	11.2088	6.31968	1595.16	0.000243711	13.2721	3.64355	0	0	3	0	1	0	0.00581106	0	0.991187	1	1	4	0.581106	0.581106	0	0	0.916141	0	1000	95.1844
31332	35	1606	5	1602	26	20	1	1	55	0.752	0	0	2	1602.19	0	0	1210.22	0.755355	0	28	13	0	0.267238	11.341	6.10598	1603.63	0.134333	11.6576	3.42785	0	0	3	0	1	0	0.00690546	0	0.996449	2	1	3	0.690546	0.690546	2	0	0.755355	0	1000	1.29568
76631	5	1607	5	1605	22	3	0	0	55	0.752	0	0	2	1604.83	0	0	1210.22	0.754113	0	22	11	0	0	10.0545	4.33293	1606.03	0	11.3136	2.71241	0	0	3	0	1	0	0.00626046	0	0.997939	1	1	3	0.626046	0.626046	0	0	0.754113	0	1000	81.6839
157671	10	1608	5	295	24	20	1	1	55	0.18	0	0	2	294.686	0	0	289.681	0.983016	0	26	12	0	2.05833	5.00128	4.18589	294.743	0	3.32417	1.41647	0	0	3	0	1	0	0.00998483	0	0.183145	1	1	4	0.998483	0.998483	2	0	0.983016	0	1000	0.157352
155047	10	1609	5	1314	24	3	0	0	55	0.472	0	0	2	1313.86	0	0	759.608	0.578149	0	24	12	0	1.86397	10.2185	4.94886	1315.1	0.0125948	9.75129	3.29799	0	0	3	0	1	0	0.00635277	0	0.817163	1	1	2	0.635277	0.635277	0	0	0.578149	0	1000	0.545355
318380	30	1610	5	1604	26	20	1	1	55	0.653	0	0	2	1603.76	0	0	1050.9	0.655271	0	28	13	0	2.30001	13.6714	6.47976	1606.64	0.0232875	14.3375	4.77119	0	0	3	0	1	0	0.00707774	0	0.998321	1	1	3	0.707774	0.707774	2	0	0.655271	0	1000	90.4274
155697	50	1611	5	1229	26	20	1	1	55	0.671	0	0	2	1228.91	0	0	1079.87	0.878722	0	28	13	0	2.61576	11.9791	7.68006	1229.57	0.0434397	8.3247	2.58686	0	0	3	0	1	0	0.00761513	0	0.764021	2	1	3	0.761513	0.761513	2	0	0.878722	0	1000	1.09878
320438	20	1612	5	1512	24	3	0	0	55	0.957	0	0	2	1512.71	0	0	1540.14	1.01813	0	24	12	0	1.51627	9.16453	5.79838	1515.13	0	13.0641	4.56966	0	0	3	0	1	0	0.00504793	0	0.941457	1	1	5	0.504793	0.504793	0	0	1	0	1000	90.6832
236274	60	1613	5	409	26	20	1	1	55	0.261	0	0	2	409.467	0	0	420.038	1.02581	0	28	13	0	5.04226	10.3712	7.6598	409.71	0.105033	6.41891	2.78611	0	0	3	0	1	0	0.0130065	0	0.254582	2	1	5	1.30065	1.30065	2	0	1	0	1000	0.87469
233883	20	1614	5	64	24	20	1	1	55	0.037	0	0	2	63.6838	0	0	59.5456	0.93502	0	26	12	0	5.43432	9.26113	8.12948	63.92	4.59415	13.4331	7.58306	0	0	3	0	1	0	0.0598687	0	0.039718	1	1	4	5.98687	5.98687	2	0	0.93502	0	1000	91.8319
195775	60	1615	5	1612	26	20	1	1	55	0.783	0	0	2	1612.14	0	0	1260.11	0.781639	0	28	13	0	1.14543	13.8129	6.35944	1614.68	0.0556161	16.4142	4.3456	0	0	3	0	1	0	0.00784516	0	1.00331	2	1	3	0.784516	0.784516	2	0	0.781639	0	1000	91.1562
193322	10	1616	5	386	22	3	0	0	55	0.249	0	0	2	386.377	1	1	400.726	1.03714	0.258815	22	11	0	4.2439	9.40823	6.79112	386.736	0.00827008	8.68232	3.41418	0	0	3	0	1	0	0.0133536	0.416135	0.240307	1	3	5	1.33536	1.33536	0	0.240307	1	0	1000	1.95664
236888	60	1617	5	1591	26	20	1	1	55	0.858	0	0	2	1591.26	0	0	1380.81	0.86775	0	28	13	0	0.313276	11	4.81318	1592.37	0.0799797	9.22429	3.05567	0	0	3	0	1	0	0.00671122	0	0.989451	2	1	3	0.671122	0.671122	2	0	0.86775	0	1000	90.9666
155698	30	1618	5	814	24	20	1	1	55	0.496	0	0	2	813.867	1	4	798.233	0.98079	0.491481	26	12	0	1.32707	9.47989	4.71332	815.051	0	14.4249	4.27027	0	0	3	0	1	0	0.0100028	0.789813	0.506449	1	4	4	1.00028	1.00028	2	0.506449	0.98079	0	1000	90.5736
112219	10	1619	5	591	24	20	1	1	55	0.36	0	0	2	591.441	0	0	579.362	0.979577	0	26	12	0	1.77243	11.2965	7.1729	592.217	0.0699115	9.16801	4.06035	0	0	3	0	1	0	0.016082	0	0.367987	1	1	4	1.6082	1.6082	2	0	0.979577	0	1000	272.481
31333	15	1620	5	411	24	20	1	1	55	0.199	0	0	2	411.056	0	0	320.259	0.779113	0	26	12	0	2.08609	8.99198	5.72924	411.95	0.263123	12.8198	5.5104	0	0	3	0	1	0	0.0167639	0	0.255974	1	1	3	1.67639	1.67639	2	0	0.779113	0	1000	0.714422
274688	10	1621	5	219	22	3	0	0	55	0.131	0	0	2	219.465	1	1	210.824	0.960625	0.455654	22	11	0	2.03802	10.556	6.37735	219.998	1.1289	12.3203	5.64472	0	0	3	0	1	0	0.0387187	0.731527	0.1367	1	4	4	3.87187	3.87187	0	0.1367	0.960625	0	1000	330.064
274689	70	1622	5	822	26	20	1	1	55	0	0	0	2	821.889	0	0	0	0	0	28	13	0	0.194096	7.90249	2.09638	822.024	0	4.00166	1.15793	0	0	3	0	1	0	0.00937734	0	0.510782	2	1	1	0.937734	0.937734	2	0	0	0	1000	90.9554
31334	50	1623	5	808	24	20	1	1	55	0	0	0	2	807.682	1	1	0	0	0.123811	26	12	0	0.0631986	8.03845	2.68647	807.84	0	5.02844	1.24986	0	0	3	0	1	0	0.00987232	0.199216	0.501968	2	1	1	0.987232	0.987232	2	0.501968	0	0	1000	356.098
155699	90	1624	5	757	26	20	1	1	55	0.28	0	0	2	757.107	0	0	450.615	0.59518	0	28	13	0	2	11.5023	7.12936	757.576	0	8.65868	2.82082	0	0	3	0	1	0	0.0125431	0	0.470736	2	1	2	1.25431	1.25431	2	0	0.59518	0	1000	90.4534
114621	70	1625	5	1612	26	20	1	1	55	0.92	0	0	2	1611.93	0	0	1480.59	0.918523	0	28	13	0	3.55171	11.1147	6.50345	1613.66	0.149957	13.3983	3.76099	0	0	3	0	1	0	0.00468684	0	1.00268	2	1	4	0.468684	0.468684	2	0	0.918523	0	1000	94.2378
315535	50	1626	5	817	26	20	1	1	55	0.398	0	0	2	817.08	0	0	640.517	0.78391	0	28	13	0	1.22746	7.47	4.23274	817.745	0	9.16438	3.18097	0	0	3	0	1	0	0.00763384	0	0.508123	2	1	3	0.763384	0.763384	2	0	0.78391	0	1000	90.8053
317758	35	1627	5	801	26	20	1	1	55	0.497	0	0	2	801.361	0	0	799.842	0.998105	0	28	13	0	0.888497	8.73289	3.83583	801.671	0	6.68518	2.09052	0	0	3	0	1	0	0.00978505	0	0.498135	2	1	5	0.978505	0.978505	2	0	0.998105	0	1000	90.6831
238851	10	1628	5	1613	26	20	1	1	55	1.001	0	0	2	1613.52	1	1	1610.95	0.998407	0.0619763	28	13	0	0.803624	8.81533	3.75807	1614.83	0	9.74018	3.18074	0	0	3	0	1	0	0.00496132	0.09966	1.00341	1	1	5	0.496132	0.496132	2	1.00341	0.998407	0	1000	182.117
315536	10	1629	5	148	22	20	1	1	55	0.087	0	0	2	147.589	0	0	140.013	0.948663	0	24	11	0	0.538399	3.77436	1.70593	147.667	1.72099	4.86048	3.07389	0	0	3	0	1	0	0.0219139	0	0.091756	1	1	4	2.19139	2.19139	2	0	0.948663	0	1000	90.4738
233884	10	1630	5	1461	22	3	1	1	55	0.92	0	0	2	1460.98	0	0	1480.59	1.01343	0	24	11	0	0.0645515	10.7035	6.139	1462.59	0.0713163	14.6006	3.50467	0	0	3	0	1	0	0.00727409	0	0.908809	1	1	5	0.727409	0.727409	2	0	1	0	1000	90.9819
76574	20	1631	5	1586	24	20	1	1	55	0.659	0	0	2	1586.17	0	0	1060.56	0.668628	0	26	12	0	0	11.7977	4.85513	1586.52	0	5.84796	1.51139	0	0	3	0	1	0	0.0074362	0	0.985816	1	1	3	0.74362	0.74362	2	0	0.668628	0	1000	62.0177
71681	25	1632	5	789	24	20	1	1	55	0.36	0	0	2	788.914	0	0	579.362	0.734379	0	26	12	0	2.42044	15.08	8.29464	791.214	0.287266	16.8271	6.47377	0	0	3	0	1	0	0.0160001	0	0.491637	1	1	3	1.60001	1.60001	2	0	0.734379	0	1000	1.15707
34450	20	1633	5	789	24	20	1	1	55	0.497	0	0	2	789.544	0	0	799.842	1.01304	0	26	12	0	2	9.15382	5.51029	790.287	0	10.2764	3.15556	0	0	3	0	1	0	0.00905217	0	0.491062	1	1	5	0.905217	0.905217	2	0	1	0	1000	91.1078
155056	20	1634	5	800	24	20	1	1	55	0.497	0	0	2	800.229	0	0	799.842	0.999517	0	26	12	0	1	9.56039	6.19389	801.584	0.0365845	12.5854	4.55351	0	0	3	0	1	0	0.0106794	0	0.498081	1	1	5	1.06794	1.06794	2	0	0.999517	0	1000	91.0004
238945	15	1635	5	802	24	20	1	1	55	0.36	0	0	2	802.145	0	0	579.362	0.722266	0	26	12	0	1.76446	9.55081	5.33012	802.445	0	6.54882	2.08984	0	0	3	0	1	0	0.00970328	0	0.498616	1	1	3	0.970328	0.970328	2	0	0.722266	0	1000	1.24358
276822	15	1636	5	142	24	20	1	1	55	0.081	0	0	2	142.356	0	0	130.357	0.915705	0	26	12	0	4.87103	9.41912	6.21475	142.614	0.269045	11.9731	4.35531	0	0	3	0	1	0	0.0318908	0	0.0886165	1	1	4	3.18908	3.18908	2	0	0.915705	0	1000	0.78507
193323	15	1637	5	673	22	3	1	1	55	0.41	0	0	2	673.025	0	0	659.829	0.980393	0	24	11	0	4.83004	11.3344	8.53964	673.665	0.148917	8.78921	3.38968	0	0	3	0	1	0	0.00965511	0	0.418596	1	1	4	0.965511	0.965511	2	0	0.980393	0	1000	294.499
274690	10	1638	5	798	22	3	0	0	55	0.497	0	0	2	797.669	0	0	799.842	1.00272	0	22	11	0	6.53175	10.6235	8.87276	797.94	0.00760957	6.70748	2.00665	0	0	3	0	1	0	0.00512792	0	0.495817	1	1	5	0.512792	0.512792	0	0	1	0	1000	2.24152
193324	10	1639	5	424	22	20	1	1	55	0.261	0	0	2	423.888	0	0	420.038	0.990916	0	24	11	0	2.181	9.33156	5.63368	424.638	0.355538	13.9155	5.04471	0	0	3	0	1	0	0.0168392	0	0.263858	1	1	5	1.68392	1.68392	2	0	0.990916	0	1000	272.523
276823	30	1640	5	1606	24	20	1	1	55	0.839	0	0	2	1606.53	0	0	1350.24	0.840469	0	26	12	0	1.73515	11.9833	6.23136	1608.7	0.0207986	14.8408	4.2321	0	0	3	0	1	0	0.00637049	0	0.999597	1	1	3	0.637049	0.637049	2	0	0.840469	0	1000	92.1286
76575	60	1641	5	803	26	20	1	1	55	0.348	0	0	2	802.693	0	0	560.05	0.697714	0	28	13	0	1.52503	14.5308	7.88408	803.779	0	14.7697	4.12568	0	0	3	0	1	0	0.0161808	0	0.499445	2	1	3	1.61808	1.61808	2	0	0.697714	0	1000	1.69474
112220	40	1642	5	1633	24	20	1	1	55	0.901	0	0	2	1633.28	1	1	1450.02	0.887795	0.0612266	26	12	0	0	11.0516	4.34577	1635.46	0	17.1667	3.64667	0	0	3	0	1	0	0.0067575	0.098403	1.01623	2	1	3	0.67575	0.67575	2	1.01623	0.887795	0	1000	349.434
276798	50	1643	5	790	26	20	1	1	55	0.36	0	0	2	789.812	0	0	579.362	0.733545	0	28	13	0	1.82959	14.7715	8.89808	792.689	0.540387	17.842	7.28154	0	0	3	0	1	0	0.0163266	0	0.492554	2	1	3	1.63266	1.63266	2	0	0.733545	0	1000	1.07287
279549	40	1644	5	1610	24	20	1	1	55	0.87	0	0	2	1609.88	0	0	1400.13	0.869711	0	26	12	0	1	10.8498	4.56441	1611.48	0	11.0559	3.25633	0	0	3	0	1	0	0.00611229	0	1.00133	2	1	3	0.611229	0.611229	2	0	0.869711	0	1000	91.1579
238791	50	1645	5	804	26	20	1	1	55	0.423	0	0	2	803.904	0	0	680.751	0.846807	0	28	13	0	1.52123	10.8498	5.98169	804.612	0.187136	11.3698	3.42532	0	0	3	0	1	0	0.0115939	0	0.499963	2	1	3	1.15939	1.15939	2	0	0.846807	0	1000	1.06803
71692	40	1646	5	799	26	20	1	1	55	0.398	0	0	2	799.354	0	0	640.517	0.801294	0	28	13	0	0.30961	15.6712	7.22546	802.728	0.0373288	21.9682	7.67611	0	0	3	0	1	0	0.0191367	0	0.498792	2	1	3	1.91367	1.91367	2	0	0.801294	0	1000	0.996099
276832	10	1647	5	1603	24	20	1	1	55	0.802	0	0	2	1602.76	0	0	1290.69	0.805291	0	26	12	0	0.141561	11.8586	6.07353	1604.74	0	14.5806	3.81277	0	0	3	0	1	0	0.00730151	0	0.997136	1	1	3	0.730151	0.730151	2	0	0.805291	0	1000	89.9916
152724	5	1648	5	413	18	20	1	1	55	0.249	0	0	2	413.415	0	0	400.726	0.969306	0	20	9	0	1.29536	8.22692	5.2502	413.775	0.0407581	7.79117	3.50704	0	0	3	0	1	0	0.016752	0	0.257108	1	1	4	1.6752	1.6752	2	0	0.969306	0	1000	270.735
155062	15	1649	5	251	22	3	0	0	55	0.193	0	0	2	251.435	1	1	310.603	1.23532	0.397717	22	11	0	4.04299	8.86987	6.85675	251.577	0.106279	6.91338	2.28812	0	0	3	0	1	0	0.0191865	0.639702	0.156323	1	3	5	1.91865	1.91865	0	0.156323	1	0	1000	269.939
198161	10	1650	5	1615	24	20	1	1	55	0.783	0	0	2	1614.98	1	3	1260.11	0.780265	0.185761	26	12	0	0.97235	11.0928	4.40465	1615.72	0	11.4324	1.89908	0	0	3	0	1	0	0.0062637	0.298816	1.00396	1	2	3	0.62637	0.62637	2	1.00396	0.780265	0	1000	7.68381
315547	15	1651	5	124	22	20	1	1	55	0.068	0	0	2	124.149	0	0	109.435	0.88148	0	24	11	0	3.35188	11.0928	6.58808	124.471	2.78341	9.80323	6.79541	0	0	3	0	1	0	0.0621902	0	0.0773426	1	1	3	6.21902	6.21902	2	0	0.88148	0	1000	269.939
315497	10	1652	5	393	24	20	1	1	55	0.242	0	0	2	392.828	0	0	389.46	0.991427	0	26	12	0	1.14274	12	6.38859	393.497	0	12.3368	4.70378	0	0	3	0	1	0	0.0275917	0	0.244508	1	1	5	2.75917	2.75917	2	0	0.991427	0	1000	89.9387
198282	25	1653	5	1627	24	20	1	1	55	0.721	0	0	2	1627.24	0	0	1160.33	0.713071	0	26	12	0	2.41535	9.90015	6.38071	1628.72	0.00713066	10.1216	3.29531	0	0	3	0	1	0	0.00459552	0	1.01204	1	1	3	0.459552	0.459552	2	0	0.713071	0	1000	1.14631
276827	5	1654	5	1630	18	3	0	0	55	0.92	0	0	2	1630.3	0	0	1480.59	0.908174	0	18	9	0	0.0117146	9.16753	4.92487	1631.74	0	12.0791	3.13506	0	0	3	0	1	0	0.00561108	0	1.01392	1	1	4	0.561108	0.561108	0	0	0.908174	0	1000	88.6347
279401	10	1655	5	1600	18	3	0	0	55	0.721	0	0	2	1600.6	0	0	1160.33	0.724937	0	18	9	0	1.13551	10.5555	5.3588	1602.23	0	15.8279	3.21256	0	0	3	0	1	0	0.00587927	0	0.99558	1	1	3	0.587927	0.587927	0	0	0.724937	0	1000	0.626974
318374	20	1656	5	1630	24	20	1	1	55	1.013	0	0	2	1630.4	0	0	1630.26	0.999915	0	26	12	0	0.863824	8.81766	5.65944	1632.21	0.0482459	12.5361	3.50771	0	0	3	0	1	0	0.00487305	0	1.01421	1	1	5	0.487305	0.487305	2	0	0.999915	0	1000	90.9069
157499	20	1657	5	1605	26	20	1	1	55	0.839	0	0	2	1604.94	0	0	1350.24	0.841301	0	28	13	0	1.12925	10.7782	6.12732	1606.55	0.199885	12.031	3.57179	0	0	3	0	1	0	0.00600602	0	0.998262	1	1	3	0.600602	0.600602	2	0	0.841301	0	1000	2.26466
320451	40	1658	5	1602	24	20	1	1	55	0.988	0	0	2	1602.22	0	0	1590.03	0.992391	0	26	12	0	1.99116	10	6.29428	1603.99	0.0226769	15.1734	3.62073	0	0	3	0	1	0	0.00499307	0	0.996672	2	1	5	0.499307	0.499307	2	0	0.992391	0	1000	91.0578
233846	30	1659	5	197	24	20	1	1	55	0.081	0	0	2	196.725	0	0	130.357	0.662632	0	26	12	0	2.82061	7.89907	6.29782	197.423	0.0666774	12.3494	7.02215	0	0	3	0	1	0	0.0257237	0	0.122673	1	1	3	2.57237	2.57237	2	0	0.662632	0	1000	0.630668
31279	30	1660	5	85	24	20	1	1	55	0.05	0	0	2	85.0318	1	1	80.467	0.946317	1.17603	26	12	0	6.98344	8.35307	7.64999	85.0497	0.314634	3.97423	1.61106	0	0	3	0	1	0	0.0161039	1.89224	0.0528474	1	4	4	1.61039	1.61039	2	0.0528474	0.946317	0	1000	162.878
71637	30	1661	5	163	24	20	1	1	55	0.081	0	0	2	162.731	0	0	130.357	0.801054	0	26	12	0	5	6.98344	6.16491	162.76	0	3.33313	1.44163	0	0	3	0	1	0	0.0121863	0	0.101134	1	1	3	1.21863	1.21863	2	0	0.801054	0	1000	0.630513
276834	60	1662	5	145	28	20	1	1	55	0	0	0	2	144.731	1	1	0	0	0.690937	30	14	0	5	8.35307	5.96742	144.797	0	5.2024	2.31779	0	0	3	0	1	0	0.0231571	1.11145	0.0899724	2	4	1	2.31571	2.31571	2	0.0899724	0	0	1000	16.6573
112186	60	1663	5	1236	28	20	1	1	55	0.41	0	0	2	1235.82	0	0	659.829	0.533921	0	30	14	0	1	11.5091	4.877	1236.25	0	10.0883	1.78615	0	0	3	0	1	0	0.00850082	0	0.768169	2	1	2	0.850082	0.850082	2	0	0.533921	0	1000	359.921
198251	90	1665	5	1587	28	20	1	1	55	0.883	0	0	2	1587.73	1	1	1421.05	0.895021	0.0629832	30	14	0	0.920898	12.7688	8.38744	1589.6	0.00506768	13.8454	3.71619	0	0	3	0	1	0	0.00745337	0.101242	0.98773	2	1	4	0.745337	0.745337	2	0.98773	0.895021	0	1000	36.7245
31280	120	1666	5	1248	28	20	1	1	55	0.267	0	0	2	1248.15	0	0	429.694	0.344264	0	30	14	0	0.389378	9.20614	4.30415	1248.7	0	7.36483	2.24765	0	0	3	0	1	0	0.00706077	0	0.775905	3	1	1	0.706077	0.706077	2	0	0.344264	0	1000	91.0482
193286	140	1667	5	349	28	20	1	1	55	0.218	0	0	2	349.138	0	0	350.836	1.00486	0	30	14	0	4.75113	8.24152	6.73746	349.25	0.00160021	4.09928	2.16947	0	0	3	0	1	0	0.00999396	0	0.217014	3	1	5	0.999396	0.999396	2	0	1	0	1000	91.3964
274644	160	1668	5	1601	28	20	1	1	55	0.783	0	0	2	1601.12	0	0	1260.11	0.787019	0	30	14	0	1.65612	13.2914	7.3433	1604.56	0.00338491	26.6432	4.97247	0	0	3	0	1	0	0.00725139	0	0.997027	3	1	3	0.725139	0.725139	2	0	0.787019	0	1000	90.9383
198160	10	1669	5	977	22	20	1	1	55	0.609	0	0	2	977.253	0	0	980.088	1.0029	0	24	11	0	3.72183	18.9459	10.6075	980.82	0.0488407	24.7236	6.93151	0	0	3	0	1	0	0.0155218	0	0.609453	1	1	5	1.55218	1.55218	2	0	1	0	1000	181.333
31281	40	1670	5	273	26	20	1	1	55	0.162	0	0	2	273.053	0	0	260.713	0.954809	0	28	13	0	1.7132	4.35171	3.53303	273.108	0.195276	4.69755	1.61035	0	0	3	0	1	0	0.00966105	0	0.169701	2	1	4	0.966105	0.966105	2	0	0.954809	0	1000	1.71005
279550	200	1671	5	1206	28	20	1	1	55	0.721	0	0	2	1205.82	0	0	1160.33	0.962274	0	30	14	0	0	13.8673	6.52967	1207.96	0	14.4219	4.66085	0	0	3	0	1	0	0.0114799	0	0.750591	3	1	4	1.14799	1.14799	2	0	0.962274	0	1000	90.7367
274645	40	1672	5	933	26	20	1	1	55	0.578	0	0	2	933.593	1	1	930.199	0.996364	0.107113	28	13	0	1	9.41683	5.54743	934.322	0	8.65611	3.27906	0	0	3	0	1	0	0.00900849	0.172247	0.580561	2	1	5	0.900849	0.900849	2	0.580561	0.996364	0	1000	314.975
274646	10	1673	5	213	20	3	0	0	55	0.13	0	0	2	212.727	1	1	209.214	0.983487	0.470086	20	10	0	6.0719	7.99054	7.01117	212.806	0.0326759	6.18319	1.86433	0	0	3	0	1	0	0.00901594	0.75625	0.132231	1	4	4	0.901594	0.901594	0	0.132231	0.983487	0	1000	0.664529
274647	10	1674	5	177	22	20	1	1	55	0	0	0	2	176.68	0	0	0	0	0	24	11	0	2.49241	7.65231	5.74319	176.989	0.770255	10.0508	5.03847	0	0	3	0	1	0	0.0291538	0	0.109976	1	1	1	2.91538	2.91538	2	0	0	0	1000	0.893332
152692	10	1675	5	401	24	20	1	1	55	0	0	0	2	400.869	0	0	0	0	0	26	12	0	2.06498	6.33464	4.7875	400.968	0	6.36544	1.46383	0	0	3	0	1	0	0.0106484	0	0.24915	1	1	1	1.06484	1.06484	2	0	0	0	1000	90.8888
71649	10	1676	5	892	20	3	0	0	55	0.559	0	0	2	891.641	0	0	899.621	1.00895	0	20	10	0	0.725997	9.45724	5.60602	893.337	0	14.5413	4.56791	0	0	3	0	1	0	0.00977375	0	0.555094	1	1	5	0.977375	0.977375	0	0	1	0	1000	1.29847
193295	10	1677	5	318	22	20	1	1	55	0.199	0	0	2	318.278	0	0	320.259	1.00622	0	24	11	0	1	2.22242	1.51521	318.308	0	3.33526	0.768358	0	0	3	0	1	0	0.00384038	0	0.197788	1	1	5	0.384038	0.384038	2	0	1	0	1000	0.96175
114636	10	1678	5	400	24	20	1	1	55	0	0	0	2	399.838	0	0	0	0	0	26	12	0	2.23138	6.36521	5.19339	400	0.484337	6.60515	2.32664	0	0	3	0	1	0	0.0103346	0	0.248549	1	1	1	1.03346	1.03346	2	0	0	0	1000	90.823
318375	40	1679	5	383	26	20	1	1	55	0	0	0	2	383.233	0	0	0	0	0	28	13	0	1.64947	5	3.45549	383.332	0	3.44328	1.85141	0	0	3	0	1	0	0.00874055	0	0.238191	2	1	1	0.874055	0.874055	2	0	0	0	1000	1.09004
33813	40	1680	5	1203	26	20	1	1	55	0.41	0	0	2	1203.18	0	0	659.829	0.548406	0	28	13	0	1.05496	9.05765	4.14531	1203.67	0.0478054	6.80679	2.19648	0	0	3	0	1	0	0.00664858	0	0.747925	2	1	2	0.664858	0.664858	2	0	0.548406	0	1000	0.632234
277495	60	1681	5	50	26	20	2	2	55	0.037	0	0	2	49.9853	1	1	59.5456	1.19126	2.00059	30	13	0	7.92841	8	7.98917	49.9855	0	0.473274	0.143223	0	0	3	0	1	0	0.00143221	3.21962	0.0310595	2	4	5	0.143221	0.143221	4	0.0310595	1	0	1000	272.444
236881	25	1682	5	1586	24	20	1	1	55	0.988	0	0	2	1586.53	0	0	1590.03	1.0022	0	26	12	0	0.123209	10.6008	6.6737	1589.19	0	15.7322	4.63809	0	0	3	0	1	0	0.00659305	0	0.987476	1	1	5	0.659305	0.659305	2	0	1	0	1000	95.218
277496	45	1683	5	1622	28	20	1	1	55	0.808	0	0	2	1622.47	0	0	1300.35	0.801463	0	30	14	0	1.37567	10.9614	5.9243	1623.83	0.237887	11.9387	3.26243	0	0	3	0	1	0	0.00590314	0	1.009	2	1	3	0.590314	0.590314	2	0	0.801463	0	1000	1.44524
31292	30	1684	5	1055	22	3	0	0	55	0.64	0	0	2	1055.36	0	0	1029.98	0.975947	0	22	11	0	0.389401	11.0123	5.80546	1057.19	0	16.1444	4.64563	0	0	3	0	1	0	0.0100482	0	0.656908	1	1	4	1.00482	1.00482	0	0	0.975947	0	1000	91.2542
112194	30	1685	5	559	22	20	1	1	55	0.36	0	0	2	559.399	0	0	579.362	1.03569	0	24	11	0	0.686052	10.0381	5.31603	560.505	0.17827	15.8773	5.21047	0	0	3	0	1	0	0.016685	0	0.348281	1	1	5	1.6685	1.6685	2	0	1	0	1000	91.673
155068	20	1686	5	940	22	3	0	0	55	0.578	0	0	2	940.118	0	0	930.199	0.989449	0	22	11	0	2.82514	13.3102	9.69532	942.02	0.0697016	16.1046	5.03543	0	0	3	0	1	0	0.0111304	0	0.585344	1	1	4	1.11304	1.11304	0	0	0.989449	0	1000	90.3383
76643	35	1687	5	1603	26	20	1	1	55	0.802	0	0	2	1602.79	0	0	1290.69	0.805276	0	28	13	0	0.0392776	9.45003	4.73492	1604.34	0.0588487	9.9289	3.66877	0	0	3	0	1	0	0.00586583	0	0.996887	2	1	3	0.586583	0.586583	2	0	0.805276	0	1000	0.329314
233850	20	1688	5	705	22	20	1	1	55	0.429	0	0	2	705.403	0	0	690.407	0.978742	0	24	11	0	1.14183	12.1651	7.50258	707.103	0.186515	19.1927	5.66833	0	0	3	0	1	0	0.0155894	0	0.439373	1	1	4	1.55894	1.55894	2	0	0.978742	0	1000	90.3799
36227	60	1689	5	1367	26	20	1	1	55	0.51	0	0	2	1367.5	0	0	820.763	0.600195	0	28	13	0	1.6066	11.2259	6.07389	1368.45	0	13.3329	2.92581	0	0	3	0	1	0	0.00702934	0	0.850316	2	1	2	0.702934	0.702934	2	0	0.600195	0	1000	1.30307
71650	120	1690	5	409	26	20	1	1	55	0.062	0	0	2	408.968	1	2	99.7791	0.243978	0.489036	28	13	0	3.88861	7.6996	5.74804	409.094	0.0957975	6.34214	1.9711	0	0	3	0	1	0	0.00931568	0.786784	0.254199	3	4	1	0.931568	0.931568	2	0.254199	0.243978	0	1000	119.314
31293	30	1691	5	228	24	20	1	1	55	0.149	0	0	2	227.969	0	0	239.792	1.05186	0	26	12	0	6	8.24843	6.6588	228.02	0.0454922	3.70414	1.73548	0	0	3	0	1	0	0.00986066	0	0.141685	1	1	5	0.986066	0.986066	2	0	1	0	1000	43.6833
155069	60	1692	5	801	26	20	1	1	55	0.18	0	0	2	800.933	0	0	289.681	0.36168	0	28	13	0	3.04522	14.9525	8.04786	801.844	0.0375316	14.1116	3.39234	0	0	3	0	1	0	0.0148499	0	0.498243	2	1	1	1.48499	1.48499	2	0	0.36168	0	1000	92.4429
274656	60	1693	5	1202	26	20	1	1	55	0.752	0	0	2	1202.14	0	0	1210.22	1.00672	0	28	13	0	0.00513845	13.3727	5.94703	1203.88	0.0150539	11.1489	4.47008	0	0	3	0	1	0	0.0111037	0	0.748058	2	1	5	1.11037	1.11037	2	0	1	0	1000	90.6452
152693	40	1694	5	382	30	20	1	1	55	0.249	0	0	2	382.362	0	0	400.726	1.04803	0	32	15	0	1.66464	7.84845	5.01248	382.869	0.275431	11.1001	4.46131	0	0	3	0	1	0	0.0161513	0	0.237903	2	1	5	1.61513	1.61513	2	0	1	0	1000	91.5905
76632	35	1695	5	2371	24	20	1	1	55	1.473	0	0	2	2371.79	1	2	2370.56	0.999482	0.0843246	26	12	0	1.21343	9.09904	5.00366	2374.9	0	12.9681	4.30601	0	0	3	0	1	0	0.0033204	0.13553	1.47569	2	1	5	0.33204	0.33204	2	1.47569	0.999482	0	1000	2.80851
114637	40	1696	5	417	26	20	1	1	55	0.249	0	0	2	417.278	0	0	400.726	0.960332	0	28	13	0	1	7.40328	4.29041	417.658	0	11.8113	3.201	0	0	3	0	1	0	0.0153314	0	0.259521	2	1	4	1.53314	1.53314	2	0	0.960332	0	1000	91.7791
274657	40	1697	5	1198	26	20	1	1	55	0.497	0	0	2	1198.63	0	0	799.842	0.667297	0	28	13	0	0.0108475	9.34988	5.15026	1199.51	0.0320997	12.8001	3.02403	0	0	3	0	1	0	0.00778573	0	0.745338	2	1	3	0.778573	0.778573	2	0	0.667297	0	1000	90.9766
71651	15	1698	5	1640	26	20	1	1	55	0.677	0	0	2	1640.62	0	0	1089.52	0.664091	0	28	13	0	1	9.65284	5.12871	1641.39	0	7.72147	2.29424	0	0	3	0	1	0	0.00527167	0	1.01991	1	1	3	0.527167	0.527167	2	0	0.664091	0	1000	1.20525
195792	30	1699	5	1593	26	20	1	1	55	0.609	0	0	2	1592.87	0	0	980.088	0.615296	0	28	13	0	1.39926	12.1554	5.04233	1593.58	0	11.0641	2.13994	0	0	3	0	1	0	0.00674967	0	0.990205	1	1	2	0.674967	0.674967	2	0	0.615296	0	1000	0.876367
31294	5	1700	5	1605	22	20	1	1	55	1.001	0	0	2	1605.18	0	0	1610.95	1.00359	0	24	11	0	1.23513	12.1554	5.6275	1606.6	0.0141349	13.9309	3.19531	0	0	3	0	1	0	0.00679712	0	0.998297	1	1	5	0.679712	0.679712	2	0	1	0	1000	90.6241
115228	30	1701	5	1608	24	20	1	1	55	0.858	0	0	2	1607.87	0	0	1380.81	0.858785	0	26	12	0	0.0152607	8	4.1151	1608.69	0	10.3279	2.19848	0	0	3	0	1	0	0.00496349	0	0.999595	1	1	3	0.496349	0.496349	2	0	0.858785	0	1000	0.880737
31229	20	1702	5	1580	24	20	1	1	55	0.721	0	0	2	1580.22	0	0	1160.33	0.734288	0	26	12	0	1.15724	11.0729	6.14124	1582.03	0.319268	9.23313	4.19674	0	0	3	0	1	0	0.00626769	0	0.98303	1	1	3	0.626769	0.626769	2	0	0.734288	0	1000	1.0623
318372	5	1703	5	1598	20	3	0	0	55	1.001	0	0	2	1598.59	0	0	1610.95	1.00773	0	20	10	0	0.347997	14.0718	6.11615	1601.39	0.0544828	19.2752	4.44143	0	0	3	0	1	0	0.00856991	0	0.995057	1	1	5	0.856991	0.856991	0	0	1	0	1000	90.8823
36170	15	1704	5	1616	24	20	1	1	55	0.808	0	0	2	1616.56	0	0	1300.35	0.804389	0	26	12	0	1.18641	7.60407	3.64072	1617.72	0	10.7758	2.61347	0	0	3	0	1	0	0.0039671	0	1.0052	1	1	3	0.39671	0.39671	2	0	0.804389	0	1000	0.723054
114634	5	1705	5	1618	20	3	0	0	55	1.001	0	0	2	1618.08	0	0	1610.95	0.995591	0	20	10	0	1	9.07044	4.37221	1619.89	0.0340848	17.6308	3.24044	0	0	3	0	1	0	0.00498208	0	1.00656	1	1	5	0.498208	0.498208	0	0	0.995591	0	1000	91.3006
155679	10	1706	5	1611	24	20	1	1	55	0.497	0	0	2	1610.93	0	0	799.842	0.496508	0	26	12	0	2.1638	13.6952	7.51457	1612.74	0.105264	12.0844	3.8835	0	0	3	0	1	0	0.00715016	0	1.00211	1	1	2	0.715016	0.715016	2	0	0.496508	0	1000	1.05004
315460	5	1707	5	1603	24	20	1	1	55	0.522	0	0	2	1603.16	0	0	840.075	0.524013	0	26	12	0	0	8	3.31089	1604.13	0	11.4477	2.40347	0	0	3	0	1	0	0.00498713	0	0.996759	1	1	2	0.498713	0.498713	2	0	0.524013	0	1000	358.023
155680	15	1708	5	1607	24	20	1	1	55	0.74	0	0	2	1607.64	0	0	1190.91	0.740782	0	26	12	0	1.32726	9.45047	4.19921	1608.83	0	9.47546	2.94243	0	0	3	0	1	0	0.00504915	0	0.999679	1	1	3	0.504915	0.504915	2	0	0.740782	0	1000	0.739747
274599	50	1709	5	1595	28	20	1	1	55	0.783	0	0	2	1595.22	0	0	1260.11	0.789928	0	30	14	0	0.403716	8.12296	4.59701	1596.24	0	12.0688	2.55935	0	0	3	0	1	0	0.00483589	0	0.991857	2	1	3	0.483589	0.483589	2	0	0.789928	0	1000	91.3259
198262	45	1710	5	1605	28	20	1	1	55	0.653	0	0	2	1605.28	0	0	1050.9	0.65465	0	30	14	0	1	8.82817	4.93407	1607.59	0	17.5807	3.9674	0	0	3	0	1	0	0.0048695	0	0.99891	2	1	3	0.48695	0.48695	2	0	0.65465	0	1000	91.0251
76581	30	1711	5	1605	24	20	1	1	55	0.889	0	0	2	1605.32	0	0	1430.7	0.891224	0	26	12	0	1	9.3198	4.19687	1606.22	0	10.1983	2.50894	0	0	3	0	1	0	0.00517975	0	0.998056	1	1	3	0.517975	0.517975	2	0	0.891224	0	1000	0.127606
315461	45	1712	5	1603	28	20	1	1	55	0.677	0	0	2	1603.45	0	0	1089.52	0.679488	0	30	14	0	0.0842803	6.4326	3.58934	1604.13	0	6.66665	2.26741	0	0	3	0	1	0	0.00395749	0	0.996759	2	1	3	0.395749	0.395749	2	0	0.679488	0	1000	90.3246
233813	30	1713	5	1605	24	20	1	1	55	0.957	0	0	2	1605.13	0	0	1540.14	0.959513	0	26	12	0	0.699486	9.51431	4.57571	1605.72	0	5.79483	2.20059	0	0	3	0	1	0	0.00548965	0	0.997746	1	1	4	0.548965	0.548965	2	0	0.959513	0	1000	0.834044
238886	50	1714	5	1609	28	20	1	1	55	0.752	0	0	2	1608.92	0	0	1210.22	0.752196	0	30	14	0	1.54456	11.7211	6.29184	1610.78	0.0122866	15.5242	3.52556	0	0	3	0	1	0	0.00631777	0	1.00089	2	1	3	0.631777	0.631777	2	0	0.752196	0	1000	90.4439
155063	30	1715	5	1609	26	20	1	1	55	0.721	0	0	2	1609.55	0	0	1160.33	0.720905	0	28	13	0	0	8.86015	4.5809	1610.74	0.177484	12.6639	3.00521	0	0	3	0	1	0	0.00550067	0	1.00087	1	1	3	0.550067	0.550067	2	0	0.720905	0	1000	1.1981
233814	30	1716	5	1607	26	20	1	1	55	0.789	0	0	2	1606.67	0	0	1269.77	0.790314	0	28	13	0	0.0845395	6.54682	3.44531	1607.74	0.0489989	8.9099	3.02036	0	0	3	0	1	0	0.00401948	0	0.999002	1	1	3	0.401948	0.401948	2	0	0.790314	0	1000	90.3245
196404	20	1717	5	1613	26	20	1	1	55	0.883	0	0	2	1613.21	0	0	1421.05	0.880881	0	28	13	0	0.505229	8.57436	2.85252	1613.58	0	5.20405	1.50421	0	0	3	0	1	0	0.00500078	0	1.00263	1	1	3	0.500078	0.500078	2	0	0.880881	0	1000	0.324285
195796	60	1718	5	1600	26	20	1	1	55	0.87	0	0	2	1599.69	0	0	1400.13	0.87525	0	28	13	0	1.43447	7.97715	4.41693	1600.98	0.0615825	10.4522	3.29775	0	0	3	0	1	0	0.00408668	0	0.994801	2	1	3	0.408668	0.408668	2	0	0.87525	0	1000	89.7515
236874	15	1719	5	1607	24	20	1	1	55	0.802	0	0	2	1607.31	0	0	1290.69	0.803012	0	26	12	0	0	7.58321	2.82231	1608.19	0	12.8755	2.06789	0	0	3	0	1	0	0.00471536	0	0.999286	1	1	3	0.471536	0.471536	2	0	0.803012	0	1000	0.894147
117101	60	1720	5	1604	26	20	1	1	55	0.858	0	0	2	1604.39	0	0	1380.81	0.860646	0	28	13	0	0	4.96495	1.2025	1604.69	0	6.1526	1.22879	0	0	3	0	1	0	0.00309403	0	0.997105	2	1	3	0.309403	0.309403	2	0	0.860646	0	1000	91.054
274600	40	1721	5	1588	24	20	1	1	55	0.609	0	0	2	1587.86	0	0	980.088	0.617238	0	26	12	0	0.526484	9.08294	5.63912	1588.65	0.00225512	8.0807	2.59939	0	0	3	0	1	0	0.005386	0	0.987139	2	1	2	0.5386	0.5386	2	0	0.617238	0	1000	0.976938
155681	60	1722	5	1590	26	20	1	1	55	0.932	0	0	2	1590.15	0	0	1499.9	0.94325	0	28	13	0	1.61471	10.5685	5.6313	1592.57	0.036654	16.4926	4.4682	0	0	3	0	1	0	0.00562225	0	0.989578	2	1	4	0.562225	0.562225	2	0	0.94325	0	1000	90.567
112148	40	1723	5	1591	24	20	1	1	55	0.82	0	0	2	1590.95	0	0	1319.66	0.829479	0	26	12	0	1	10.0156	4.92821	1592.77	0	16.2929	3.27018	0	0	3	0	1	0	0.00566029	0	0.989702	2	1	3	0.566029	0.566029	2	0	0.829479	0	1000	91.1372
152649	25	1724	5	885	24	20	1	1	55	0.541	0	0	2	884.634	0	0	870.653	0.984196	0	26	12	0	1.64222	3.51074	2.54507	884.691	0	2.13311	0.885414	0	0	3	0	1	0	0.00211206	0	0.549721	1	1	4	0.211206	0.211206	2	0	0.984196	0	1000	1.14177
236286	30	1725	5	1639	24	20	1	1	55	0.603	0	0	2	1639.09	0	0	970.432	0.592055	0	26	12	0	1	5.77308	2.97112	1639.32	0	5.31337	1.14919	0	0	3	0	1	0	0.00291161	0	1.01863	1	1	2	0.291161	0.291161	2	0	0.592055	0	1000	90.9084
157591	15	1726	5	1601	24	20	1	1	55	1.001	0	0	2	1601.12	1	1	1610.95	1.00614	0.0624562	26	12	0	1.31709	13.3173	8.66611	1603.87	0.0419608	14.8602	4.56117	0	0	3	0	1	0	0.00748205	0.100341	0.996598	1	1	5	0.748205	0.748205	2	0.996598	1	0	1000	0.963841
74084	5	1727	5	1653	20	3	0	0	55	0.82	0	0	2	1652.85	0	0	1319.66	0.798414	0	20	10	0	0.844638	12.2282	5.98808	1655.55	0	18.3973	4.42883	0	0	3	0	1	0	0.00687601	0	1.02871	1	1	3	0.687601	0.687601	0	0	0.798414	0	1000	89.9215
276782	30	1728	5	1595	24	20	1	1	55	0.901	0	0	2	1594.72	0	0	1450.02	0.909261	0	26	12	0	1.33453	18.7476	4.70006	1599.35	0.0150521	37.5209	4.97704	0	0	3	0	1	0	0.0108876	0	0.99379	1	1	4	1.08876	1.08876	2	0	0.909261	0	1000	90.3237
117054	20	1729	5	1599	24	20	1	1	55	0.907	0	0	2	1598.91	0	0	1459.67	0.912916	0	26	12	0	1.00134	15.1167	7.84603	1601.78	0.0570252	16.395	4.43718	0	0	3	0	1	0	0.00881233	0	0.995299	1	1	4	0.881233	0.881233	2	0	0.912916	0	1000	0.804186
233815	15	1730	5	275	22	20	1	1	55	0.18	0	0	2	275.344	0	0	289.681	1.05207	0	24	11	0	1.25979	5.65916	3.87767	275.401	0	3.33328	1.73903	0	0	3	0	1	0	0.0159744	0	0.171126	1	1	5	1.59744	1.59744	2	0	1	0	1000	270.324
233816	45	1731	5	1599	26	20	1	1	55	0.709	0	0	2	1599.16	0	0	1141.02	0.713512	0	28	13	0	0.0547243	17.1274	6.45383	1603.04	0	17.5699	5.37571	0	0	3	0	1	0	0.0106502	0	0.996082	2	1	3	1.06502	1.06502	2	0	0.713512	0	1000	89.56
198085	45	1732	5	1203	26	20	1	1	55	0.758	0	0	2	1203.42	0	0	1219.88	1.01368	0	28	13	0	2.57672	13.6227	7.5099	1206.14	0.0511237	23.323	4.79999	0	0	3	0	1	0	0.00915811	0	0.74946	2	1	5	0.915811	0.915811	2	0	1	0	1000	90.4086
71603	40	1733	5	392	26	20	3	3	55	0.242	0	0	2	392.462	0	0	389.46	0.992351	0	32	13	0	1.09744	7.34516	4.17325	392.756	0.573045	7.72276	3.33958	0	0	3	0	1	0	0.0159074	0	0.244047	2	1	5	1.59074	1.59074	6	0	0.992351	0	1000	90.8794
279532	30	1734	5	1642	26	20	1	1	55	0.951	0	0	2	1641.68	1	2	1530.48	0.932264	0.121826	28	13	0	0.809878	8.90379	4.75649	1642.9	0	8.56821	3.20377	0	0	3	0	1	0	0.0049266	0.195915	1.02085	1	1	4	0.49266	0.49266	2	1.02085	0.932264	0	1000	3.40611
36065	35	1735	5	1600	26	20	1	1	55	0.758	0	0	2	1599.76	0	0	1219.88	0.762537	0	28	13	0	1	8.81112	4.92939	1601.69	0.125381	14.5504	3.61171	0	0	3	0	1	0	0.0048768	0	0.995243	2	1	3	0.48768	0.48768	2	0	0.762537	0	1000	92.3103
317767	30	1736	5	400	26	20	1	1	55	0.242	0	0	2	399.632	0	0	389.46	0.974547	0	28	13	0	2.76908	8.55011	6.51723	399.841	0.0158053	7.72903	2.53894	0	0	3	0	1	0	0.0144583	0	0.24845	1	1	4	1.44583	1.44583	2	0	0.974547	0	1000	0.940276
274601	25	1737	5	1599	26	20	1	1	55	0.603	0	0	2	1599.34	0	0	970.432	0.606771	0	28	13	0	1	12.109	3.7423	1600.28	0	13.011	2.03827	0	0	3	0	1	0	0.00694194	0	0.994365	1	1	2	0.694194	0.694194	2	0	0.606771	0	1000	91.7977
152650	5	1738	5	1205	24	20	1	1	55	0.752	0	0	2	1204.98	1	2	1210.22	1.00435	0.165978	26	12	0	6.31337	16.9501	10.0807	1206.18	0.0228657	13.6117	3.39474	0	0	3	0	1	0	0.00881856	0.26685	0.749484	1	2	5	0.881856	0.881856	2	0.749484	1	0	1000	358.41
112149	15	1739	5	21	20	20	1	1	55	0.019	0	0	2	20.9527	0	0	30.5775	1.45935	0	22	10	0	5.22266	7.75316	6.48791	21.105	12.0772	12.0772	12.0772	0	0	3	0	1	0	0.119901	0	0.013114	1	1	5	11.9901	11.9901	2	0	1	0	1000	89.9498
152651	5	1740	5	293	20	20	1	1	55	0.163	0	0	2	292.944	1	6	262.322	0.895471	2.04818	22	10	0	4.72821	18.947	10.8174	294.369	0.587111	18.8627	8.02878	0	0	3	0	1	0	0.0483026	3.28026	0.182912	1	4	4	4.83026	4.83026	2	0.182912	0.895471	0	1000	313.553
315462	10	1741	5	616	24	20	1	1	55	0.36	0	0	2	616.343	0	0	579.362	0.939999	0	26	12	0	2.40659	8.83651	4.52869	616.521	0	6.9909	1.56248	0	0	3	0	1	0	0.0104294	0	0.383088	1	1	4	1.04294	1.04294	2	0	0.939999	0	1000	2.63087
193250	15	1742	5	979	24	20	1	1	55	0.578	0	0	2	979.263	1	1	930.199	0.949897	0.102118	26	12	0	2	10.4747	4.83232	980.319	0.104323	13.3254	3.50511	0	0	3	0	1	0	0.00864486	0.164165	0.609142	1	1	4	0.864486	0.864486	2	0.609142	0.949897	0	1000	92.8753
31236	15	1743	5	935	22	3	0	0	55	0.572	0	0	2	934.795	1	1	920.542	0.984754	0.106975	22	11	0	3.23543	14.351	8.67122	936.093	0.267291	14.7552	4.16029	0	0	3	0	1	0	0.0118744	0.171922	0.581661	1	1	4	1.18744	1.18744	0	0.581661	0.984754	0	1000	1.19693
112150	15	1744	5	81	22	20	1	1	55	0.05	0	0	2	81.1189	0	0	80.467	0.991964	0	24	11	0	2.93816	6.36621	4.1171	81.3633	2.50164	10.1762	7.04875	0	0	3	0	1	0	0.0421326	0	0.0505568	1	1	5	4.21326	4.21326	2	0	0.991964	0	1000	90.427
71604	15	1745	5	398	24	20	1	1	55	0.143	0	0	2	398.13	1	1	230.136	0.578041	0.251174	26	12	0	4	7.91206	5.62319	398.179	0.100207	3.30308	1.22495	0	0	3	0	1	0	0.00982488	0.404177	0.247417	1	3	2	0.982488	0.982488	2	0.247417	0.578041	0	1000	78.1688
198233	10	1746	5	798	22	20	1	1	55	0.497	0	0	2	797.872	0	0	799.842	1.00247	0	24	11	0	1.40486	12.1148	5.13159	799.032	0.15688	16.7091	3.97553	0	0	3	0	1	0	0.0134036	0	0.496495	1	1	5	1.34036	1.34036	2	0	1	0	1000	1.13967
71612	30	1747	5	369	26	20	1	1	55	0.031	0	0	2	368.762	0	0	49.8895	0.135289	0	28	13	0	0.809878	7.91206	4.76349	368.918	0.053524	5.06144	2.41598	0	0	3	0	1	0	0.0192514	0	0.229235	1	1	1	1.92514	1.92514	2	0	0.135289	0	1000	1.02663
31248	30	1748	5	1203	26	20	1	1	55	0.752	0	0	2	1203.27	0	0	1210.22	1.00578	0	28	13	0	4.73144	14.8463	9.7423	1205.98	0.254588	16.6358	5.47911	0	0	3	0	1	0	0.00838727	0	0.749361	1	1	5	0.838727	0.838727	2	0	1	0	1000	0.585961
193256	5	1749	5	810	20	3	0	0	55	0.497	0	0	2	809.866	0	0	799.842	0.987623	0	20	10	0	3.72365	19.2486	10.7187	816.661	0.00939683	30.3736	9.99881	0	0	3	0	1	0	0.0190103	0	0.507449	1	1	4	1.90103	1.90103	0	0	0.987623	0	1000	90.1615
33803	30	1750	5	1593	24	20	1	1	55	0.907	0	0	2	1593.05	0	0	1459.67	0.916277	0	26	12	0	2.75919	14.4507	8.81414	1598.17	0.0895942	21.3356	6.00417	0	0	3	0	1	0	0.00731551	0	0.993059	1	1	4	0.731551	0.731551	2	0	0.916277	0	1000	0.676168
157589	10	1751	5	805	22	20	1	1	55	0.497	0	0	2	804.836	0	0	799.842	0.993796	0	24	11	0	1	8.27482	3.85613	805.354	0	9.81401	2.43869	0	0	3	0	1	0	0.00903307	0	0.500424	1	1	5	0.903307	0.903307	2	0	0.993796	0	1000	1.31107
112267	20	1752	5	1085	22	3	0	0	55	0.497	0	0	2	1084.73	0	0	799.842	0.737364	0	22	11	0	1.09685	16.2545	7.21695	1088.82	0.0762462	22.2755	6.72253	0	0	3	0	1	0	0.0139213	0	0.676559	1	1	3	1.39213	1.39213	0	0	0.737364	0	1000	0.566222
317740	20	1753	5	515	22	20	1	1	55	0.348	0	0	2	515.077	0	0	560.05	1.08731	0	24	11	0	1.89124	11.7278	6.92063	516.505	0.00298036	17.3835	5.45637	0	0	3	0	1	0	0.0190446	0	0.320941	1	1	5	1.90446	1.90446	2	0	1	0	1000	1.18514
157590	15	1754	5	1603	24	20	1	1	55	1.001	0	0	2	1603.11	0	0	1610.95	1.00489	0	26	12	0	2.56183	9.40956	6.30292	1604.33	0	9.99645	3.08126	0	0	3	0	1	0	0.00426827	0	0.996886	1	1	5	0.426827	0.426827	2	0	1	0	1000	0.943349
112268	10	1755	5	1597	24	20	1	1	55	0.69	0	0	2	1597.41	0	0	1110.44	0.695151	0	26	12	0	0.698737	9.11078	4.62181	1599.02	0.0730644	11.0704	3.66965	0	0	3	0	1	0	0.00526075	0	0.993585	1	1	3	0.526075	0.526075	2	0	0.695151	0	1000	0.448312
74745	10	1756	5	1256	24	20	1	1	55	0.808	0	0	2	1256.28	1	2	1300.35	1.03507	0.1592	26	12	0	1.22925	7.23441	4.06282	1256.66	0	7.16383	1.72982	0	0	3	0	1	0	0.00477865	0.25613	0.780854	1	2	5	0.477865	0.477865	2	0.780854	1	0	1000	182.631
36215	20	1757	5	1606	24	20	1	1	55	1.001	0	0	2	1605.99	0	0	1610.95	1.00309	0	26	12	0	0.165309	12.0764	5.97271	1609.14	0.00478627	17.8248	4.69489	0	0	3	0	1	0	0.00740218	0	0.999871	1	1	5	0.740218	0.740218	2	0	1	0	1000	90.8519
274741	15	1758	5	1601	24	20	1	1	55	1.001	0	0	2	1600.89	0	0	1610.95	1.00628	0	26	12	0	2.31829	11.9152	7.55119	1604.19	0.047855	25.0133	4.61913	0	0	3	0	1	0	0.00598238	0	0.9968	1	1	5	0.598238	0.598238	2	0	1	0	1000	358.057
112269	10	1759	5	815	24	20	1	1	55	0.5	0	0	2	815.031	0	0	804.67	0.987287	0	26	12	0	3.69546	11.7862	8.3423	815.922	0.132044	10.7905	3.86745	0	0	3	0	1	0	0.00991602	0	0.50699	1	1	4	0.991602	0.991602	2	0	0.987287	0	1000	88.195
31391	50	1760	5	1591	26	20	1	1	55	0.858	0	0	2	1591.62	0	0	1380.81	0.867552	0	28	13	0	1.21281	14	6.62508	1595.75	0	15.9922	5.90193	0	0	3	0	1	0	0.00801326	0	0.991555	2	1	3	0.801326	0.801326	2	0	0.867552	0	1000	0.89471
233936	20	1762	5	199	26	20	1	1	55	0.112	0	0	2	198.695	0	0	180.246	0.907149	0	28	13	0	3	4.63065	3.71547	198.758	0.315612	5.98419	1.74671	0	0	3	0	1	0	0.00820419	0	0.123502	1	1	4	0.820419	0.820419	2	0	0.907149	0	1000	91.7837
112270	10	1763	5	179	26	20	1	1	55	0.131	0	0	2	179.501	0	0	210.824	1.1745	0	28	13	0	3.03442	4.5004	4.16574	179.527	0.0411642	4.5316	1.22671	0	0	3	0	1	0	0.00816579	0	0.111553	1	1	5	0.816579	0.816579	2	0	1	0	1000	90.8263
74746	10	1764	5	1419	22	3	0	0	55	0.851	0	0	2	1419.23	1	3	1369.55	0.964993	0.211382	22	11	0	0.351956	11.9718	5.66746	1421.13	0	20.7516	3.51533	0	0	3	0	1	0	0.00817648	0.339733	0.883047	1	2	4	0.817648	0.817648	0	0.883047	0.964993	0	1000	0.984044
233937	10	1765	5	279	22	20	1	1	55	0.199	0	0	2	278.889	0	0	320.259	1.14834	0	24	11	0	2.35122	9.99807	7.24748	279.387	0.143545	9.78173	4.66188	0	0	3	0	1	0	0.0273701	0	0.173603	1	1	5	2.73701	2.73701	2	0	1	0	1000	1.95111
276829	20	1766	5	1612	26	20	1	1	55	0.883	0	0	2	1612.7	0	0	1421.05	0.881158	0	28	13	0	1.30742	8.88448	5.23795	1614.62	0.00791847	10.8875	3.87871	0	0	3	0	1	0	0.0046928	0	1.00328	1	1	3	0.46928	0.46928	2	0	0.881158	0	1000	87.8693
71740	15	1767	5	1535	24	20	1	1	55	0.671	0	0	2	1535.25	0	0	1079.87	0.703384	0	26	12	0	2.00047	11.6636	7.04092	1537.12	0	14.3929	3.78564	0	0	3	0	1	0	0.00628648	0	0.955123	1	1	3	0.628648	0.628648	2	0	0.703384	0	1000	90.7625
317765	30	1768	5	1564	26	20	1	1	55	0.97	0	0	2	1563.94	0	0	1561.06	0.998157	0	28	13	0	2.6525	14.2496	7.88425	1567.49	0.366362	18.287	5.38753	0	0	3	0	1	0	0.00739854	0	0.973992	1	1	5	0.739854	0.739854	2	0	0.998157	0	1000	1.0504
320434	15	1769	5	1604	26	20	1	1	55	1.001	0	0	2	1604.37	0	0	1610.95	1.0041	0	28	13	0	0.853139	12.8091	6.07796	1606.66	0.0333083	12.3707	4.59822	0	0	3	0	1	0	0.00744148	0	0.998331	1	1	5	0.744148	0.744148	2	0	1	0	1000	1.00207
320514	70	1770	5	1598	26	20	1	1	55	0.709	0	0	2	1598.58	0	0	1141.02	0.71377	0	28	13	0	0.334888	10.1443	6.0373	1600.39	0.0462736	12.4429	3.47877	0	0	3	0	1	0	0.00612937	0	0.994437	2	1	3	0.612937	0.612937	2	0	0.71377	0	1000	0.510502
276839	10	1771	5	1518	22	3	0	0	55	0.87	0	0	2	1517.85	0	0	1400.13	0.92244	0	22	11	0	1.23328	11.8802	6.65228	1519.97	0.00367337	12.7279	4.21581	0	0	3	0	1	0	0.00700472	0	0.944465	1	1	4	0.700472	0.700472	0	0	0.92244	0	1000	0.752955
71741	10	1772	5	88	22	20	1	1	55	0	0	0	2	87.7995	0	0	0	0	0	24	11	0	1.55871	3.77975	2.49921	87.8308	1.07791	3.33275	2.60464	0	0	3	0	1	0	0.0252877	0	0.0545755	1	1	1	2.52877	2.52877	2	0	0	0	1000	1.06762
33853	30	1773	5	1611	24	20	1	1	55	0.889	0	0	2	1611.26	0	0	1430.7	0.887939	0	26	12	0	1.37076	10.187	7.01065	1613.92	0.00659957	13.779	4.49949	0	0	3	0	1	0	0.0054626	0	1.00284	1	1	3	0.54626	0.54626	2	0	0.887939	0	1000	91.162
195795	30	1774	5	1597	24	20	1	1	55	0.901	0	0	2	1597.08	0	0	1450.02	0.907917	0	26	12	0	1.31037	9.42245	5.89357	1598.49	0.12411	9.94699	3.53311	0	0	3	0	1	0	0.00507484	0	0.993255	1	1	4	0.507484	0.507484	2	0	0.907917	0	1000	92.1338
115223	20	1775	5	1600	24	20	1	1	55	1.001	0	0	2	1600.45	0	0	1610.95	1.00656	0	26	12	0	1.65097	12.8191	7.32625	1602.72	0.00889608	13.6076	4.03706	0	0	3	0	1	0	0.00696826	0	0.995884	1	1	5	0.696826	0.696826	2	0	1	0	1000	0.843816
71561	5	1776	5	384	20	3	0	0	55	0.261	0	0	2	384.271	0	0	420.038	1.09308	0	20	10	0	5.10959	13.9673	8.42743	385.401	0.0671814	21.1862	5.94854	0	0	3	0	1	0	0.0229832	0	0.239477	1	1	5	2.29832	2.29832	0	0	1	0	1000	271.21
315428	5	1777	5	81	22	20	1	1	55	0	0	0	2	80.6337	0	0	0	0	0	24	11	0	4.09301	6.53368	5.17883	80.6762	0.767518	4.14636	3.02719	0	0	3	0	1	0	0.0302527	0	0.0501298	1	1	1	3.02527	3.02527	2	0	0	0	1000	91.2104
74134	25	1778	5	1603	24	20	1	1	55	0.87	0	0	2	1603.4	0	0	1400.13	0.873223	0	26	12	0	1.45833	9.69208	6.71989	1606.06	0.0472312	14.1748	4.42199	0	0	3	0	1	0	0.00512666	0	0.997961	1	1	3	0.512666	0.512666	2	0	0.873223	0	1000	91.2216
31202	80	1779	5	1603	26	20	1	1	55	0.901	0	0	2	1603.13	0	0	1450.02	0.904492	0	28	13	0	1.23154	9.29849	5.69503	1604.19	0.0188036	11.0565	2.84943	0	0	3	0	1	0	0.00502867	0	0.996799	2	1	4	0.502867	0.502867	2	0	0.904492	0	1000	1.44647
193207	40	1780	5	1604	24	20	1	1	55	0.901	0	0	2	1604.31	0	0	1450.02	0.903827	0	26	12	0	0.254914	15.4315	7.50502	1608.55	0.0807176	23.7328	5.5186	0	0	3	0	1	0	0.00943497	0	0.999507	2	1	4	0.943497	0.943497	2	0	0.903827	0	1000	91.8719
74131	25	1781	5	1603	24	20	1	1	55	1.001	0	0	2	1603.68	0	0	1610.95	1.00454	0	26	12	0	0.383492	10.1761	5.84602	1604.72	0	9.29139	2.87805	0	0	3	0	1	0	0.00610234	0	0.997129	1	1	5	0.610234	0.610234	2	0	1	0	1000	0.514579
233767	25	1782	5	726	24	20	1	1	55	0.447	0	0	2	725.642	0	0	719.375	0.991364	0	26	12	0	3.28784	8.79303	6.28648	726.29	0.0293881	8.90483	3.41432	0	0	3	0	1	0	0.00757987	0	0.451295	1	1	5	0.757987	0.757987	2	0	0.991364	0	1000	90.806
31203	25	1783	5	802	26	20	1	1	55	0.267	0	0	2	801.77	0	0	429.694	0.535931	0	28	13	0	1.71059	10.0719	6.19742	802.527	0.0701835	8.27763	3.56935	0	0	3	0	1	0	0.0104188	0	0.498667	1	1	2	1.04188	1.04188	2	0	0.535931	0	1000	90.6707
74127	30	1784	5	1585	24	20	1	1	55	0.64	0	0	2	1585.34	0	0	1029.98	0.64969	0	26	12	0	0.948216	10.7783	5.76194	1586.99	0.00811127	12.374	3.78336	0	0	3	0	1	0	0.0061942	0	0.986108	1	1	2	0.61942	0.61942	2	0	0.64969	0	1000	0.611434
277484	15	1785	5	1609	24	20	1	1	55	0.883	0	0	2	1608.97	0	0	1421.05	0.883205	0	26	12	0	0.0924154	9.47563	3.85988	1610.2	0	13.3085	2.74805	0	0	3	0	1	0	0.00582737	0	1.00053	1	1	3	0.582737	0.582737	2	0	0.883205	0	1000	0.660902
196394	20	1786	5	1191	22	3	0	0	55	0.261	0	0	2	1191.58	0	0	420.038	0.352505	0	22	11	0	0.979737	6.01706	3.7762	1191.88	0	5.99028	1.6888	0	0	3	0	1	0	0.00422636	0	0.740601	1	1	1	0.422636	0.422636	0	0	0.352505	0	1000	1.10718
36211	20	1787	5	403	24	20	1	1	55	0	0	0	2	403.124	0	0	0	0	0	26	12	0	2.63738	4.55273	3.0511	403.156	0	4.0966	0.685418	0	0	3	0	1	0	0.00475089	0	0.25051	1	1	1	0.475089	0.475089	2	0	0	0	1000	0.322405
112113	10	1789	5	67	24	20	1	1	55	0.037	0	0	2	67.3917	0	0	59.5456	0.883575	0	26	12	0	1.32298	5.21838	2.51761	67.5707	1.17485	10.6777	6.18062	0	0	3	0	1	0	0.0576492	0	0.0419865	1	1	3	5.76492	5.76492	2	0	0.883575	0	1000	91.8966
236289	10	1790	5	1562	20	3	0	0	55	0.839	0	0	2	1561.83	0	0	1350.24	0.86452	0	20	10	0	2.04377	11.5671	6.02825	1564.38	0	19.5771	4.61089	0	0	3	0	1	0	0.00608759	0	0.972062	1	1	3	0.608759	0.608759	0	0	0.86452	0	1000	91.8979
315429	10	1791	5	1600	24	20	1	1	55	0.149	0	0	2	1599.74	0	0	239.792	0.149894	0	26	12	0	0.984459	11.2877	5.16762	1602.03	0.022587	17.3866	4.2904	0	0	3	0	1	0	0.00643137	0	0.995454	1	1	1	0.643137	0.643137	2	0	0.149894	0	1000	90.9415
74719	25	1792	5	1595	24	20	1	1	55	1.001	0	0	2	1594.73	0	0	1610.95	1.01017	0	26	12	0	0.929468	8.80229	4.85588	1596.25	0.0104879	10.6246	3.4414	0	0	3	0	1	0	0.00493207	0	0.991864	1	1	5	0.493207	0.493207	2	0	1	0	1000	1.48778
236290	45	1794	5	384	24	20	1	1	55	0.242	0	0	2	383.919	0	0	389.46	1.01443	0	26	12	0	3.10411	9.70521	7.21557	384.535	0.05838	11.9921	4.45838	0	0	3	0	1	0	0.0171664	0	0.238939	2	1	5	1.71664	1.71664	2	0	1	0	1000	91.9582
320513	80	1795	5	1592	26	20	1	1	55	0.721	0	0	2	1592.4	0	0	1160.33	0.728668	0	28	13	0	1.01094	11.8883	5.41856	1594.45	0.0144231	11.6847	4.25636	0	0	3	0	1	0	0.00682204	0	0.990743	2	1	3	0.682204	0.682204	2	0	0.728668	0	1000	1.2952
320474	45	1796	5	1213	20	3	0	0	55	0.528	0	0	2	1212.9	0	0	849.732	0.70058	0	20	10	0	2.025	14.8631	7.0553	1215.24	0.083583	17.12	4.89352	0	0	3	0	1	0	0.0105643	0	0.755112	2	1	3	1.05643	1.05643	0	0	0.70058	0	1000	94.5205
195799	25	1797	5	1592	24	20	1	1	55	0.92	0	0	2	1592.52	0	0	1480.59	0.929719	0	26	12	0	3.27201	12.1136	7.37838	1595.28	0.0393714	13.8633	4.92528	0	0	3	0	1	0	0.00554235	0	0.991261	1	1	4	0.554235	0.554235	2	0	0.929719	0	1000	1.05439
279567	5	1798	5	1614	20	3	0	0	55	1.001	0	0	2	1613.82	0	0	1610.95	0.998218	0	20	10	0	1.95206	15.0655	8.93228	1621.33	0.203893	31.1398	7.44505	0	0	3	0	1	0	0.00808807	0	1.00745	1	1	5	0.808807	0.808807	0	0	0.998218	0	1000	84.8501
274564	10	1799	5	655	22	20	1	1	55	0.348	0	0	2	655.341	0	0	560.05	0.854594	0	24	11	0	0.532739	9.34381	4.93104	656.121	0.037594	8.95977	4.15517	0	0	3	0	1	0	0.013429	0	0.407695	1	1	3	1.3429	1.3429	2	0	0.854594	0	1000	90.3231
198086	35	1800	5	1616	24	20	1	1	55	1.001	0	0	2	1616.16	0	0	1610.95	0.996774	0	26	12	0	1.1211	8.91411	6.23757	1618.46	0.0988858	17.4998	4.10377	0	0	3	0	1	0	0.00481506	0	1.00567	2	1	5	0.481506	0.481506	2	0	0.996774	0	1000	91.0241
317737	50	1801	5	1600	24	20	1	1	55	0.802	0	0	2	1600.05	0	0	1290.69	0.806654	0	26	12	0	1.35365	11.1252	5.8969	1602.41	0.0552242	13.7735	4.49566	0	0	3	0	1	0	0.00609805	0	0.995694	2	1	3	0.609805	0.609805	2	0	0.806654	0	1000	90.9446
155701	40	1802	5	1602	26	20	1	1	55	0.721	0	0	2	1602	0	0	1160.33	0.724304	0	28	13	0	1	10.8963	5.28311	1603.23	0	9.75587	3.26212	0	0	3	0	1	0	0.00617271	0	0.996202	2	1	3	0.617271	0.617271	2	0	0.724304	0	1000	1.43759
320301	60	1803	5	1611	26	20	1	1	55	0.479	0	0	2	1611.1	0	0	770.874	0.478476	0	28	13	0	0.159503	5.81684	2.70083	1611.62	0	6.728	1.81953	0	0	3	0	1	0	0.00351034	0	1.00141	2	1	2	0.351034	0.351034	2	0	0.478476	0	1000	91.6735
33850	20	1804	5	1604	24	20	1	1	55	0.702	0	0	2	1604.09	0	0	1129.76	0.704297	0	26	12	0	0.329662	7.12261	3.52889	1605.47	0	16.6596	3.01904	0	0	3	0	1	0	0.00423113	0	0.997593	1	1	3	0.423113	0.423113	2	0	0.704297	0	1000	0.105602
277501	80	1805	5	803	26	20	1	1	55	0.149	0	0	2	803.355	0	0	239.792	0.298488	0	28	13	0	2.03549	7.80949	4.91778	803.838	0.0445273	10.1567	2.51104	0	0	3	0	1	0	0.00718304	0	0.499481	2	1	1	0.718304	0.718304	2	0	0.298488	0	1000	91.3046
31346	80	1806	5	808	26	20	1	1	55	0.398	0	0	2	808.157	0	0	640.517	0.792565	0	28	13	0	0.359255	7.32001	3.14575	808.354	0.0659285	4.70951	1.82268	0	0	3	0	1	0	0.00861102	0	0.502288	2	1	3	0.861102	0.861102	2	0	0.792565	0	1000	90.7657
279553	25	1807	5	1604	26	20	1	1	55	0.317	0	0	2	1604.27	0	0	510.161	0.318002	0	28	13	0	0	6.94079	2.57783	1605	0	10.064	2.08141	0	0	3	0	1	0	0.00432448	0	0.9973	1	1	1	0.432448	0.432448	2	0	0.318002	0	1000	0.998008
155703	70	1808	5	717	26	20	1	1	55	0.348	0	0	2	717.18	0	0	560.05	0.780906	0	28	13	0	1	8.62576	3.59952	717.851	0	12.7906	2.7008	0	0	3	0	1	0	0.010623	0	0.446052	2	1	3	1.0623	1.0623	2	0	0.780906	0	1000	90.8848
276785	80	1809	5	808	26	20	1	1	55	0.329	0	0	2	808.591	0	0	529.473	0.654809	0	28	13	0	1.79506	8.85049	5.47743	809.537	0.107984	14.9223	3.76251	0	0	3	0	1	0	0.0087154	0	0.503023	2	1	3	0.87154	0.87154	2	0	0.654809	0	1000	90.5471
238705	80	1810	5	1620	26	20	1	1	55	0.653	0	0	2	1620.69	0	0	1050.9	0.648426	0	28	13	0	1.04233	8.65586	4.28304	1621.63	0.0386122	9.95411	2.58806	0	0	3	0	1	0	0.004695	0	1.00763	2	1	2	0.4695	0.4695	2	0	0.648426	0	1000	0.322125
317757	20	1811	5	706	26	20	1	1	55	0	0	0	2	706.074	0	0	0	0	0	28	13	0	0.709544	7.42163	4.78049	706.557	0	8.13762	2.99635	0	0	3	0	1	0	0.00949971	0	0.439034	1	1	1	0.949971	0.949971	2	0	0	0	1000	90.4713
318381	25	1812	5	1598	22	20	1	1	55	0.348	0	0	2	1597.9	0	0	560.05	0.350491	0	24	11	0	0.446195	12.6251	5.39042	1599.13	0	10.4989	2.88311	0	0	3	0	1	0	0.00761593	0	0.993656	1	1	1	0.761593	0.761593	2	0	0.350491	0	1000	0.555597
33827	30	1813	5	816	22	3	0	0	55	0.51	0	0	2	816.591	1	1	820.763	1.00511	0.12246	22	11	0	2.62876	9.77919	5.90902	817.459	0.0238781	15.8437	3.44115	0	0	3	0	1	0	0.00874713	0.196872	0.507945	1	1	5	0.874713	0.874713	0	0.507945	1	0	1000	88.8748
274711	140	1815	5	21	26	20	1	1	55	0.019	0	0	2	21.0257	0	0	30.5775	1.45429	0	28	13	0	1.61515	2.62876	2.123	21.0502	4.77531	4.83363	4.82082	0	0	3	0	1	0	0.0481523	0	0.01308	3	1	5	4.81523	4.81523	2	0	1	0	1000	0.942568
276828	140	1816	5	1575	26	20	1	1	55	0.28	0	0	2	1575.32	0	0	450.615	0.286047	0	28	13	0	0.0827442	9.12536	5.18613	1576.45	0.427605	8.4664	3.19744	0	0	3	0	1	0	0.00573605	0	0.979562	3	1	1	0.573605	0.573605	2	0	0.286047	0	1000	1.3633
318382	30	1817	5	1610	26	20	1	1	55	0.441	0	0	2	1609.92	0	0	709.719	0.44084	0	28	13	0	0	6.52215	2.02934	1610.72	0	9.37761	2.04958	0	0	3	0	1	0	0.00404921	0	1.00085	1	1	2	0.404921	0.404921	2	0	0.44084	0	1000	0.795103
152739	10	1818	5	777	24	20	1	1	55	0.472	0	0	2	777.205	0	0	759.608	0.977359	0	26	12	0	1	9.13105	4.49555	777.961	0	10.6776	3.45231	0	0	3	0	1	0	0.0104517	0	0.483403	1	1	4	1.04517	1.04517	2	0	0.977359	0	1000	0.737394
315550	10	1819	5	822	22	20	1	1	55	0.528	0	0	2	821.829	0	0	849.732	1.03395	0	24	11	0	2	7.55665	4.57342	822.146	0.0523708	6.54444	2.26817	0	0	3	0	1	0	0.00675871	0	0.510858	1	1	5	0.675871	0.675871	2	0	1	0	1000	1.75249
74350	5	1820	5	1596	20	3	0	0	55	0.64	0	0	2	1595.76	0	0	1029.98	0.645446	0	20	10	0	0.0251975	12.0282	4.7624	1597.32	0	12.8206	3.0487	0	0	3	0	1	0	0.00751445	0	0.992528	1	1	2	0.751445	0.751445	0	0	0.645446	0	1000	1.39005
279564	10	1821	5	1600	20	3	0	0	55	0.522	0	0	2	1600.08	0	0	840.075	0.52502	0	20	10	0	0.0928947	12.3298	5.37963	1602.46	0.237122	12.9101	4.40047	0	0	3	0	1	0	0.00763632	0	0.99572	1	1	2	0.763632	0.763632	0	0	0.52502	0	1000	1.51601
117038	15	1822	5	1089	22	3	0	0	55	0.671	0	0	2	1089.45	0	0	1079.87	0.991204	0	22	11	0	2	9.64639	6.14456	1091.26	0.0844408	19.7328	4.33166	0	0	3	0	1	0	0.00700692	0	0.678079	1	1	5	0.700692	0.700692	0	0	0.991204	0	1000	355.924
195767	15	1823	5	474	22	20	1	1	55	0.298	0	0	2	474.423	0	0	479.583	1.01088	0	24	11	0	2.83104	10.5889	6.82123	475.599	1.12288	13.7142	5.92414	0	0	3	0	1	0	0.0163118	0	0.295523	1	1	5	1.63118	1.63118	2	0	1	0	1000	1.15191
112241	20	1824	5	1601	24	20	1	1	55	0.883	0	0	2	1601.27	0	0	1421.05	0.887452	0	26	12	0	0.662335	11.2371	6.07479	1603.5	0.35939	13.1932	4.3259	0	0	3	0	1	0	0.00659479	0	0.99637	1	1	3	0.659479	0.659479	2	0	0.887452	0	1000	91.1691
236889	10	1825	5	1583	26	20	1	1	55	0.901	0	0	2	1582.92	0	0	1450.02	0.916037	0	28	13	0	1.4823	9.72964	6.12281	1584.65	0.0275971	12.9326	3.44471	0	0	3	0	1	0	0.00520453	0	0.984654	1	1	4	0.520453	0.520453	2	0	0.916037	0	1000	0.942885
152740	35	1826	5	1572	24	20	1	1	55	0.603	0	0	2	1572.09	0	0	970.432	0.617288	0	26	12	0	1	10.4302	6.23299	1574.46	0	12.6258	4.4396	0	0	3	0	1	0	0.00598946	0	0.978325	2	1	2	0.598946	0.598946	2	0	0.617288	0	1000	0.872162
117071	20	1827	5	1557	24	20	1	1	55	0.938	0	0	2	1556.94	0	0	1509.56	0.969569	0	26	12	0	1.13015	8.55992	4.54572	1557.8	0	8.36405	2.66053	0	0	3	0	1	0	0.00476941	0	0.96797	1	1	4	0.476941	0.476941	2	0	0.969569	0	1000	0.24001
274712	10	1828	5	1586	24	20	1	1	55	0.802	0	0	2	1585.81	0	0	1290.69	0.813899	0	26	12	0	0.110573	9.29575	5.09361	1587.4	0	12.6147	3.31378	0	0	3	0	1	0	0.00578632	0	0.986361	1	1	3	0.578632	0.578632	2	0	0.813899	0	1000	91.1689
152741	10	1829	5	1608	22	3	0	0	55	0.951	0	0	2	1608.33	0	0	1530.48	0.951595	0	22	11	0	1.50254	10.6065	6.7436	1610.87	0.0105631	17.3036	4.15229	0	0	3	0	1	0	0.00565162	0	1.00095	1	1	4	0.565162	0.565162	0	0	0.951595	0	1000	1.01225
71700	10	1830	5	1596	22	3	0	0	55	0.932	0	0	2	1595.87	0	0	1499.9	0.939866	0	22	11	0	1.2088	12	6.0822	1598.23	0.111528	14.8446	4.25897	0	0	3	0	1	0	0.00675199	0	0.993091	1	1	4	0.675199	0.675199	0	0	0.939866	0	1000	90.3366
315551	20	1831	5	1600	24	20	1	1	55	0.858	0	0	2	1600.46	0	0	1380.81	0.862763	0	26	12	0	1.64026	12.1379	6.45667	1602.3	0	14.0694	3.75565	0	0	3	0	1	0	0.00655159	0	0.995623	1	1	3	0.655159	0.655159	2	0	0.862763	0	1000	93.9555
157661	20	1832	5	1604	24	20	1	1	55	0.808	0	0	2	1604.24	0	0	1300.35	0.810566	0	26	12	0	1.78011	16.2524	7.14351	1607.3	0.0194864	16.0126	4.77234	0	0	3	0	1	0	0.00900406	0	0.998733	1	1	3	0.900406	0.900406	2	0	0.810566	0	1000	0.322293
33847	40	1833	5	1602	24	20	1	1	55	1.001	0	0	2	1602.02	0	0	1610.95	1.00557	0	26	12	0	1.10903	9.79214	5.39803	1604.03	0	14.7057	3.82172	0	0	3	0	1	0	0.00541332	0	0.996697	2	1	5	0.541332	0.541332	2	0	1	0	1000	91.1827
157541	20	1834	5	1590	26	20	1	1	55	0.92	0	0	2	1590.63	0	0	1480.59	0.930821	0	28	13	0	1.50734	10.5788	6.71947	1591.97	0	14.2145	2.99318	0	0	3	0	1	0	0.00569825	0	0.989204	1	1	4	0.569825	0.569825	2	0	0.930821	0	1000	0.147729
31347	45	1835	5	1598	26	20	1	1	55	0.64	0	0	2	1598.7	0	0	1029.98	0.644259	0	28	13	0	0.379758	12.3683	7.02258	1601.82	0.0108506	16.8767	5.1324	0	0	3	0	1	0	0.00748428	0	0.995326	2	1	2	0.748428	0.748428	2	0	0.644259	0	1000	1.56047
71701	20	1836	5	1062	22	3	0	0	55	0.628	0	0	2	1061.82	0	0	1010.67	0.951827	0	22	11	0	2.62913	10.1222	6.7628	1063.59	0.256425	17.8952	4.6644	0	0	3	0	1	0	0.00704508	0	0.660884	1	1	4	0.704508	0.704508	0	0	0.951827	0	1000	89.8212
238821	50	1837	5	1601	26	20	1	1	55	0.789	0	0	2	1601.52	0	0	1269.77	0.792851	0	28	13	0	0.685837	7.77752	5.01924	1602.84	0	9.85826	3.27081	0	0	3	0	1	0	0.00442445	0	0.995958	2	1	3	0.442445	0.442445	2	0	0.792851	0	1000	0.623045
74133	20	1838	5	548	24	20	1	1	55	0.373	0	0	2	548.094	0	0	600.284	1.09522	0	26	12	0	3.33737	7.76788	5.99346	548.558	0.14589	10.8421	3.08387	0	0	3	0	1	0	0.00807665	0	0.340858	1	1	5	0.807665	0.807665	2	0	1	0	1000	91.2999
31348	20	1839	5	1592	24	20	1	1	55	0.951	0	0	2	1592.33	0	0	1530.48	0.961158	0	26	12	0	1	10.6534	5.34566	1593.86	0	13.743	3.26387	0	0	3	0	1	0	0.00605659	0	0.990381	1	1	4	0.605659	0.605659	2	0	0.961158	0	1000	90.545
152742	20	1840	5	1605	26	20	1	1	55	0.659	0	0	2	1605.52	0	0	1060.56	0.660567	0	28	13	0	0.500428	11.7262	5.47902	1606.98	0	11.1008	2.99003	0	0	3	0	1	0	0.0069856	0	0.998534	1	1	3	0.69856	0.69856	2	0	0.660567	0	1000	0.892478
276836	5	1841	5	1596	22	3	0	0	55	0.472	0	0	2	1596.03	0	0	759.608	0.475935	0	22	11	0	0.366105	14.6586	5.73308	1598.24	0	19.0254	3.27921	0	0	3	0	1	0	0.00894266	0	0.993099	1	1	2	0.894266	0.894266	0	0	0.475935	0	1000	92.1209
315552	20	1842	5	1599	24	20	1	1	55	0.851	0	0	2	1599.14	0	0	1369.55	0.856427	0	26	12	0	0.258818	10.4003	5.92677	1601.26	0	12.7358	4.08773	0	0	3	0	1	0	0.00633345	0	0.994978	1	1	3	0.633345	0.633345	2	0	0.856427	0	1000	1.94016
31349	15	1843	5	578	24	20	1	1	55	0.348	0	0	2	578.541	0	0	560.05	0.968039	0	26	12	0	0	6.91245	3.15847	578.953	0	10.071	2.85329	0	0	3	0	1	0	0.0119396	0	0.359744	1	1	4	1.19396	1.19396	2	0	0.968039	0	1000	91.5476
33852	15	1844	5	1019	24	3	0	0	55	0.628	0	0	2	1019.21	0	0	1010.67	0.991617	0	24	12	0	0.629582	12.1046	7.20862	1021.52	0.259011	17.7371	5.53029	0	0	3	0	1	0	0.0112333	0	0.634741	1	1	5	1.12333	1.12333	0	0	0.991617	0	1000	90.7004
193343	40	1845	5	1574	24	20	1	1	55	0.938	0	0	2	1573.87	0	0	1509.56	0.959138	0	26	12	0	1	9.37924	4.98281	1574.9	0	10.9042	2.7573	0	0	3	0	1	0	0.00532048	0	0.9786	2	1	4	0.532048	0.532048	2	0	0.959138	0	1000	91.6319
71702	10	1846	5	1605	24	20	1	1	55	0.783	0	0	2	1604.79	0	0	1260.11	0.785222	0	26	12	0	1	8.18971	4.51436	1605.32	0	7.26959	1.90084	0	0	3	0	1	0	0.00447869	0	0.997496	1	1	3	0.447869	0.447869	2	0	0.785222	0	1000	0.908679
279530	25	1847	5	1583	24	20	1	1	55	1.001	0	0	2	1583.16	0	0	1610.95	1.01756	0	26	12	0	3.42061	13.4519	7.43386	1584.63	0.106789	12.5637	3.53394	0	0	3	0	1	0	0.00633035	0	0.984644	1	1	5	0.633035	0.633035	2	0	1	0	1000	334.975
36235	25	1848	5	1607	24	20	1	1	55	1.001	0	0	2	1607.54	0	0	1610.95	1.00212	0	26	12	0	1	8.84042	5.18426	1608.8	0.00572989	11.7527	3.01187	0	0	3	0	1	0	0.00487345	0	0.999665	1	1	5	0.487345	0.487345	2	0	1	0	1000	0.906278
155704	30	1849	5	1603	26	20	1	1	55	0.97	0	0	2	1603.37	0	0	1561.06	0.973611	0	28	13	0	2.29105	8.73572	6.23872	1604.25	0.0450293	9.1601	2.67257	0	0	3	0	1	0	0.00401724	0	0.996836	1	1	4	0.401724	0.401724	2	0	0.973611	0	1000	0.77402
233912	50	1850	5	1601	26	20	1	1	55	0.622	0	0	2	1601.28	0	0	1001.01	0.625131	0	28	13	0	0.00808272	6.37724	2.56535	1601.74	0	7.63363	1.87056	0	0	3	0	1	0	0.0039764	0	0.995276	2	1	2	0.39764	0.39764	2	0	0.625131	0	1000	359.881
233935	60	1851	5	1600	26	20	1	1	55	0.802	0	0	2	1600.48	0	0	1290.69	0.806439	0	28	13	0	1.20337	7.45218	3.61792	1601.95	0	12.4601	3.24248	0	0	3	0	1	0	0.00390076	0	0.995402	2	1	3	0.390076	0.390076	2	0	0.806439	0	1000	89.7988
236895	40	1852	5	1604	26	20	1	1	55	0.932	0	0	2	1604.39	0	0	1499.9	0.934878	0	28	13	0	0.269463	9.09423	5.08818	1606.24	0.0353209	12.1026	3.73624	0	0	3	0	1	0	0.00549406	0	0.99807	2	1	4	0.549406	0.549406	2	0	0.934878	0	1000	1.07546
31300	50	1853	5	1603	26	20	1	1	55	0.851	0	0	2	1603.56	0	0	1369.55	0.854066	0	28	13	0	0.314757	7.95042	4.21153	1604.56	0.00387866	7.68431	2.91714	0	0	3	0	1	0	0.00475871	0	0.99703	2	1	3	0.475871	0.475871	2	0	0.854066	0	1000	90.433
320410	40	1854	5	1605	26	20	1	1	55	0.851	0	0	2	1604.83	0	0	1369.55	0.853394	0	28	13	0	0	9.01236	4.29794	1606.2	0.0164153	12.3672	3.32938	0	0	3	0	1	0	0.00561098	0	0.998045	2	1	3	0.561098	0.561098	2	0	0.853394	0	1000	0.855694
71658	5	1855	5	1602	22	3	0	0	55	0.889	0	0	2	1602.55	0	0	1430.7	0.892768	0	22	11	0	1.82658	9.50794	6.00927	1603.37	0	10.6797	2.34873	0	0	3	0	1	0	0.00479077	0	0.996285	1	1	3	0.479077	0.479077	0	0	0.892768	0	1000	91.8982
233859	30	1856	5	1598	26	20	1	1	55	0.951	0	0	2	1597.96	0	0	1530.48	0.95777	0	28	13	0	1	8.71562	5.66725	1599.74	0.143244	10.0682	3.98153	0	0	3	0	1	0	0.00482305	0	0.994032	1	1	4	0.482305	0.482305	2	0	0.95777	0	1000	0.026874
157494	40	1857	5	1605	26	20	1	1	55	0.839	0	0	2	1605.18	0	0	1350.24	0.841175	0	28	13	0	3.1215	9.21195	6.01706	1606.34	0	9.99554	2.73698	0	0	3	0	1	0	0.0037915	0	0.998136	2	1	3	0.37915	0.37915	2	0	0.841175	0	1000	91.1393
236249	25	1858	5	1551	24	20	1	1	55	0.379	0	0	2	1551.39	1	1	609.94	0.393156	0.0644581	26	12	0	1.36815	13.4519	7.32523	1553	0	13.5134	3.25184	0	0	3	0	1	0	0.00778091	0.103628	0.964987	1	1	1	0.778091	0.778091	2	0.964987	0.393156	0	1000	134.048
198212	25	1859	5	1566	24	20	1	1	55	1.001	0	0	2	1565.83	1	1	1610.95	1.02882	0.0638641	26	12	0	1.36506	12	6.34122	1568.73	0	18.7017	4.55782	0	0	3	0	1	0	0.00677931	0.102589	0.974766	1	1	5	0.677931	0.677931	2	0.974766	1	0	1000	31.9295
238832	25	1860	5	383	24	20	1	1	55	0	0	0	2	383.308	0	0	0	0	0	26	12	0	0.092141	1.94345	1.11211	383.37	0.0446191	4.47144	1.24887	0	0	3	0	1	0	0.00482905	0	0.238215	1	1	1	0.482905	0.482905	2	0	0	0	1000	1.13012
155689	5	1861	5	1204	22	3	0	0	55	0.659	0	0	2	1203.98	0	0	1060.56	0.880871	0	22	11	0	1.50718	13.6714	6.07293	1204.87	0.111508	11.9571	2.87089	0	0	3	0	1	0	0.0100959	0	0.748669	1	1	3	1.00959	1.00959	0	0	0.880871	0	1000	0.657365
112201	40	1862	5	1601	26	20	1	1	55	0.82	0	0	2	1600.74	0	0	1319.66	0.824408	0	28	13	0	0.794331	8.78445	4.86161	1601.44	0	8.6093	2.30223	0	0	3	0	1	0	0.00498933	0	0.99509	2	1	3	0.498933	0.498933	2	0	0.824408	0	1000	92.189
276814	45	1863	5	1598	26	20	1	1	55	0.752	0	0	2	1598.12	0	0	1210.22	0.757278	0	28	13	0	0	8.70442	3.02124	1598.84	0	10.411	2.04841	0	0	3	0	1	0	0.00544421	0	0.993472	2	1	3	0.544421	0.544421	2	0	0.757278	0	1000	91.1809
320468	30	1864	5	1605	26	20	1	1	55	0.783	0	0	2	1605.17	0	0	1260.11	0.785034	0	28	13	0	1	7.93981	5.05493	1606.14	0.048338	6.67034	2.91661	0	0	3	0	1	0	0.0043208	0	0.99801	1	1	3	0.43208	0.43208	2	0	0.785034	0	1000	0.830898
155690	25	1865	5	1606	26	20	1	1	55	1.001	0	0	2	1606.33	0	0	1610.95	1.00288	0	28	13	0	2.49348	12.3305	6.77432	1607.99	0.032415	9.8081	3.7199	0	0	3	0	1	0	0.00611755	0	0.999159	1	1	5	0.611755	0.611755	2	0	1	0	1000	90.4925
320348	50	1866	5	1601	26	20	1	1	55	0.901	0	0	2	1601.11	0	0	1450.02	0.905631	0	28	13	0	1.04872	13.9188	5.72624	1603.64	0	21.9688	3.94548	0	0	3	0	1	0	0.00802549	0	0.996458	2	1	4	0.802549	0.802549	2	0	0.905631	0	1000	0.32128
115231	25	1867	5	1601	26	20	1	1	55	0.802	0	0	2	1601.52	0	0	1290.69	0.805916	0	28	13	0	0.0701707	10.4974	5.34023	1603.32	0.27522	12.2301	3.94262	0	0	3	0	1	0	0.00650356	0	0.996254	1	1	3	0.650356	0.650356	2	0	0.805916	0	1000	90.5958
317756	25	1868	5	1604	26	20	1	1	55	0.87	0	0	2	1603.9	0	0	1400.13	0.872953	0	28	13	0	0.234022	10.5787	5.67974	1605.43	0.0265851	12.3942	3.59	0	0	3	0	1	0	0.00644352	0	0.99757	1	1	3	0.644352	0.644352	2	0	0.872953	0	1000	91.2893
31301	40	1869	5	1612	26	20	1	1	55	0.522	0	0	2	1612.29	0	0	840.075	0.521043	0	28	13	0	0.303852	9.78109	3.15556	1612.94	0	8.66346	2.00512	0	0	3	0	1	0	0.00587575	0	1.00223	2	1	2	0.587575	0.587575	2	0	0.521043	0	1000	0.558911
74097	30	1870	5	1561	26	20	1	1	55	0.889	0	0	2	1561.51	0	0	1430.7	0.916232	0	28	13	0	1.62803	11.3566	6.39865	1562.8	0	9.57136	3.33084	0	0	3	0	1	0	0.00622509	0	0.971079	1	1	4	0.622509	0.622509	2	0	0.916232	0	1000	359.589
115232	25	1871	5	1576	26	20	1	1	55	0.839	0	0	2	1575.85	0	0	1350.24	0.856831	0	28	13	0	1.98573	7.80996	4.99764	1577	0	9.90418	3.07319	0	0	3	0	1	0	0.00369323	0	0.979904	1	1	3	0.369323	0.369323	2	0	0.856831	0	1000	0.600289
36243	5	1872	5	1584	22	3	0	0	55	0.982	0	0	2	1584.12	0	0	1580.37	0.997637	0	22	11	0	2.47551	11.3818	7.66325	1585.86	0.0359897	10.1042	3.7344	0	0	3	0	1	0	0.00561609	0	0.985406	1	1	5	0.561609	0.561609	0	0	0.997637	0	1000	0.515388
198093	50	1873	5	1592	26	20	1	1	55	0.851	0	0	2	1592.5	0	0	1369.55	0.859997	0	28	13	0	1.98739	11.878	6.78915	1594.84	0	13.9025	4.3044	0	0	3	0	1	0	0.00620164	0	0.990989	2	1	3	0.620164	0.620164	2	0	0.859997	0	1000	1.08219
31302	20	1874	5	1581	24	20	1	1	55	0.789	0	0	2	1581.07	0	0	1269.77	0.803105	0	26	12	0	1.0214	11.4756	6.14754	1584.02	0.015384	19.3357	4.66663	0	0	3	0	1	0	0.00659982	0	0.984262	1	1	3	0.659982	0.659982	2	0	0.803105	0	1000	91.4788
155691	30	1875	5	288	26	20	1	1	55	0.099	0	0	2	287.718	0	0	159.325	0.553754	0	28	13	0	1.01598	6.72179	4.69233	287.874	0.0570597	6.44112	2.36433	0	0	3	0	1	0	0.0198205	0	0.178877	1	1	2	1.98205	1.98205	2	0	0.553754	0	1000	1.2206
317741	30	1876	5	1321	24	3	0	0	55	0.41	0	0	2	1321.65	0	0	659.829	0.499247	0	24	12	0	1.19971	10.4744	6.53877	1322.35	0.090275	7.25893	2.60115	0	0	3	0	1	0	0.00701381	0	0.821672	1	1	2	0.701381	0.701381	0	0	0.499247	0	1000	0.640224
274664	10	1877	5	1597	24	20	1	1	55	0.752	0	0	2	1597.68	0	0	1210.22	0.75749	0	26	12	0	1.63674	13	7.55163	1600.63	0.0648081	15.7029	4.92021	0	0	3	0	1	0	0.00709923	0	0.994586	1	1	3	0.709923	0.709923	2	0	0.75749	0	1000	91.3803
193305	20	1878	5	1601	24	20	1	1	55	0.559	0	0	2	1601.08	0	0	899.621	0.561885	0	26	12	0	0.00752823	9.7144	4.49839	1601.81	0.0438861	6.79698	2.33488	0	0	3	0	1	0	0.00605995	0	0.995317	1	1	2	0.605995	0.605995	2	0	0.561885	0	1000	90.6453
34445	10	1879	5	1257	24	20	1	1	55	0.87	0	0	2	1257.13	0	0	1400.13	1.11375	0	26	12	0	0.636477	12.706	7.39347	1258.57	0.136815	11.9102	3.61905	0	0	3	0	1	0	0.00958989	0	0.782037	1	1	5	0.958989	0.958989	2	0	1	0	1000	0.83015
276830	10	1880	5	1608	20	3	0	0	55	0.758	0	0	2	1608.61	0	0	1219.88	0.758345	0	20	10	0	1.58926	13.2086	6.73966	1610.13	0	12.6715	3.4843	0	0	3	0	1	0	0.00721639	0	1.00049	1	1	3	0.721639	0.721639	0	0	0.758345	0	1000	91.2506
233860	10	1881	5	1599	20	3	0	0	55	0.771	0	0	2	1599.04	0	0	1240.8	0.775965	0	20	10	0	0.456632	9.59972	5.5844	1600.36	0.0302134	9.94238	3.42984	0	0	3	0	1	0	0.00571313	0	0.994419	1	1	3	0.571313	0.571313	0	0	0.775965	0	1000	90.5193
[truncated: 198,133+ more rows]
[truncated: 3 more columns]
